# Supplementary material for: Population-level variation in gut bifidobacterial composition and association with geography, age, ethnicity, and staple food
Source: NPJ Biofilms Microbiomes. 2023 Dec 12;9:98. doi: 10.1038/s41522-023-00467-4 (PMC10716157; doi:10.1038/s41522-023-00467-4)
Supplement: Supplementary file 2 — Supplementary Table [file 41522_2023_467_MOESM2_ESM.xlsx]

## Sheet: S Table 1
Supplementary Table 1. Demographic information and environmental factors of samples in this study.
SampleID	Demography			Anthropometrics		Diet		Lifestyle				Urbanization			Geography						SamplingMonth
	Age (year)	Sex	Ethnicity	BMI_Zscore (for age < 18)	BMI (for age ≥ 18)	Staple Food Type	Regular Intake of Lactic Acid Bacteria (LAB)	Defecate Frequency (day)	Sleep Quality	Smoking	Alcohol	Urban/Rural/Pastoral Residence	Population Density (nr./km2)	GDP (100 million RMB)	Sampling Site	Province	Geographical Zone	Altitude	Latitude	Longitude
	Collected via questionnaire.		Collected via questionnaire and confirmed through participants' Resident Identity cards.	Height and weight were collected via questionnaire to calculate BMI and BMI z-score. BMI z-scores were calculated using the Zanthro function of STATA package v15.0, based on the Word Health Organization Child Growth Standards 2007.		Collected via questionnaire.						Collected from the National Bureau of Statistics of China and China Statistical Yearbook (2017 and 2018).			/
FAZ01	24	NA	Han	NA	20.9572	NA	Yes	NA	Good	NO	NA	Rural	750.18	421.2	A.Z	A	II3	37	33.6936	115.766	July
FAZ02	80	Female	Han	NA	NA	NA	NA	NA	Good	NO	NA	Rural	750.18	421.2	A.Z	A	II3	37	33.6936	115.766	July
FAZ03	48	Female	Han	NA	NA	NA	NA	NA	Good	NO	NA	Rural	750.18	421.2	A.Z	A	II3	37	33.6936	115.766	July
FAZ04	88	Female	Han	NA	NA	NA	Yes	NA	Good	NO	NA	Rural	750.18	421.2	A.Z	A	II3	37	33.6936	115.766	July
FAZ05	53	Female	Han	NA	NA	NA	NA	NA	Good	NO	NA	Rural	750.18	421.2	A.Z	A	II3	37	33.6936	115.766	July
FAZ06	53	Male	Han	NA	NA	NA	Yes	NA	Good	NO	NA	Rural	750.18	421.2	A.Z	A	II3	37	33.6936	115.766	July
FAZ08	56	Female	Han	NA	NA	NA	Yes	NA	Good	NO	NA	Rural	750.18	421.2	A.Z	A	II3	37	33.6936	115.766	July
FAZ10	88	Male	Han	NA	NA	NA	NA	NA	Good	NO	NA	Rural	750.18	421.2	A.Z	A	II3	37	33.6936	115.766	July
FAZ11	87	Female	Han	NA	NA	NA	NA	NA	Good	NO	NA	Rural	750.18	421.2	A.Z	A	II3	37	33.6936	115.766	July
FAZ12	77	Female	Han	NA	NA	NA	NA	NA	Good	NO	NA	Rural	750.18	421.2	A.Z	A	II3	37	33.6936	115.766	July
FAZ13	1	Female	Han	NA	NA	NA	NA	NA	NA	NA	NA	Rural	750.18	421.2	A.Z	A	II3	37	33.6936	115.766	July
FAZ14	31	Male	Han	NA	23.5294	NA	NA	NA	Good	NO	NA	Rural	750.18	421.2	A.Z	A	II3	37	33.6936	115.766	July
FAZ15	54	Male	Han	NA	NA	NA	NA	NA	Good	NO	NA	Rural	750.18	421.2	A.Z	A	II3	37	33.6936	115.766	July
FAZ16	0.5	Male	Han	NA	NA	NA	NA	NA	NA	NA	NA	Rural	750.18	421.2	A.Z	A	II3	37	33.6936	115.766	July
FAZ17	75	Female	Han	NA	NA	NA	NA	NA	Good	NO	NA	Rural	750.18	421.2	A.Z	A	II3	37	33.6936	115.766	July
FAZ18	63	Female	Han	NA	NA	NA	Yes	NA	Good	NO	NA	Rural	750.18	421.2	A.Z	A	II3	37	33.6936	115.766	July
FAZ19	71	Male	Han	NA	NA	NA	Yes	NA	Good	NO	NA	Rural	750.18	421.2	A.Z	A	II3	37	33.6936	115.766	July
FAZ20	26	Male	Han	NA	NA	NA	Yes	NA	Good	NO	NA	Rural	750.18	421.2	A.Z	A	II3	37	33.6936	115.766	July
FAZ21	57	Female	Han	NA	NA	NA	Yes	NA	Good	NO	NA	Rural	750.18	421.2	A.Z	A	II3	37	33.6936	115.766	July
FAZ22	88	Female	Han	NA	NA	NA	Yes	NA	Good	NO	NA	Rural	750.18	421.2	A.Z	A	II3	37	33.6936	115.766	July
FAZ23	61	Male	Han	NA	NA	NA	Yes	NA	Good	NO	NA	Rural	750.18	421.2	A.Z	A	II3	37	33.6936	115.766	July
FAZ24	40	Male	Han	NA	NA	NA	NA	NA	OK	NO	NA	Rural	750.18	421.2	A.Z	A	II3	37	33.6936	115.766	July
FAZ26	4	Female	Han	NA	NA	NA	Yes	NA	Good	NO	NA	Rural	750.18	421.2	A.Z	A	II3	37	33.6936	115.766	July
FAZ27	48	Male	Han	NA	NA	NA	Yes	NA	Good	NO	NA	Rural	750.18	421.2	A.Z	A	II3	37	33.6936	115.766	July
FAZ29	38	Female	Han	NA	NA	NA	NA	NA	Good	NO	NA	Rural	750.18	421.2	A.Z	A	II3	37	33.6936	115.766	July
FAZ30	78	Female	Han	NA	NA	NA	Yes	NA	Good	NO	NA	Rural	750.18	421.2	A.Z	A	II3	37	33.6936	115.766	July
FAZ31	52	Female	Han	NA	NA	NA	Yes	NA	Good	NO	NA	Rural	750.18	421.2	A.Z	A	II3	37	33.6936	115.766	July
FAZ32	2	Male	Han	NA	NA	NA	NA	NA	NA	NA	NA	Rural	750.18	421.2	A.Z	A	II3	37	33.6936	115.766	July
FAZ33	46	Female	Han	NA	NA	NA	Yes	NA	Good	NO	NA	Rural	750.18	421.2	A.Z	A	II3	37	33.6936	115.766	July
FAZ34	52	Male	Han	NA	26.1224	NA	Yes	NA	Good	NO	NA	Rural	750.18	421.2	A.Z	A	II3	37	33.6936	115.766	July
FAZ35	55	Female	Han	NA	24.0346	NA	Yes	NA	Good	NO	NA	Rural	750.18	421.2	A.Z	A	II3	37	33.6936	115.766	July
FAZ36	26	Male	Han	NA	NA	NA	Yes	NA	Good	NO	NA	Rural	750.18	421.2	A.Z	A	II3	37	33.6936	115.766	July
FAZ37	66	Female	Han	NA	NA	NA	Yes	NA	Good	NO	NA	Rural	750.18	421.2	A.Z	A	II3	37	33.6936	115.766	July
FAZ38	26	Female	Han	NA	NA	NA	Yes	NA	Good	NO	NA	Rural	750.18	421.2	A.Z	A	II3	37	33.6936	115.766	July
FAZ39	2.5	Male	Han	NA	NA	NA	NA	NA	NA	NA	NA	Rural	750.18	421.2	A.Z	A	II3	37	33.6936	115.766	July
FAZ40	5	Female	Han	NA	NA	NA	Yes	NA	Good	NO	NA	Rural	750.18	421.2	A.Z	A	II3	37	33.6936	115.766	July
FAZ41	62	Male	Han	NA	NA	NA	Yes	NA	Good	NO	NA	Rural	750.18	421.2	A.Z	A	II3	37	33.6936	115.766	July
FAZ42	41	Female	Han	NA	NA	NA	Yes	NA	Good	NO	NA	Rural	750.18	421.2	A.Z	A	II3	37	33.6936	115.766	July
FAZ44	81	Male	Han	NA	NA	NA	Yes	NA	Good	NO	NA	Rural	750.18	421.2	A.Z	A	II3	37	33.6936	115.766	July
FAZ45	6	Female	Han	NA	NA	NA	NA	NA	NA	NA	NA	Rural	750.18	421.2	A.Z	A	II3	37	33.6936	115.766	July
FAZ48	53	Female	Han	NA	15.4164	NA	NA	NA	Good	NO	NA	Rural	750.18	421.2	A.Z	A	II3	37	33.6936	115.766	July
FAZ49	51	Male	Han	NA	NA	NA	Yes	NA	Good	NO	NA	Rural	750.18	421.2	A.Z	A	II3	37	33.6936	115.766	July
FAZ51	36	Female	Han	NA	23.4375	NA	Yes	NA	Good	NO	NA	Rural	750.18	421.2	A.Z	A	II3	37	33.6936	115.766	July
FAZ53	54	Male	Han	NA	NA	NA	Yes	NA	Good	NO	NA	Rural	750.18	421.2	A.Z	A	II3	37	33.6936	115.766	July
FAZ54	1.5	Male	Han	NA	NA	NA	NA	NA	NA	NA	NA	Rural	750.18	421.2	A.Z	A	II3	37	33.6936	115.766	July
FAZ55	0.5	Female	Han	NA	NA	NA	NA	NA	NA	NA	NA	Rural	750.18	421.2	A.Z	A	II3	37	33.6936	115.766	July
FAZ56	27	Female	Han	NA	NA	NA	Yes	NA	Good	NO	NA	Rural	750.18	421.2	A.Z	A	II3	37	33.6936	115.766	July
FAZ57	11	Male	Han	NA	NA	NA	Yes	NA	Good	NO	NA	Rural	750.18	421.2	A.Z	A	II3	37	33.6936	115.766	July
FAZ58	66	Female	Han	NA	19.6752	NA	Yes	NA	Good	NO	NA	Rural	750.18	421.2	A.Z	A	II3	37	33.6936	115.766	July
FAZ59	9	Male	Han	NA	NA	NA	Yes	NA	Good	NO	NA	Rural	750.18	421.2	A.Z	A	II3	37	33.6936	115.766	July
FAZ60	31	Male	Han	NA	NA	NA	Yes	NA	Good	NO	NA	Rural	750.18	421.2	A.Z	A	II3	37	33.6936	115.766	July
FAZ61	32	Female	Han	NA	NA	NA	Yes	NA	Good	NO	NA	Rural	750.18	421.2	A.Z	A	II3	37	33.6936	115.766	July
FAH01	78	Male	Han	NA	NA	NA	NA	NA	NA	NA	NA	Urban	4958.68	582.7	A.Z	A	II3	15	31.3407	118.385	September
FAH02	80	Female	Han	NA	NA	NA	NA	NA	Good	NO	NA	Urban	4958.68	582.7	A.Z	A	II3	15	31.3407	118.385	September
FAH03	48	Female	Han	NA	NA	NA	NA	NA	Good	NO	NA	Urban	4958.68	582.7	A.Z	A	II3	15	31.3407	118.385	September
FAH04	88	Female	Han	NA	NA	NA	Yes	NA	Good	NO	NA	Urban	4958.68	582.7	A.Z	A	II3	15	31.3407	118.385	September
FAH05	90	Male	Han	NA	NA	NA	NA	NA	NA	NA	NA	Urban	4958.68	582.7	A.Z	A	II3	15	31.3407	118.385	September
FAH06	90	Female	Han	NA	NA	NA	NA	NA	NA	NA	NA	Urban	4958.68	582.7	A.Z	A	II3	15	31.3407	118.385	September
FAH07	76	Female	Han	NA	22.2222	NA	Yes	NA	Good	NO	NA	Urban	4958.68	582.7	A.Z	A	II3	15	31.3407	118.385	September
FAH08	71	Female	Han	NA	NA	NA	NA	NA	NA	NA	NA	Urban	4958.68	582.7	A.Z	A	II3	15	31.3407	118.385	September
FAH10	48	Female	Han	NA	NA	NA	NA	NA	NA	NA	NA	Urban	4958.68	582.7	A.Z	A	II3	15	31.3407	118.385	September
FAH15	31	Male	Han	NA	NA	NA	NA	NA	NA	NA	NA	Urban	4958.68	582.7	A.Z	A	II3	15	31.3407	118.385	September
FAH16	86	Female	Han	NA	NA	NA	NA	NA	NA	NA	NA	Urban	4958.68	582.7	A.Z	A	II3	15	31.3407	118.385	September
FAH17	56	Female	Han	NA	NA	NA	NA	NA	NA	NA	NA	Urban	4958.68	582.7	A.Z	A	II3	15	31.3407	118.385	September
FAH18	69	Female	Han	NA	NA	NA	NA	NA	NA	NA	NA	Urban	4958.68	582.7	A.Z	A	II3	15	31.3407	118.385	September
FAH19	90	Male	Han	NA	NA	NA	NA	NA	NA	NA	NA	Urban	4958.68	582.7	A.Z	A	II3	15	31.3407	118.385	September
FAH20	67	Male	Han	NA	NA	NA	NA	NA	NA	NA	NA	Urban	4958.68	582.7	A.Z	A	II3	15	31.3407	118.385	September
FAH22	85	Male	Han	NA	NA	NA	NA	NA	NA	NA	NA	Urban	4958.68	582.7	A.H	A	II3	15	31.3407	118.385	September
FAH23	61	Female	Han	NA	NA	NA	NA	NA	NA	NA	NA	Urban	4958.68	582.7	A.H	A	II3	15	31.3407	118.385	September
FAH24	54	Male	Han	NA	NA	NA	NA	NA	NA	NA	NA	Urban	4958.68	582.7	A.H	A	II3	15	31.3407	118.385	September
FAH25	54	Male	Han	NA	NA	NA	NA	NA	NA	NA	NA	Urban	4958.68	582.7	A.H	A	II3	15	31.3407	118.385	September
FAH26	77	Male	Han	NA	NA	NA	NA	NA	NA	NA	NA	Urban	4958.68	582.7	A.H	A	II3	15	31.3407	118.385	September
FAH27	60	Female	Han	NA	NA	NA	NA	NA	NA	NA	NA	Urban	4958.68	582.7	A.H	A	II3	15	31.3407	118.385	September
FAH28	47	Female	Han	NA	NA	NA	NA	NA	NA	NA	NA	Urban	4958.68	582.7	A.H	A	II3	15	31.3407	118.385	September
FAH29	55	Male	Han	NA	NA	NA	NA	NA	NA	NA	NA	Urban	4958.68	582.7	A.H	A	II3	15	31.3407	118.385	September
FAH30	86	Male	Han	NA	NA	NA	NA	NA	NA	NA	NA	Urban	4958.68	582.7	A.H	A	II3	15	31.3407	118.385	September
FAH31	66	Male	Han	NA	NA	NA	NA	NA	NA	NA	NA	Urban	4958.68	582.7	A.H	A	II3	15	31.3407	118.385	September
FAH32	44	Male	Han	NA	NA	NA	NA	NA	NA	NA	NA	Urban	4958.68	582.7	A.H	A	II3	15	31.3407	118.385	September
FAH33	78	Male	Han	NA	NA	NA	NA	NA	NA	NA	NA	Urban	4958.68	582.7	A.H	A	II3	15	31.3407	118.385	September
FAH34	28	Male	Han	NA	NA	NA	NA	NA	NA	NA	NA	Urban	4958.68	582.7	A.H	A	II3	15	31.3407	118.385	September
FAH35	70	Female	Han	NA	NA	NA	NA	NA	NA	NA	NA	Urban	4958.68	582.7	A.H	A	II3	15	31.3407	118.385	September
FAH36	61	Female	Han	NA	25.6312	NA	NA	>2	Good	NO	Yes	Urban	4958.68	582.7	A.H	A	II3	15	31.3407	118.385	September
FAH37	67	Female	Han	NA	27.5482	Rice&Wheat	NA	>2	OK	NO	NO	Urban	4958.68	582.7	A.H	A	II3	15	31.3407	118.385	September
FAH43	50	Female	Han	NA	24.974	Rice&Wheat	NA	>2	Good	NO	Yes	Urban	4958.68	582.7	A.H	A	II3	15	31.3407	118.385	September
FAH44	26	Female	Han	NA	20.1733	Rice&Wheat	NA	>2	Good	NO	NO	Urban	4958.68	582.7	A.H	A	II3	15	31.3407	118.385	September
FAH45	25	Male	Han	NA	20.984	Rice&Wheat	NA	>2	Good	Yes	Yes	Urban	4958.68	582.7	A.H	A	II3	15	31.3407	118.385	September
FBJ02	55	Female	Han	NA	NA	Rice&Wheat	Yes	NA	NA	NA	NA	Rural	1144.96	1715.9	B.J1	B	II2	42	40.1301	116.655	August
FBJ03	43	Female	Han	NA	NA	NA	NA	NA	NA	NA	NA	Urban	1144.96	1715.9	B.J	B	II2	56	40.1301	116.655	August
FBJ04	42	Male	Han	NA	NA	NA	NA	NA	NA	NA	NA	Urban	1144.96	1715.9	B.J	B	II2	56	40.1301	116.655	August
FBJ05	44	Male	Han	NA	NA	NA	NA	NA	NA	NA	NA	Rural	1144.96	1715.9	B.J1	B	II2	56	40.1301	116.655	August
FBJ07	62	Male	Han	NA	NA	Rice&Wheat	Yes	NA	NA	NA	NA	Rural	1144.96	1715.9	B.J1	B	II2	42	40.1301	116.655	August
FBJ11	29	Female	Han	NA	NA	NA	NA	NA	NA	NA	NA	Urban	23759.1	5942.8	B.J	B	II2	56	40.1301	116.655	August
FBJ18	50	Male	Han	NA	NA	NA	NA	NA	NA	NA	NA	Urban	28470.5	1715.9	B.J	B	II2	56	40.1301	116.655	August
FBJ21	52	Female	Han	NA	NA	NA	NA	NA	NA	NA	NA	Urban	23759.1	5942.8	B.J	B	II2	56	40.1301	116.655	August
FBJ22	25	Female	Han	NA	NA	NA	NA	NA	NA	NA	NA	Urban	23759.1	5942.8	B.J	B	II2	56	40.1301	116.655	August
FBJ23	32	Female	Han	NA	NA	NA	NA	NA	NA	NA	NA	Urban	23759.1	5942.8	B.J	B	II2	56	40.1301	116.655	August
FBJ24	18	Male	Han	NA	NA	NA	NA	NA	NA	NA	NA	Urban	23759.1	5942.8	B.J	B	II2	56	40.1301	116.655	August
FBJ25	32	Female	Han	NA	NA	NA	NA	NA	NA	NA	NA	Urban	23759.1	5942.8	B.J	B	II2	56	40.1301	116.655	August
FBJ26	31	Female	Han	NA	NA	NA	NA	NA	NA	NA	NA	Urban	23759.1	5942.8	B.J	B	II2	56	40.1301	116.655	August
FBJ27	43	Male	Han	NA	NA	NA	NA	NA	NA	NA	NA	Urban	23759.1	5942.8	B.J	B	II2	56	40.1301	116.655	August
FBJ28	53	Male	Han	NA	NA	NA	NA	NA	NA	NA	NA	Urban	23759.1	5942.8	B.J	B	II2	56	40.1301	116.655	August
FBJ29	63	Male	Han	NA	NA	Rice&Wheat	Yes	NA	OK	NO	NA	Rural	23759.1	1715.9	B.J1	B	II2	42	40.1301	116.655	August
FBJ30	50	Female	Han	NA	NA	NA	NA	NA	NA	NA	NA	Urban	23759.1	5942.8	B.J	B	II2	56	40.1301	116.655	August
FBJ31	54	Male	Han	NA	NA	NA	NA	NA	NA	NA	NA	Urban	23759.1	5942.8	B.J	B	II2	56	40.1301	116.655	August
FBJ32	54	Female	Han	NA	NA	NA	NA	NA	NA	NA	NA	Urban	23759.1	5942.8	B.J	B	II2	56	40.1301	116.655	August
FBJ33	NA	NA	Han	NA	NA	NA	NA	NA	NA	NA	NA	Rural	23759.1	1715.9	B.J1	B	II2	56	40.1301	116.655	August
FBJ34	53	Female	Han	NA	NA	NA	NA	NA	NA	NA	NA	Urban	23759.1	5942.8	B.J	B	II2	56	40.1301	116.655	August
FBJ35	52	Female	Han	NA	NA	NA	NA	NA	NA	NA	NA	Urban	23759.1	5942.8	B.J	B	II2	56	40.1301	116.655	August
FBJ36	75	Female	Han	NA	NA	NA	NA	NA	NA	NA	NA	Urban	23759.1	5942.8	B.J	B	II2	56	40.1301	116.655	August
FBJ37	61	Female	Han	NA	NA	Rice&Wheat	Yes	NA	OK	NO	NA	Rural	1144.96	1715.9	B.J1	B	II2	42	40.1301	116.655	August
FBJ38	50	Male	Han	NA	NA	Rice&Wheat	Yes	NA	OK	NO	NA	Rural	1144.96	1715.9	B.J1	B	II2	42	40.1301	116.655	August
FBJ40	55	Male	Han	NA	NA	Rice&Wheat	Yes	NA	OK	NO	NA	Rural	1144.96	1715.9	B.J1	B	II2	42	40.1301	116.655	August
FBJ41	56	Male	Han	NA	NA	Rice&Wheat	Yes	NA	OK	NO	NA	Rural	1144.96	1715.9	B.J1	B	II2	42	40.1301	116.655	August
FBJ42	54	Male	Han	NA	NA	Rice&Wheat	Yes	NA	OK	NO	NA	Rural	1144.96	1715.9	B.J1	B	II2	42	40.1301	116.655	August
FBJ43	53	Male	Han	NA	NA	Rice&Wheat	Yes	NA	OK	NO	NA	Rural	1144.96	1715.9	B.J1	B	II2	42	40.1301	116.655	August
FBJ44	61	Male	Han	NA	NA	Rice&Wheat	Yes	NA	OK	NO	NA	Rural	1144.96	1715.9	B.J1	B	II2	42	40.1301	116.655	August
FBJ45	52	Male	Han	NA	NA	Rice&Wheat	Yes	NA	OK	NO	NA	Rural	1144.96	1715.9	B.J1	B	II2	42	40.1301	116.655	August
FBJ46	48	Female	Han	NA	NA	NA	NA	NA	NA	NA	NA	Urban	23759.1	5942.8	B.J	B	II2	56	40.1301	116.655	August
FBJ48	48	Male	Han	NA	NA	NA	NA	NA	NA	NA	NA	Urban	23759.1	5942.8	B.J	B	II2	56	40.1301	116.655	August
FBJ49	48	Male	Han	NA	NA	NA	NA	NA	NA	NA	NA	Urban	23759.1	5942.8	B.J	B	II2	56	40.1301	116.655	August
FBJ50	46	Female	Han	NA	NA	NA	NA	NA	NA	NA	NA	Urban	23759.1	5942.8	B.J	B	II2	56	40.1301	116.655	August
FBJ52	46	Male	Han	NA	NA	NA	NA	NA	NA	NA	NA	Urban	23759.1	5942.8	B.J	B	II2	56	40.1301	116.655	August
FBJ55	47	Female	Han	NA	NA	NA	NA	NA	NA	NA	NA	Urban	23759.1	5942.8	B.J	B	II2	56	40.1301	116.655	August
FBJ56	47	Male	Han	NA	NA	NA	NA	NA	NA	NA	NA	Urban	23759.1	5942.8	B.J	B	II2	56	40.1301	116.655	August
FBJ57	47	Female	Han	NA	NA	NA	NA	NA	NA	NA	NA	Urban	23759.1	5942.8	B.J	B	II2	56	40.1301	116.655	August
FBJ58	55	Male	Han	NA	NA	Rice&Wheat	Yes	NA	OK	NA	NA	Rural	1144.96	1715.9	B.J1	B	II2	42	40.1301	116.655	August
FBJ60	64	Female	Han	NA	NA	Rice&Wheat	Yes	NA	OK	NA	NA	Rural	1144.96	1715.9	B.J1	B	II2	42	40.1301	116.655	August
FBJ61	85	Male	Han	NA	NA	Rice&Wheat	Yes	NA	OK	NA	NA	Rural	1144.96	1715.9	B.J1	B	II2	42	40.1301	116.655	August
FBJ62	62	Female	Han	NA	NA	Rice&Wheat	Yes	NA	OK	NA	NA	Rural	1144.96	1715.9	B.J1	B	II2	42	40.1301	116.655	August
FBJ64	83	Female	Han	NA	NA	Rice&Wheat	Yes	NA	OK	NA	NA	Rural	1144.96	1715.9	B.J1	B	II2	42	40.1301	116.655	August
FBJ69	62	Male	Han	NA	NA	Rice&Wheat	Yes	NA	OK	NA	NA	Rural	1144.96	1715.9	B.J1	B	II2	42	40.1301	116.655	August
FCC08	65	Female	Han	NA	NA	Rice	NA	NA	NA	NA	NA	Rural	665.509	595.2	C.C	C	III3	296	29.9729	106.277	June
FCC12	63	Female	Han	NA	NA	Rice	NA	NA	NA	NA	NA	Rural	665.509	595.2	C.C	C	III3	296	29.9729	106.277	June
FCC13	73	Female	Han	NA	NA	Rice	NA	NA	NA	NA	NA	Rural	665.509	595.2	C.C	C	III3	296	29.9729	106.277	June
FCC14	22	Female	Han	NA	NA	Rice	NA	NA	NA	NA	NA	Rural	665.509	595.2	C.C	C	III3	296	29.9729	106.277	June
FCC15	65	Male	Han	NA	NA	Rice	NA	NA	NA	NA	NA	Rural	665.509	595.2	C.C	C	III3	296	29.9729	106.277	June
FCC16	73	Male	Han	NA	NA	Rice	NA	NA	NA	NA	NA	Rural	665.509	595.2	C.C	C	III3	296	29.9729	106.277	June
FCC17	18	Female	Han	NA	NA	Rice	NA	NA	NA	NA	NA	Rural	665.509	595.2	C.C	C	III3	296	29.9729	106.277	June
FCC18	68	Female	Han	NA	NA	Rice	NA	NA	NA	NA	NA	Rural	665.509	595.2	C.C	C	III3	296	29.9729	106.277	June
FCA01	52	Male	Han	NA	NA	Rice&Wheat	Yes	NA	NA	NO	NO	Urban	3395.19	791.6	C.A	C	III3	274	29.5217	106.563	June
FCA02	49	Female	Han	NA	NA	Rice&Wheat	Yes	NA	NA	NO	NO	Urban	3395.19	791.6	C.A	C	III3	274	29.5217	106.563	June
FCA03	22	Female	Han	NA	NA	Rice	NA	NA	NA	NA	NA	Urban	3395.19	791.6	C.A	C	III3	274	29.5217	106.563	June
FCA04	20	Male	Han	NA	NA	Rice&Wheat	NA	NA	NA	NA	NA	Urban	3395.19	791.6	C.A	C	III3	274	29.5217	106.563	June
FCA05	70	Female	Han	NA	NA	Rice	NA	NA	NA	NA	NA	Urban	3395.19	791.6	C.A	C	III3	274	29.5217	106.563	June
FCA06	77	Male	Han	NA	NA	Rice&Wheat	NA	NA	NA	NA	NA	Urban	3395.19	791.6	C.A	C	III3	274	29.5217	106.563	June
FCA07	67	Male	Han	NA	NA	Rice	NA	NA	NA	NA	NA	Urban	3395.19	791.6	C.A	C	III3	274	29.5217	106.563	June
FCA08	62	Female	Han	NA	NA	Rice&Wheat	NA	NA	NA	NA	NA	Urban	3395.19	791.6	C.A	C	III3	274	29.5217	106.563	June
FCA09	53	Female	Han	NA	NA	Rice	NA	NA	NA	NA	NA	Urban	3395.19	791.6	C.A	C	III3	274	29.5217	106.563	June
FCA10	22	Female	Han	NA	NA	Rice&Wheat	NA	NA	NA	NA	NA	Urban	3395.19	791.6	C.A	C	III3	274	29.5217	106.563	June
FCA11	52	Male	Han	NA	NA	Rice	NA	NA	NA	NA	NA	Urban	3395.19	791.6	C.A	C	III3	274	29.5217	106.563	June
FCA12	27	Male	Han	NA	NA	Rice&Wheat	NA	NA	NA	NA	NA	Urban	3395.19	791.6	C.A	C	III3	274	29.5217	106.563	June
FCA13	1	Male	Han	NA	NA	NA	NA	NA	NA	NA	NA	Urban	3395.19	791.6	C.A	C	III3	274	29.5217	106.563	June
FCA14	37	Male	Han	NA	NA	Rice	NA	NA	NA	NA	NA	Urban	3395.19	791.6	C.A	C	III3	274	29.5217	106.563	June
FCA15	76	Male	Han	NA	NA	Rice	NA	NA	NA	NA	NA	Urban	3395.19	791.6	C.A	C	III3	274	29.5217	106.563	June
FCA16	48	Male	Han	NA	NA	Rice	NA	NA	NA	NA	NA	Urban	3395.19	791.6	C.A	C	III3	274	29.5217	106.563	June
FCA17	70	Female	Han	NA	NA	Rice	NA	NA	NA	NA	NA	Urban	3395.19	791.6	C.A	C	III3	274	29.5217	106.563	June
FCA18	67	Male	Han	NA	NA	Rice	NA	NA	NA	NA	NA	Urban	3395.19	791.6	C.A	C	III3	274	29.5217	106.563	June
FCA19	65	Female	Han	NA	NA	Rice	NA	NA	NA	NA	NA	Urban	3395.19	791.6	C.A	C	III3	274	29.5217	106.563	June
FCA20	80	Male	Han	NA	NA	Rice	NA	NA	NA	NA	NA	Urban	3395.19	791.6	C.A	C	III3	274	29.5217	106.563	June
FCA22	35	Male	Han	NA	NA	Rice	NA	NA	NA	NA	NA	Urban	3395.19	791.6	C.A	C	III3	274	29.5217	106.563	June
FCA23	30	Female	Han	NA	NA	Rice	NA	NA	NA	NA	NA	Urban	3395.19	791.6	C.A	C	III3	274	29.5217	106.563	June
FCA24	0.8	Female	Han	NA	NA	NA	NA	NA	NA	NA	NA	Urban	3395.19	791.6	C.A	C	III3	274	29.5217	106.563	June
FCA25	57	Female	Han	NA	NA	Rice	NA	NA	NA	NA	NA	Urban	3395.19	791.6	C.A	C	III3	274	29.5217	106.563	June
FCA26	84	Male	Han	NA	NA	Rice	NA	NA	NA	NA	NA	Urban	3395.19	791.6	C.A	C	III3	274	29.5217	106.563	June
FCA27	73	Female	Han	NA	NA	Rice	NA	NA	NA	NA	NA	Urban	3395.19	791.6	C.A	C	III3	274	29.5217	106.563	June
FCA28	70	Male	Han	NA	NA	Rice	NA	NA	NA	NA	NA	Urban	3395.19	791.6	C.A	C	III3	274	29.5217	106.563	June
FCA29	26	Female	Han	NA	NA	Rice	NA	NA	NA	NA	NA	Urban	3395.19	791.6	C.A	C	III3	274	29.5217	106.563	June
FCA30	84	Female	Han	NA	NA	Rice	NA	NA	NA	NA	NA	Urban	3395.19	791.6	C.A	C	III3	274	29.5217	106.563	June
FCA32	60	Female	Han	NA	NA	Rice	NA	NA	NA	NA	NA	Urban	3395.19	791.6	C.A	C	III3	274	29.5217	106.563	June
FCA33	8	Male	Han	NA	NA	Rice	NA	NA	NA	NA	NA	Urban	3395.19	791.6	C.A	C	III3	274	29.5217	106.563	June
FCA34	62	Male	Han	NA	NA	Rice	NA	NA	NA	NA	NA	Urban	3395.19	791.6	C.A	C	III3	274	29.5217	106.563	June
FCA35	58	Female	Han	NA	NA	Rice	NA	NA	NA	NA	NA	Urban	3395.19	791.6	C.A	C	III3	274	29.5217	106.563	June
FCA36	1.3	Female	Han	NA	NA	NA	NA	NA	NA	NA	NA	Urban	3395.19	791.6	C.A	C	III3	274	29.5217	106.563	June
FCA38	47	Male	Han	NA	NA	Rice	NA	NA	NA	NA	NA	Urban	3395.19	791.6	C.A	C	III3	274	29.5217	106.563	June
FFY01	NA	NA	Han	NA	NA	NA	NA	NA	NA	NA	NA	Rural	129.71	208	F.Y	F	II4	380	25.8335	116.358	NA
FFY02	NA	NA	Han	NA	NA	NA	NA	NA	NA	NA	NA	Rural	129.71	208	F.Y	F	II4	380	25.8335	116.358	NA
FFY03	55	Female	Han	NA	21.7865	Rice&Wheat	NO	NA	NA	NA	NA	Rural	129.71	208	F.Y	F	II4	380	25.8335	116.358	July
FFY05	27	Male	Han	NA	18.3655	Rice&Wheat	NA	NA	NA	NA	NA	Rural	129.71	208	F.Y	F	II4	380	25.8335	116.358	July
FFY06	61	Female	Han	NA	16.8242	Rice	NA	>2	NA	NA	NA	Rural	129.71	208	F.Y	F	II4	380	25.8335	116.358	July
FFY07	11	Male	Han	3.46704	NA	Rice&Wheat	NA	>2	NA	NA	NA	Rural	129.71	208	F.Y	F	II4	380	25.8335	116.358	July
FFY08	60	Female	Han	NA	26.3702	Rice	NA	>2	NA	NA	NA	Rural	129.71	208	F.Y	F	II4	380	25.8335	116.358	July
FFY10	47	Female	Han	NA	19.4734	Rice	NA	NA	NA	NO	NA	Rural	129.71	208	F.Y	F	II4	380	25.8335	116.358	July
FFY16	70	Female	Han	NA	23.7332	Rice	NA	>2	NA	NA	NA	Rural	129.71	208	F.Y	F	II4	380	25.8335	116.358	July
FFY17	14	Female	Han	0.295919	NA	Rice&Wheat	NA	>2	NA	NO	NA	Rural	129.71	208	F.Y	F	II4	380	25.8335	116.358	July
FFY18	59	Female	Han	NA	23.4221	Rice&Wheat	NA	>2	NA	NA	NA	Rural	129.71	208	F.Y	F	II4	380	25.8335	116.358	July
FFY20	41	Female	Han	NA	21.7784	Rice&Wheat	NA	>2	NA	NA	NA	Rural	129.71	208	F.Y	F	II4	380	25.8335	116.358	July
FFY21	53	Female	Han	NA	NA	Rice	NA	>2	NA	NO	NA	Rural	129.71	208	F.Y	F	II4	380	25.8335	116.358	July
FFY22	64	Male	Han	NA	29.6427	Rice	NA	>2	NA	NO	NA	Rural	129.71	208	F.Y	F	II4	380	25.8335	116.358	July
FFY23	30	Female	Han	NA	24.0346	Rice&Wheat	NA	>2	NA	NO	NA	Rural	129.71	208	F.Y	F	II4	380	25.8335	116.358	July
FFY25	61	Male	Han	NA	21.4844	Rice	NA	>2	NA	NO	NA	Rural	129.71	208	F.Y	F	II4	380	25.8335	116.358	July
FFY26	65	Female	Han	NA	NA	Rice	NA	>2	NA	NO	NA	Rural	129.71	208	F.Y	F	II4	380	25.8335	116.358	July
FFY27	30	Male	Han	NA	21.4844	Rice	NA	>2	NA	NO	NA	Rural	129.71	208	F.Y	F	II4	380	25.8335	116.358	July
FFY28	65	Female	Han	NA	21.0828	Rice	NA	>2	NA	NO	NA	Rural	129.71	208	F.Y	F	II4	380	25.8335	116.358	July
FFY29	7	Male	Han	-1.68163	NA	Rice&Wheat	NA	>2	NA	NO	NA	Rural	129.71	208	F.Y	F	II4	380	25.8335	116.358	July
FFY37	60	Female	Han	NA	22.2137	Rice	Yes	>2	NA	NO	NO	Rural	129.71	208	F.Y	F	II4	380	25.8335	116.358	July
FFY39	52	Male	Han	NA	20.0474	Rice	Yes	>2	NA	Yes	Yes	Rural	129.71	208	F.Y	F	II4	380	25.8335	116.358	July
FFY43	NA	NA	Han	NA	NA	Rice	NO	>2	NA	NO	Yes	Rural	129.71	208	F.Y	F	II4	380	25.8335	116.358	July
FFY44	NA	Female	Han	NA	20.202	Rice	Yes	>2	NA	NO	Yes	Rural	129.71	208	F.Y	F	II4	380	25.8335	116.358	July
FFY46	44	Female	Han	NA	22.8889	Rice	Yes	>2	NA	NO	Yes	Rural	129.71	208	F.Y	F	II4	380	25.8335	116.358	July
FFY47	80	Male	Han	NA	NA	Rice&Wheat	Yes	>2	NA	Yes	Yes	Rural	129.71	208	F.Y	F	II4	380	25.8335	116.358	July
FFY53	61	Female	Han	NA	24.5632	Rice	NA	>2	NA	NO	Yes	Rural	129.71	208	F.Y	F	II4	380	25.8335	116.358	July
FFY56	36	Male	Han	NA	19.5918	Rice	NA	>2	NA	NO	Yes	Rural	129.71	208	F.Y	F	II4	380	25.8335	116.358	July
FFY59	64	Female	Han	NA	18.1641	Rice	NA	>2	NA	NO	NO	Rural	129.71	208	F.Y	F	II4	380	25.8335	116.358	July
FFY64	55	Male	Han	NA	28.6501	Rice	NO	>2	NA	NO	Yes	Rural	129.71	208	F.Y	F	II4	380	25.8335	116.358	July
FFY65	71	Female	Han	NA	20.4294	Rice	NO	>2	NA	NO	Yes	Rural	129.71	208	F.Y	F	II4	380	25.8335	116.358	July
FFY75	9	Male	Han	-0.0453777	NA	Rice	Yes	>2	NA	NO	NO	Rural	129.71	208	F.Y	F	II4	380	25.8335	116.358	July
FFY77	48	Female	Han	NA	22.5827	Rice&Wheat	Yes	>2	NA	NO	NA	Rural	129.71	208	F.Y	F	II4	380	25.8335	116.358	July
FFJND01	24	Male	Han	NA	NA	Rice	Yes	NA	NA	NA	NA	Urban	94.9495	63.51	F.D	F	II4	854	26.9116	118.985	March
FFJND02	51	Male	Han	NA	NA	Rice	NO	NA	NA	NA	NA	Urban	94.9495	63.51	F.D	F	II4	854	26.9116	118.985	March
FFJND03	58	Female	Han	NA	NA	Rice&Wheat	Yes	NA	NA	NA	NA	Urban	94.9495	63.51	F.D	F	II4	854	26.9116	118.985	March
FFJND04	51	Male	Han	NA	NA	Rice	NO	NA	NA	NA	NA	Urban	94.9495	63.51	F.D	F	II4	854	26.9116	118.985	March
FFJND05	38	Female	Han	NA	NA	Rice	NO	NA	NA	NA	NA	Urban	94.9495	63.51	F.D	F	II4	854	26.9116	118.985	March
FFJND06	24	Male	Han	NA	NA	Rice	NA	NA	NA	NA	NA	Urban	94.9495	63.51	F.D	F	II4	854	26.9116	118.985	March
FFJND07	24	Female	Han	NA	NA	Rice	NO	NA	NA	NA	NA	Urban	94.9495	63.51	F.D	F	II4	854	26.9116	118.985	March
FFJND08	46	Female	Han	NA	NA	Rice	NO	NA	NA	NA	NA	Urban	94.9495	63.51	F.D	F	II4	854	26.9116	118.985	March
FFJND10	50	Female	Han	NA	NA	NA	NO	NA	NA	NA	NA	Urban	94.9495	63.51	F.D	F	II4	854	26.9116	118.985	March
FFJND11	26	Female	Han	NA	NA	NA	NO	NA	NA	NA	NA	Urban	94.9495	63.51	F.D	F	II4	854	26.9116	118.985	March
FFJND12	49	Female	Han	NA	NA	NA	NO	NA	NA	NA	NA	Urban	94.9495	63.51	F.D	F	II4	854	26.9116	118.985	March
FFJND13	52	Female	Han	NA	NA	Rice	NO	NA	NA	NA	NA	Urban	94.9495	63.51	F.D	F	II4	854	26.9116	118.985	March
FFJND14	59	Male	Han	NA	NA	Rice	NA	NA	NA	NA	NA	Urban	94.9495	63.51	F.D	F	II4	854	26.9116	118.985	March
FFJND15	27	Male	Han	NA	NA	Rice	NA	NA	NA	NA	NA	Urban	94.9495	63.51	F.D	F	II4	854	26.9116	118.985	March
FFJND16	80	Male	Han	NA	NA	Rice	NA	NA	NA	NA	NA	Urban	94.9495	63.51	F.D	F	II4	854	26.9116	118.985	March
FFJND17	49	Female	Han	NA	NA	Rice	NA	NA	NA	NA	NA	Urban	94.9495	63.51	F.D	F	II4	854	26.9116	118.985	March
FFJND19	22	Female	Han	NA	NA	Rice	NA	NA	NA	NA	NA	Urban	94.9495	63.51	F.D	F	II4	854	26.9116	118.985	March
FGG06	NA	Female	Han	NA	NA	NA	NA	NA	NA	NA	NA	Urban	1950.18	21503.2	G.G	G	II4	9	23.1579	113.273	July
FGG07	NA	Female	Han	NA	NA	NA	NA	NA	NA	NA	NA	Urban	1950.18	21503.2	G.G	G	II4	9	23.1579	113.273	July
FGG09	NA	Female	Han	NA	NA	NA	NA	NA	NA	NA	NA	Urban	1950.18	21503.2	G.G	G	II4	9	23.1579	113.273	July
FGG12	NA	Female	Han	NA	NA	NA	NA	NA	NA	NA	NA	Urban	1950.18	21503.2	G.G	G	II4	9	23.1579	113.273	July
FGG17	NA	Female	Han	NA	NA	NA	NA	NA	NA	NA	NA	Urban	1950.18	21503.2	G.G	G	II4	9	23.1579	113.273	July
FGG18	NA	Female	Han	NA	NA	NA	NA	NA	NA	NA	NA	Urban	1950.18	21503.2	G.G	G	II4	9	23.1579	113.273	July
FGG24	NA	Female	Han	NA	NA	NA	NA	NA	NA	NA	NA	Urban	1950.18	21503.2	G.G	G	II4	9	23.1579	113.273	July
FGG25	NA	Female	Han	NA	NA	NA	NA	NA	NA	NA	NA	Urban	1950.18	21503.2	G.G	G	II4	9	23.1579	113.273	July
FGG26	NA	Female	Han	NA	NA	NA	NA	NA	NA	NA	NA	Urban	1950.18	21503.2	G.G	G	II4	9	23.1579	113.273	July
FGG27	NA	Female	Han	NA	NA	NA	NA	NA	NA	NA	NA	Urban	1950.18	21503.2	G.G	G	II4	9	23.1579	113.273	July
FGG28	NA	Female	Han	NA	NA	NA	NA	NA	NA	NA	NA	Urban	1950.18	21503.2	G.G	G	II4	9	23.1579	113.273	July
FGG29	NA	Female	Han	NA	NA	NA	NA	NA	NA	NA	NA	Urban	1950.18	21503.2	G.G	G	II4	9	23.1579	113.273	July
FGG30	NA	Female	Han	NA	NA	NA	NA	NA	NA	NA	NA	Urban	1950.18	21503.2	G.G	G	II4	9	23.1579	113.273	July
FGG33	NA	Female	Han	NA	NA	NA	NA	NA	NA	NA	NA	Urban	1950.18	21503.2	G.G	G	II4	9	23.1579	113.273	July
FGG34	NA	Female	Han	NA	NA	NA	NA	NA	NA	NA	NA	Urban	1950.18	21503.2	G.G	G	II4	9	23.1579	113.273	July
FGG35	NA	Female	Han	NA	NA	NA	NA	NA	NA	NA	NA	Urban	1950.18	21503.2	G.G	G	II4	9	23.1579	113.273	July
FGG36	NA	Female	Han	NA	NA	NA	NA	NA	NA	NA	NA	Urban	1950.18	21503.2	G.G	G	II4	9	23.1579	113.273	July
FGG37	NA	Female	Han	NA	NA	NA	NA	NA	NA	NA	NA	Urban	1950.18	21503.2	G.G	G	II4	9	23.1579	113.273	July
FGZ02	10	Male	Han	NA	NA	NA	NA	NA	NA	NA	NA	Rural	143.955	146.15	G.Z	G	II4	122	23.6278	112.952	April
FGZ03	8	Female	Han	NA	NA	NA	NA	NA	NA	NA	NA	Rural	143.955	146.15	G.Z	G	II4	122	23.6278	112.952	April
FGZ04	73	Male	Han	NA	NA	NA	NA	NA	NA	NA	NA	Rural	143.955	146.15	G.Z	G	II4	122	23.6278	112.952	April
FGZ05	66	Female	Han	NA	NA	NA	NA	NA	NA	NA	NA	Rural	143.955	146.15	G.Z	G	II4	122	23.6278	112.952	April
FGZ06	8	Female	Han	NA	NA	NA	NA	NA	NA	NA	NA	Rural	143.955	146.15	G.Z	G	II4	122	23.6278	112.952	April
FGZ13	12	Male	Han	NA	NA	NA	NA	NA	NA	NA	NA	Rural	143.955	146.15	G.Z	G	II4	122	23.6278	112.952	April
FGZ14	84	Male	Han	NA	NA	NA	NA	NA	NA	NA	NA	Rural	143.955	146.15	G.Z	G	II4	122	23.6278	112.952	April
FGZ16	5	Male	Han	NA	NA	NA	NA	NA	NA	NA	NA	Rural	143.955	146.15	G.Z	G	II4	122	23.6278	112.952	April
FGZ22	10	Male	Han	NA	NA	NA	NA	NA	NA	NA	NA	Rural	143.955	146.15	G.Z	G	II4	122	23.6278	112.952	April
FGZ24	81	Female	Han	NA	NA	NA	NA	NA	NA	NA	NA	Rural	143.955	146.15	G.Z	G	II4	122	23.6278	112.952	April
FGZ58	77	Female	Han	NA	NA	NA	NA	NA	NA	NA	NA	Rural	143.955	146.15	G.Z	G	II4	122	23.6278	112.952	April
FGC07	57	Male	Han	NA	23.9395	Rice&Wheat	NA	NA	NA	Yes	Yes	Rural	31.6306	65.06	G.C	G1	III2	2135	38.1415	102.003	May
FGC09	72	Male	Han	NA	20.0474	Rice&Wheat	NA	1	NA	Yes	NO	Rural	31.6306	65.06	G.C	G1	III2	2135	38.1415	102.003	May
FGC10	58	Female	Han	NA	24.974	Wheat	NA	1	NA	NO	NO	Rural	31.6306	65.06	G.C	G1	III2	2135	38.1415	102.003	May
FGC15	78	Male	Han	NA	24.1672	Wheat	NA	1	NA	NO	NO	Rural	31.6306	65.06	G.C	G1	III2	2135	38.1415	102.003	May
FGC17	53	Female	Han	NA	22.1003	Wheat	NA	1~2	NA	NA	NA	Rural	31.6306	65.06	G.C	G1	III2	2135	38.1415	102.003	May
FGC20	56	Male	Han	NA	NA	Wheat	NA	1	NA	Yes	Yes	Rural	31.6306	65.06	G.C	G1	III2	2135	38.1415	102.003	May
FGC21	52	Female	Han	NA	22.4766	Wheat	NA	1	NA	NO	NO	Rural	31.6306	65.06	G.C	G1	III2	2135	38.1415	102.003	May
FGC22	62	Male	Han	NA	22.3863	Wheat	NA	1~2	NA	NO	NO	Rural	31.6306	65.06	G.C	G1	III2	2135	38.1415	102.003	May
FGC23	67	Male	Han	NA	20.898	Wheat	NA	1	NA	Yes	Yes	Rural	31.6306	65.06	G.C	G1	III2	2135	38.1415	102.003	May
FGC24	45	Male	Han	NA	19.0311	Wheat	NA	1	OK	NO	Yes	Rural	31.6306	65.06	G.C	G1	III2	2135	38.1415	102.003	May
FGC25	67	Female	Han	NA	20.8117	Wheat	NA	1	NA	NO	NO	Rural	31.6306	65.06	G.C	G1	III2	2135	38.1415	102.003	May
FGC27	54	Female	Han	NA	24.0346	Wheat	NA	1	NA	NA	NA	Rural	31.6306	65.06	G.C	G1	III2	2135	38.1415	102.003	May
FGC34	52	Female	Han	NA	25.1532	Wheat	NA	1	NA	NO	NO	Rural	31.6306	65.06	G.C	G1	III2	2135	38.1415	102.003	May
FGC35	15	Female	Han	-1.08803	NA	Wheat	NA	1~2	NA	NO	NO	Rural	31.6306	65.06	G.C	G1	III2	2135	38.1415	102.003	May
FGC36	56	Male	Han	NA	23.3887	Wheat	NA	NA	NA	Yes	Yes	Rural	31.6306	65.06	G.C	G1	III2	2135	38.1415	102.003	May
FGC38	54	Male	Han	NA	NA	Wheat	NA	1~2	NA	NA	NA	Rural	31.6306	65.06	G.C	G1	III2	2135	38.1415	102.003	May
FGC43	55	Female	Han	NA	21.5645	Wheat	NA	1	NA	NO	NO	Rural	31.6306	65.06	G.C	G1	III2	2135	38.1415	102.003	May
FGC44	48	Female	Han	NA	24.0346	Wheat	NA	1~2	NA	Yes	NO	Rural	31.6306	65.06	G.C	G1	III2	2135	38.1415	102.003	May
FGC45	51	Male	Han	NA	22.4712	Wheat	NA	NA	NA	Yes	NO	Rural	31.6306	65.06	G.C	G1	III2	2135	38.1415	102.003	May
FGC46	58	Male	Han	NA	24.3375	Wheat	NA	1	NA	Yes	NO	Rural	31.6306	65.06	G.C	G1	III2	2135	38.1415	102.003	May
FGC47	75	Female	Han	NA	24.1415	Wheat	NA	1	NA	NO	NO	Rural	31.6306	65.06	G.C	G1	III2	2135	38.1415	102.003	May
FGC48	NA	NA	Han	NA	NA	NA	NA	NA	NA	NA	NA	Rural	31.6306	65.06	G.C	G1	III2	2135	38.1415	102.003	May
FGC49	NA	NA	Han	NA	NA	NA	NA	NA	NA	NA	NA	Rural	31.6306	65.06	G.C	G1	III2	2135	38.1415	102.003	May
FGC50	17	Male	Han	-2.17168	NA	Rice&Wheat	NA	1	NA	NO	NO	Rural	31.6306	65.06	G.C	G1	III2	2135	38.1415	102.003	May
FGC52	18	Male	Han	NA	16.225	Rice&Wheat	NA	1	NA	NA	NA	Rural	31.6306	65.06	G.C	G1	III2	2135	38.1415	102.003	May
FGC53	18	Female	Han	NA	17.3589	Rice&Wheat	NA	1~2	NA	NO	NO	Rural	31.6306	65.06	G.C	G1	III2	2135	38.1415	102.003	May
FGC54	18	Male	Han	NA	20.9573	Rice&Wheat	NA	1~2	NA	NO	NO	Rural	31.6306	65.06	G.C	G1	III2	2135	38.1415	102.003	May
FGC55	17	Male	Han	-0.4227	NA	Rice&Wheat	NA	1	NA	NO	NO	Rural	31.6306	65.06	G.C	G1	III2	2135	38.1415	102.003	May
FGC56	16	Male	Han	-0.864149	NA	Rice&Wheat	NA	1	NA	NO	NO	Rural	31.6306	65.06	G.C	G1	III2	2135	38.1415	102.003	May
FGC57	17	Male	Han	-0.926035	NA	Rice&Wheat	NA	1	NA	NO	NO	Rural	31.6306	65.06	G.C	G1	III2	2135	38.1415	102.003	May
FGC58	17	Male	Han	-1.52682	NA	Rice&Wheat	NA	1	NA	NO	NO	Rural	31.6306	65.06	G.C	G1	III2	2135	38.1415	102.003	May
FGC69	17	Male	Han	-1.68125	NA	Wheat	Yes	NA	NA	NO	NO	Rural	31.6306	65.06	G.C	G1	III2	2135	38.1415	102.003	May
FGC70	17	Male	Han	0.828318	NA	Rice&Wheat	NA	NA	NA	NO	Yes	Rural	31.6306	65.06	G.C	G1	III2	2135	38.1415	102.003	May
FGC71	17	Male	Han	-2.12592	NA	Wheat	NA	1	NA	NO	NO	Rural	31.6306	65.06	G.C	G1	III2	2135	38.1415	102.003	May
FGC72	19	Male	Han	NA	21.551	Wheat	Yes	1	NA	NO	Yes	Rural	31.6306	65.06	G.C	G1	III2	2135	38.1415	102.003	May
FGC73	17	Male	Han	-2.1393	NA	Wheat	NA	NA	NA	NA	NA	Rural	31.6306	65.06	G.C	G1	III2	2135	38.1415	102.003	May
FGC74	16	Male	Han	-0.922281	NA	Rice	NA	1	NA	NO	NO	Rural	31.6306	65.06	G.C	G1	III2	2135	38.1415	102.003	May
FGC75	17	Male	Han	-0.925195	NA	Wheat	NA	1	NA	Yes	Yes	Rural	31.6306	65.06	G.C	G1	III2	2135	38.1415	102.003	May
FGC76	17	Female	Han	-0.517984	NA	Wheat	NA	1	NA	NO	NO	Rural	31.6306	65.06	G.C	G1	III2	2135	38.1415	102.003	May
FGC78	17	Male	Han	-1.04714	NA	Wheat	NA	1	NA	NO	NO	Rural	31.6306	65.06	G.C	G1	III2	2135	38.1415	102.003	May
FGC79	18	Male	Han	NA	21.2245	Wheat	NA	1	NA	NO	NO	Rural	31.6306	65.06	G.C	G1	III2	2135	38.1415	102.003	May
FGC82	17	Male	Han	-1.90023	NA	Wheat	NA	NA	NA	Yes	NO	Rural	31.6306	65.06	G.C	G1	III2	2135	38.1415	102.003	May
FGC83	41	Male	Han	NA	19.5918	Rice	NA	NA	NA	NO	NO	Rural	31.6306	65.06	G.C	G1	III2	2135	38.1415	102.003	May
FGC85	17	Male	Han	-1.08286	NA	Rice	NA	NA	NA	NO	NO	Rural	31.6306	65.06	G.C	G1	III2	2135	38.1415	102.003	May
FGC87	18	Male	Han	NA	18.2857	Rice	NA	1	NA	NO	NO	Rural	31.6306	65.06	G.C	G1	III2	2135	38.1415	102.003	May
FGC88	17	Male	Han	1.14533	NA	Rice	Yes	1	NA	NO	Yes	Rural	31.6306	65.06	G.C	G1	III2	2135	38.1415	102.003	May
FGC89	17	Female	Han	-0.558484	NA	Rice&Wheat	NA	1	NA	NO	Yes	Rural	31.6306	65.06	G.C	G1	III2	2135	38.1415	102.003	May
FGC90	17	Male	Han	-1.41713	NA	Rice	NA	NA	NA	NO	NO	Rural	31.6306	65.06	G.C	G1	III2	2135	38.1415	102.003	May
FGC91	17	Male	Han	-1.07836	NA	Rice	Yes	1	NA	NO	Yes	Rural	31.6306	65.06	G.C	G1	III2	2135	38.1415	102.003	May
FGY03	72	Female	Tibetan	NA	18.5529	Wheat	NA	1	NA	NO	NO	Rural	1.44583	21.01	G.Y	G1	III2	2902	38.6607	100.737	May
FGY04	54	Male	Tibetan	NA	23.6652	Wheat	NA	1	NA	Yes	Yes	Rural	1.44583	21.01	G.Y	G1	III2	2902	38.6607	100.737	May
FGY05	40	Female	Tibetan	NA	18.5529	Wheat	NA	1	NA	NO	NO	Rural	1.44583	21.01	G.Y	G1	III2	2902	38.6607	100.737	May
FGY06	0.7	Male	Tibetan	NA	NA	NA	NA	NA	NA	NA	NA	Rural	1.44583	21.01	G.Y	G1	III2	2902	38.6607	100.737	May
FGY08	14	Male	Tibetan	1.51389	NA	Wheat	NA	1	NA	NA	NO	Rural	1.44583	21.01	G.Y	G1	III2	2902	38.6607	100.737	May
FGY09	12	Female	Tibetan	-0.282422	NA	Wheat	NA	1	NA	NA	NO	Rural	1.44583	21.01	G.Y	G1	III2	2902	38.6607	100.737	May
FGY10	14	Female	Tibetan	-0.0342379	NA	Wheat	NA	1	NA	NA	NO	Rural	1.44583	21.01	G.Y	G1	III2	2902	38.6607	100.737	May
FGY11	13	Female	Tibetan	0.507609	NA	Wheat	NA	1	NA	NA	Yes	Rural	1.44583	21.01	G.Y	G1	III2	2902	38.6607	100.737	May
FGY12	11	Male	Tibetan	2.32743	NA	Wheat	NA	1	NA	NA	NO	Rural	1.44583	21.01	G.Y	G1	III2	2902	38.6607	100.737	May
FGY13	12	Male	Tibetan	0.711285	NA	Wheat	NA	1	NA	NA	NO	Rural	1.44583	21.01	G.Y	G1	III2	2902	38.6607	100.737	May
FGY14	13	Male	Tibetan	1.47308	NA	Rice	NA	1	NA	NA	Yes	Rural	1.44583	21.01	G.Y	G1	III2	2902	38.6607	100.737	May
FGY15	12	Female	Tibetan	1.50162	NA	Rice	NA	1	NA	NA	NO	Rural	1.44583	21.01	G.Y	G1	III2	2902	38.6607	100.737	May
FGY16	10	Male	Tibetan	0.586795	NA	Rice	NA	NA	NA	NA	NO	Rural	1.44583	21.01	G.Y	G1	III2	2902	38.6607	100.737	May
FGY17	9	Male	Tibetan	NA	18.6453	Rice	NA	1	NA	NA	Yes	Rural	1.44583	21.01	G.Y	G1	III2	2902	38.6607	100.737	May
FGY18	12	Male	Tibetan	2.16639	NA	Rice	NA	1	NA	NA	Yes	Rural	1.44583	21.01	G.Y	G1	III2	2902	38.6607	100.737	May
FGY19	12	Male	Tibetan	2.27984	NA	Rice	NA	1	NA	NA	Yes	Rural	1.44583	21.01	G.Y	G1	III2	2902	38.6607	100.737	May
FGY21	13	Female	Tibetan	-2.47483	NA	Rice&Wheat	NA	NA	NA	NA	NO	Rural	1.44583	21.01	G.Y	G1	III2	2902	38.6607	100.737	May
FGY22	13	Male	Tibetan	0.871392	NA	Rice&Wheat	NA	1	NA	NA	NA	Rural	1.44583	21.01	G.Y	G1	III2	2902	38.6607	100.737	May
FGY23	11	Male	Tibetan	-0.26547	NA	Rice	NA	1	NA	NA	NA	Rural	1.44583	21.01	G.Y	G1	III2	2902	38.6607	100.737	May
FGY24	12	Male	Tibetan	0.256451	NA	Rice	NA	1	NA	NA	NA	Rural	1.44583	21.01	G.Y	G1	III2	2902	38.6607	100.737	May
FGY25	13	Female	Tibetan	-0.855501	NA	Rice	NA	1	NA	NA	NO	Rural	1.44583	21.01	G.Y	G1	III2	2902	38.6607	100.737	May
FGY27	8	Male	Tibetan	2.36745	NA	Rice	NA	1	NA	NA	NO	Rural	1.44583	21.01	G.Y	G1	III2	2902	38.6607	100.737	May
FGY37	10	Female	Tibetan	1.44024	NA	Rice	Yes	NA	NA	NO	NO	Rural	1.44583	21.01	G.Y	G1	III2	2902	38.6607	100.737	May
FGY39	10	Male	Tibetan	0.678305	NA	Rice	Yes	1	NA	NO	NO	Rural	1.44583	21.01	G.Y	G1	III2	2902	38.6607	100.737	May
FGY40	10	Male	Tibetan	0.166661	NA	Wheat	Yes	1	NA	NO	NO	Rural	1.44583	21.01	G.Y	G1	III2	2902	38.6607	100.737	May
FGY41	11	Female	Tibetan	-1.33454	NA	Rice	Yes	1	NA	NO	NO	Rural	1.44583	21.01	G.Y	G1	III2	2902	38.6607	100.737	May
FGY42	9	Female	Tibetan	-0.758831	NA	Wheat	NO	1	NA	NO	NO	Rural	1.44583	21.01	G.Y	G1	III2	2902	38.6607	100.737	May
FGY43	11	Male	Tibetan	0.203568	NA	Rice	Yes	NA	NA	NA	NA	Rural	1.44583	21.01	G.Y	G1	III2	2902	38.6607	100.737	May
FGY55	13	Male	Tibetan	NA	NA	Wheat	NA	1	NA	NA	NA	Rural	1.44583	21.01	G.Y	G1	III2	2902	38.6607	100.737	May
FGL01	82	Male	Han	NA	NA	Rice	NA	>2	NA	NA	NA	Urban	183.592	2186.29	G.L	G2	II4	154	25.2736	110.29	May
FGL02	62	Male	Han	NA	NA	Rice	NA	>2	NA	NO	NO	Urban	183.592	2186.29	G.L	G2	II4	154	25.2736	110.29	May
FGL03	80	Female	Han	NA	NA	NA	NA	NA	Good	NA	NA	Urban	183.592	2186.29	G.L	G2	II4	154	25.2736	110.29	May
FGL04	8	Male	Han	NA	NA	Rice	NA	1~2	OK	NA	NA	Urban	183.592	2186.29	G.L	G2	II4	154	25.2736	110.29	May
FGL05	1.2	Female	Han	NA	NA	NA	NA	NA	NA	NA	NA	Urban	183.592	2186.29	G.L	G2	II4	154	25.2736	110.29	May
FGL06	9	Female	Han	NA	NA	NA	NA	>2	Bad	NA	NA	Urban	183.592	2186.29	G.L	G2	II4	154	25.2736	110.29	May
FGL07	7	Male	Han	NA	NA	NA	NA	>2	Bad	NA	NA	Urban	183.592	2186.29	G.L	G2	II4	154	25.2736	110.29	May
FGL08	8	Female	Han	NA	NA	NA	NA	>2	OK	NA	NA	Urban	183.592	2186.29	G.L	G2	II4	154	25.2736	110.29	May
FGL09	30	Male	Han	NA	NA	NA	NA	>2	Good	NA	NA	Urban	183.592	2186.29	G.L	G2	II4	154	25.2736	110.29	May
FGL10	26	Female	Han	NA	NA	NA	NA	1~2	Good	NA	NA	Urban	183.592	2186.29	G.L	G2	II4	154	25.2736	110.29	May
FGL101	64	Male	Han	NA	NA	NA	NO	>2	Good	Yes	Yes	Urban	183.592	2186.29	G.L	G2	II4	154	25.2736	110.29	May
FGL103	69	Female	Han	NA	NA	NA	NA	>2	OK	NA	NA	Urban	183.592	2186.29	G.L	G2	II4	154	25.2736	110.29	May
FGL104	35	Male	Han	NA	NA	NA	NA	>2	OK	NA	Yes	Rural	163.249	132.41	G.L1	G2	II4	316	25.2736	110.29	May
FGL105	32	Female	Han	NA	NA	NA	NA	1~2	Bad	NA	NA	Rural	163.249	132.41	G.L1	G2	II4	316	25.2736	110.29	May
FGL106	4	Male	Han	NA	NA	NA	NA	>2	Good	NA	NA	Rural	163.249	132.41	G.L1	G2	II4	316	25.2736	110.29	May
FGL107	4	Female	Han	NA	NA	NA	NA	NA	Good	NA	NA	Rural	163.249	132.41	G.L1	G2	II4	316	25.2736	110.29	May
FGL109	57	Female	Han	NA	NA	NA	NA	1~2	Good	NA	NA	Rural	163.249	132.41	G.L1	G2	II4	316	25.2736	110.29	May
FGL11	36	Female	Han	NA	NA	NA	NA	1~2	Good	NA	NA	Urban	183.592	2186.29	G.L	G2	II4	316	25.2736	110.29	May
FGL110	6	Female	Han	NA	NA	NA	NA	1~2	OK	NA	NA	Rural	163.249	132.41	G.L1	G2	II4	316	25.2736	110.29	May
FGL14	56	Male	Han	NA	NA	NA	NA	>2	OK	NA	NA	Urban	183.592	2186.29	G.L	G2	II4	316	25.2736	110.29	May
FGL16	7	Male	Han	NA	NA	NA	NA	NA	Good	NA	NA	Rural	163.249	132.41	G.L1	G2	II4	316	25.2736	110.29	May
FGL18	52	Female	Han	NA	NA	NA	NA	1	NA	NA	NA	Rural	163.249	132.41	G.L1	G2	II4	316	25.2736	110.29	May
FGL20	56	Female	Han	NA	NA	NA	NA	>2	OK	NA	NA	Rural	163.249	132.41	G.L1	G2	II4	316	25.2736	110.29	May
FGL23	46	Female	Han	NA	NA	NA	NA	NA	OK	NA	NA	Rural	163.249	132.41	G.L1	G2	II4	316	25.2736	110.29	May
FGL24	21	Female	Han	NA	NA	NA	NA	NA	NA	NA	NA	Rural	163.249	132.41	G.L1	G2	II4	316	25.2736	110.29	May
FGL26	56	Male	Han	NA	NA	NA	NA	NA	OK	NA	NA	Rural	163.249	132.41	G.L1	G2	II4	316	25.2736	110.29	May
FGL27	55	Female	Han	NA	NA	NA	NA	>2	OK	NA	NA	Urban	183.592	2186.29	G.L	G2	II4	154	25.2736	110.29	May
FGL29	2	Male	Han	NA	NA	NA	NA	NA	NA	NA	NA	Urban	183.592	2186.29	G.L	G2	II4	154	25.2736	110.29	May
FGL32	57	Male	Han	NA	NA	NA	NA	NA	OK	NA	NA	Rural	163.249	132.41	G.L1	G2	II4	316	25.2736	110.29	May
FGL33	60	Female	Han	NA	NA	NA	NA	>2	OK	NA	NA	Urban	183.592	2186.29	G.L	G2	II4	154	25.2736	110.29	May
FGL34	54	Female	Han	NA	NA	NA	NA	>2	OK	NA	NA	Urban	183.592	2186.29	G.L	G2	II4	154	25.2736	110.29	May
FGL37	0.4	Male	Han	NA	NA	NA	NA	NA	NA	NA	NA	Urban	183.592	2186.29	G.L	G2	II4	154	25.2736	110.29	May
FGL38	47	Female	Han	NA	NA	NA	NA	>2	Good	NA	NA	Urban	183.592	2186.29	G.L	G2	II4	154	25.2736	110.29	May
FGL39	1.6	Male	Han	NA	NA	NA	NA	NA	NA	NA	NA	Urban	183.592	2186.29	G.L	G2	II4	154	25.2736	110.29	May
FGL40	30	Female	Han	NA	NA	NA	NA	1~2	Good	NA	NA	Urban	183.592	2186.29	G.L	G2	II4	154	25.2736	110.29	May
FGL41	27	Male	Han	NA	NA	NA	NA	>2	OK	Yes	Yes	Urban	183.592	2186.29	G.L	G2	II4	154	25.2736	110.29	May
FGL44	61	Male	Han	NA	NA	NA	NA	>2	OK	Yes	Yes	Urban	183.592	2186.29	G.L	G2	II4	154	25.2736	110.29	May
FGL45	25	Male	Han	NA	NA	NA	NA	>2	Good	Yes	Yes	Urban	183.592	2186.29	G.L	G2	II4	154	25.2736	110.29	May
FGL47	65	Female	Han	NA	NA	NA	NA	>2	NA	NA	NA	Urban	183.592	2186.29	G.L	G2	II4	154	25.2736	110.29	May
FGL48	70	Male	Hui	NA	NA	NA	NA	>2	OK	NA	NA	Urban	183.592	2186.29	G.L	G2	II4	154	25.2736	110.29	May
FGL49	30	Female	Han	NA	NA	NA	NA	>2	OK	NA	NA	Urban	183.592	2186.29	G.L	G2	II4	154	25.2736	110.29	May
FGL52	33	Male	Han	NA	NA	NA	NA	NA	Good	NA	NA	Rural	163.249	132.41	G.L1	G2	II4	316	25.2736	110.29	May
FGL54	7	Female	Han	NA	NA	NA	NA	NA	Good	NA	NA	Rural	163.249	132.41	G.L1	G2	II4	316	25.2736	110.29	May
FGL55	8	Male	Han	NA	NA	NA	NA	NA	Good	NA	NA	Rural	163.249	132.41	G.L1	G2	II4	316	25.2736	110.29	May
FGL56	6	Male	Han	NA	NA	NA	NA	NA	Good	NA	NA	Rural	163.249	132.41	G.L1	G2	II4	316	25.2736	110.29	May
FGL57	47	Female	Han	NA	NA	NA	NA	NA	Good	NA	NA	Rural	163.249	132.41	G.L1	G2	II4	316	25.2736	110.29	May
FGL58	53	Male	Han	NA	NA	NA	NO	>2	OK	NA	NA	Rural	163.249	132.41	G.L1	G2	II4	316	25.2736	110.29	May
FGL59	83	Female	Han	NA	NA	NA	NA	1~2	Good	NA	NA	Rural	163.249	132.41	G.L1	G2	II4	316	25.2736	110.29	May
FGL60	6	Female	Han	NA	NA	NA	NA	>2	OK	NA	NA	Rural	163.249	132.41	G.L1	G2	II4	316	25.2736	110.29	May
FGL61	60	Male	Han	NA	NA	NA	NA	>2	Good	NA	NA	Rural	163.249	132.41	G.L1	G2	II4	316	25.2736	110.29	May
FGL63	7	Female	Han	NA	NA	NA	NA	>2	Good	NA	NA	Rural	163.249	132.41	G.L1	G2	II4	316	25.2736	110.29	May
FGL64	60	Female	Han	NA	NA	NA	NA	>2	OK	NA	NA	Rural	163.249	132.41	G.L1	G2	II4	316	25.2736	110.29	May
FGL65	7	Female	Han	NA	NA	NA	NA	>2	NA	NA	NA	Rural	163.249	132.41	G.L1	G2	II4	316	25.2736	110.29	May
FGL66	4	Male	Han	NA	NA	NA	NA	NA	NA	NA	NA	Rural	163.249	132.41	G.L1	G2	II4	316	25.2736	110.29	May
FGL67	8	Female	Han	NA	NA	NA	NA	>2	OK	NA	NA	Rural	163.249	132.41	G.L1	G2	II4	316	25.2736	110.29	May
FGL68	37	Male	Han	NA	NA	NA	NA	>2	Good	NA	NA	Rural	163.249	132.41	G.L1	G2	II4	316	25.2736	110.29	May
FGL69	55	Male	Han	NA	NA	NA	Yes	>2	OK	NA	NA	Rural	163.249	132.41	G.L1	G2	II4	316	25.2736	110.29	May
FGL70	53	Female	Han	NA	NA	NA	NA	>2	Good	NA	NA	Rural	163.249	132.41	G.L1	G2	II4	316	25.2736	110.29	May
FGL71	51	Female	Han	NA	NA	NA	NA	>2	Good	NA	NA	Urban	183.592	2186.29	G.L	G2	II4	154	25.2736	110.29	May
FGL73	41	Male	Han	NA	NA	NA	Yes	>2	Good	NA	NA	Rural	163.249	132.41	G.L1	G2	II4	316	25.2736	110.29	May
FGL75	54	Female	Han	NA	NA	NA	NA	>2	Good	NA	NA	Rural	163.249	132.41	G.L1	G2	II4	316	25.2736	110.29	May
FGL77	29	Female	Han	NA	NA	NA	Yes	>2	Good	NA	NA	Rural	163.249	132.41	G.L1	G2	II4	316	25.2736	110.29	May
FGL79	67	Male	Han	NA	NA	NA	Yes	>2	Good	NA	NA	Rural	163.249	132.41	G.L1	G2	II4	316	25.2736	110.29	May
FGL80	1	Male	Han	NA	NA	NA	NA	NA	NA	NA	NA	Rural	163.249	132.41	G.L1	G2	II4	316	25.2736	110.29	May
FGL81	54	Male	Han	NA	NA	NA	NA	>2	Good	NA	NA	Urban	183.592	2186.29	G.L	G2	II4	154	25.2736	110.29	May
FGL82	64	Female	Han	NA	NA	NA	Yes	>2	OK	NA	NA	Urban	183.592	2186.29	G.L	G2	II4	154	25.2736	110.29	May
FGL83	52	Female	Han	NA	NA	NA	Yes	NA	OK	NA	NA	Urban	183.592	2186.29	G.L	G2	II4	154	25.2736	110.29	May
FGL84	39	Male	NA	NA	NA	NA	NA	>2	OK	NA	NA	Urban	183.592	2186.29	G.L	G2	II4	154	25.2736	110.29	May
FGL85	11	Male	NA	NA	NA	NA	NA	NA	Good	NA	NA	Urban	183.592	2186.29	G.L	G2	II4	154	25.2736	110.29	May
FGL86	23	Female	Han	NA	NA	NA	Yes	>2	Good	NA	NA	Urban	183.592	2186.29	G.L	G2	II4	154	25.2736	110.29	May
FGL87	48	Male	Han	NA	NA	NA	NA	>2	OK	NA	NA	Urban	183.592	2186.29	G.L	G2	II4	154	25.2736	110.29	May
FGL90	56	Male	Hui	NA	NA	NA	NA	>2	OK	NA	NA	Urban	183.592	2186.29	G.L	G2	II4	154	25.2736	110.29	May
FGL95	55	Male	Han	NA	NA	NA	NA	NA	OK	NA	NA	Rural	163.249	132.41	G.L1	G2	II4	154	25.2736	110.29	May
FHZ01	46	Female	Han	-0.946039	NA	Wheat	NA	1	NA	NA	NA	Rural	858.543	239	H.Z	H	II2	43	37.7563	114.776	June
FHZ02	15	Male	Han	NA	17.7469	NA	NA	NA	Good	NA	NA	Rural	858.543	239	H.Z	H	II2	43	37.7563	114.776	June
FHZ03	59	Male	Han	NA	25.2493	NA	NA	1	NA	NO	NA	Rural	858.543	239	H.Z	H	II2	43	37.7563	114.776	June
FHZ05	63	Female	Han	NA	25.3906	NA	NA	NA	NA	NA	NA	Rural	858.543	239	H.Z	H	II2	43	37.7563	114.776	June
FHZ07	58	Male	Han	NA	22.4913	Wheat	NA	1	OK	NA	NA	Rural	858.543	239	H.Z	H	II2	43	37.7563	114.776	June
FHZ09	0.3	Female	Han	NA	NA	NA	NA	NA	NA	NA	NA	Rural	858.543	239	H.Z	H	II2	43	37.7563	114.776	June
FHZ10	32	Male	Han	NA	24.8016	Wheat	NA	1	NA	Yes	NA	Rural	858.543	239	H.Z	H	II2	43	37.7563	114.776	June
FHZ13	23	Male	Han	NA	24.4898	Rice&Wheat	NA	1	Good	NA	NA	Rural	858.543	239	H.Z	H	II2	43	37.7563	114.776	June
FHZ14	10	Female	Han	0.865788	NA	Wheat	NA	1	Good	NA	NA	Rural	858.543	239	H.Z	H	II2	43	37.7563	114.776	June
FHZ18	22	Female	Han	NA	NA	Rice&Wheat	NA	NA	Good	NA	NA	Rural	858.543	239	H.Z	H	II2	43	37.7563	114.776	June
FHZ20	51	Male	Han	NA	NA	NA	NA	>2	OK	NA	Yes	Rural	858.543	239	H.Z	H	II2	43	37.7563	114.776	June
FHZ21	28	Male	Han	NA	NA	Wheat	NA	NA	NA	NA	Yes	Rural	858.543	239	H.Z	H	II2	43	37.7563	114.776	June
FHZ23	28	Female	Han	NA	NA	Wheat	NA	1	NA	NA	NA	Rural	858.543	239	H.Z	H	II2	43	37.7563	114.776	June
FHZ25	33	Male	Han	NA	NA	NA	NA	1	Good	NA	NA	Rural	858.543	239	H.Z	H	II2	43	37.7563	114.776	June
FHZ26	50	Female	Han	NA	27.5482	NA	NA	1	Good	NO	Yes	Urban	80.8809	6082.6	H.S	H	II2	43	37.7563	114.776	June
FHZ27	50	Male	Han	NA	27.7551	NA	NA	1	Good	NO	Yes	Urban	80.8809	6082.6	H.S	H	II2	43	37.7563	114.776	June
FHZ28	38	Female	Han	NA	18.2563	NA	NA	1	Good	NO	NO	Urban	80.8809	6082.6	H.S	H	II2	43	37.7563	114.776	June
FHZ29	49	Female	Han	NA	25.3906	NA	NA	>2	Good	NO	Yes	Urban	80.8809	6082.6	H.S	H	II2	43	37.7563	114.776	June
FHZ30	25	Female	Han	NA	21.0938	NA	NA	1~2	Good	NO	Yes	Urban	80.8809	6082.6	H.S	H	II2	43	37.7563	114.776	June
FHZ31	29	Female	Han	NA	21.4876	NA	NA	1	Bad	NO	Yes	Urban	80.8809	6082.6	H.S	H	II2	43	37.7563	114.776	June
FHZ36	31	Female	Han	NA	18.8246	NA	NA	1	Good	NO	Yes	Urban	80.8809	6082.6	H.S	H	II2	43	37.7563	114.776	June
FHZ37	32	Female	Han	NA	24.0234	NA	NA	1	Good	NO	Yes	Urban	80.8809	6082.6	H.S	H	II2	43	37.7563	114.776	June
FHZ40	38	Female	Han	NA	NA	NA	NA	NA	OK	NA	NA	Urban	80.8809	6082.6	H.S	H	II2	43	37.7563	114.776	June
FHZ41	7	Male	Han	4.69473	NA	NA	NA	1	NA	NA	NA	Urban	80.8809	6082.6	H.S	H	II2	43	37.7563	114.776	June
FHZ44	28	Female	Han	NA	24.6094	NA	NA	1	Bad	NO	NO	Urban	80.8809	6082.6	H.S	H	II2	43	37.7563	114.776	June
FHZ45	33	Female	Han	NA	22.2656	NA	NA	1	OK	NO	NO	Urban	80.8809	6082.6	H.S	H	II2	43	37.7563	114.776	June
FHZ46	25	Female	Han	NA	19.9594	NA	NA	NA	Good	NA	NA	Urban	80.8809	6082.6	H.S	H	II2	43	37.7563	114.776	June
FHZ47	19	Female	Han	NA	17.5781	NA	NA	1	Good	NA	NA	Urban	80.8809	6082.6	H.S	H	II2	43	37.7563	114.776	June
FHZ48	43	Female	Han	NA	27.3438	NA	NA	1	NA	NA	NA	Urban	80.8809	6082.6	H.S	H	II2	43	37.7563	114.776	June
FHZ49	43	Male	Han	NA	26.1224	NA	NA	NA	NA	NA	NA	Urban	80.8809	6082.6	H.S	H	II2	43	37.7563	114.776	June
FHZ50	1	Female	Han	NA	NA	NA	NA	NA	NA	NA	NA	Urban	80.8809	6082.6	H.S	H	II3	44	38.7563	115.776	July
FHZ51	68	Female	Han	NA	21.4844	NA	NA	NA	Good	NA	NA	Urban	80.8809	6082.6	H.S	H	II2	43	37.7563	114.776	June
FHZ52	43	Female	Han	NA	24.2031	NA	NA	NA	NA	NA	NA	Urban	80.8809	6082.6	H.S	H	II2	43	37.7563	114.776	June
FHZ53	47	Female	Han	NA	19.5312	NA	NA	NA	NA	NA	NA	Urban	80.8809	6082.6	H.S	H	II2	43	37.7563	114.776	June
FHZ54	42	Male	Han	NA	27.7778	NA	NA	NA	NA	NA	NA	Urban	80.8809	6082.6	H.S	H	II2	43	37.7563	114.776	June
FHZ55	30	Male	Han	NA	22.0932	NA	NA	1	NA	NA	NA	Urban	80.8809	6082.6	H.S	H	II2	43	37.7563	114.776	June
FHZ56	42	Female	Han	NA	19.5312	NA	NA	1	Good	NA	NA	Urban	80.8809	6082.6	H.S	H	II2	43	37.7563	114.776	June
FHZ57	81	Male	Han	NA	23.3887	NA	NA	1	Good	NA	NA	Urban	80.8809	6082.6	H.S	H	II2	43	37.7563	114.776	June
FHZ59	52	Female	Han	NA	23.4375	NA	NA	1	Good	NA	NA	Urban	80.8809	6082.6	H.S	H	II2	43	37.7563	114.776	June
FHZ61	26	Female	Han	NA	18.132	NA	NA	1	OK	NA	NA	Urban	80.8809	6082.6	H.S	H	II2	43	37.7563	114.776	June
FHC03	11	Male	Han	-0.421401	NA	Rice&Wheat	NA	1	NA	NA	NA	Rural	35.335	258.1	H.C	H1	II1	321	48.2395	129.391	August
FHC04	7	Female	Han	-1.48918	NA	Rice&Wheat	Yes	1	NA	Yes	NA	Rural	35.335	258.1	H.C	H1	II1	321	48.2395	129.391	August
FHC06	55	Male	Han	NA	24.4898	Rice&Wheat	NA	1~2	NA	NA	NA	Rural	35.335	258.1	H.C	H1	II1	321	48.2395	129.391	August
FHC07	57	Female	Han	NA	25.7117	Rice&Wheat	NA	1	NA	NA	NA	Rural	35.335	258.1	H.C	H1	II1	321	48.2395	129.391	August
FHC10	60	Female	Han	NA	24.974	Rice&Wheat	NA	1	NA	NA	NA	Rural	35.335	258.1	H.C	H1	II1	321	48.2395	129.391	August
FHC12	58	Female	Han	NA	23.9813	Rice&Wheat	NA	1~2	NA	NA	NA	Rural	35.335	258.1	H.C	H1	II1	321	48.2395	129.391	August
FHC13	43	Male	Han	NA	24.6914	Rice&Wheat	NA	1	NA	NA	NA	Rural	35.335	258.1	H.C	H1	II1	321	48.2395	129.391	August
FHC14	55	Male	Han	NA	22.4913	Rice&Wheat	NA	1	NA	NA	NA	Rural	35.335	258.1	H.C	H1	II1	321	48.2395	129.391	August
FHC16	56	Female	Han	NA	23.3091	Rice&Wheat	NA	1~2	NA	NA	NA	Rural	35.335	258.1	H.C	H1	II1	321	48.2395	129.391	August
FHC22	57	Male	Han	NA	21.6049	Wheat	NA	1	NA	NO	Yes	Rural	35.335	258.1	H.C	H1	II1	321	48.2395	129.391	August
FHC26	54	Male	Han	NA	22.0932	Wheat	NA	1~2	NA	Yes	Yes	Rural	35.335	258.1	H.C	H1	II1	321	48.2395	129.391	August
FHC27	32	Female	Han	NA	20.202	Wheat	NA	NA	NA	NO	NO	Rural	35.335	258.1	H.C	H1	II1	321	48.2395	129.391	August
FHC28	52	Female	Han	NA	25.6874	Rice	NA	1~2	NA	NA	NA	Rural	35.335	258.1	H.C	H1	II1	321	48.2395	129.391	August
FHC32	31	Female	Han	NA	23.4375	Wheat	NA	1	NA	NO	Yes	Rural	35.335	258.1	H.C	H1	II1	321	48.2395	129.391	August
FHD05	9	Male	Han	NA	30.2083	Rice	NO	>2	OK	Yes	NA	Rural	151.291	1336.8	H.D	H1	II1	145	46.0512	125.962	January
FHD07	53	Male	Han	NA	22.8164	Rice	NO	>2	Good	Yes	NA	Rural	151.291	1336.8	H.D	H1	II1	145	46.0512	125.962	January
FHD11	55	Female	Han	NA	22.0386	Rice	NO	1~2	Good	NA	NA	Rural	151.291	1336.8	H.D	H1	II1	145	46.0512	125.962	January
FHD12	53	Male	Han	NA	NA	Rice&Wheat	NA	NA	NA	NA	NA	Rural	151.291	1336.8	H.D	H1	II1	145	46.0512	125.962	January
FHD13	57	Female	Han	NA	23.0529	Rice	NO	1~2	OK	NA	NA	Rural	151.291	1336.8	H.D	H1	II1	145	46.0512	125.962	January
FHD15	60	Male	Han	NA	21.7993	Rice	NO	1~2	Good	NA	NA	Rural	151.291	1336.8	H.D	H1	II1	145	46.0512	125.962	January
FHD16	61	Female	Han	NA	22.3133	Rice	NO	>2	Good	NA	NA	Rural	151.291	1336.8	H.D	H1	II1	145	46.0512	125.962	January
FHD18	52	Male	Han	NA	24.8016	Rice	NO	>2	Good	Yes	NA	Rural	151.291	1336.8	H.D	H1	II1	145	46.0512	125.962	January
FHD20	61	Male	Han	NA	24.2215	Rice	NO	>2	Good	NA	NA	Rural	151.291	1336.8	H.D	H1	II1	145	46.0512	125.962	January
FHD21	49	Male	Han	NA	23.3564	Rice	NO	1	Good	NA	NA	Rural	151.291	1336.8	H.D	H1	II1	145	46.0512	125.962	January
FHD22	49	Male	Han	NA	27.6817	Rice	NO	>2	Good	NA	NA	Rural	151.291	1336.8	H.D	H1	II1	145	46.0512	125.962	January
FHD23	51	Female	Han	NA	23.3091	Rice	NO	>2	Good	NA	NA	Rural	151.291	1336.8	H.D	H1	II1	145	46.0512	125.962	January
FHD24	9	Male	Han	0.976046	NA	Rice	Yes	>2	Good	NA	NA	Rural	151.291	1336.8	H.D	H1	II1	145	46.0512	125.962	January
FHD29	51	Male	Han	NA	NA	Rice	NO	>2	Good	Yes	NA	Rural	151.291	1336.8	H.D	H1	II1	145	46.0512	125.962	January
FHD31	51	Male	Han	NA	21.4533	Rice	NO	>2	Good	Yes	NA	Rural	151.291	1336.8	H.D	H1	II1	145	46.0512	125.962	January
FHD32	2	Male	Han	NA	NA	NA	NA	NA	NA	NA	NA	Rural	151.291	1336.8	H.D	H1	II1	145	46.0512	125.962	January
FHD33	52	Female	Han	NA	NA	Rice	Yes	>2	Good	NA	NA	Rural	151.291	1336.8	H.D	H1	II1	145	46.0512	125.962	January
FHD34	55	Male	Han	NA	23.084	Rice	Yes	1~2	Good	Yes	NA	Rural	151.291	1336.8	H.D	H1	II1	145	46.0512	125.962	January
FHD37	51	Male	Han	NA	22.5534	Rice	Yes	>2	OK	NA	NA	Rural	151.291	1336.8	H.D	H1	II1	145	46.0512	125.962	January
FHD38	7	Male	Han	-1.54316	NA	Rice	NO	>2	Good	NA	NA	Rural	151.291	1336.8	H.D	H1	II1	145	46.0512	125.962	January
FHD40	53	Male	Han	NA	25.0995	Rice&Wheat	NO	>2	Good	NA	NA	Rural	151.291	1336.8	H.D	H1	II1	145	46.0512	125.962	January
FHD41	53	Female	Han	NA	21.5139	Rice	NO	>2	Good	NA	NA	Rural	151.291	1336.8	H.D	H1	II1	145	46.0512	125.962	January
FHD42	52	Female	Han	NA	24.3418	Rice	NO	>2	Good	NA	NA	Rural	151.291	1336.8	H.D	H1	II1	145	46.0512	125.962	January
FHD43	48	Female	Han	NA	21.9098	Rice	NO	>2	Good	NA	NA	Rural	151.291	1336.8	H.D	H1	II1	145	46.0512	125.962	January
FHD44	51	Female	Han	NA	20.5693	Rice	NO	>2	OK	NA	NA	Rural	151.291	1336.8	H.D	H1	II1	145	46.0512	125.962	January
FHD45	45	Male	Han	NA	22.4913	NA	Yes	1~2	Good	NA	NA	Rural	151.291	1336.8	H.D	H1	II1	145	46.0512	125.962	January
FHD46	7	Male	Han	4.93555	NA	Rice	NO	>2	Good	NA	NA	Rural	151.291	1336.8	H.D	H1	II1	145	46.0512	125.962	January
FHD47	84	Female	Han	NA	21.3599	Rice	NO	>2	OK	NA	NA	Rural	151.291	1336.8	H.D	H1	II1	145	46.0512	125.962	January
FHD48	42	Female	Han	NA	24.3418	Rice	NO	>2	Good	NA	NA	Rural	151.291	1336.8	H.D	H1	II1	145	46.0512	125.962	January
FHD49	26	Male	Han	NA	26.5432	Rice	Yes	>2	Good	NA	NA	Rural	151.291	1336.8	H.D	H1	II1	145	46.0512	125.962	January
FHD50	20	Female	Han	NA	20.4491	Rice	Yes	1~2	Good	NA	NA	Rural	151.291	1336.8	H.D	H1	II1	145	46.0512	125.962	January
FHD52	47	Female	Han	NA	23.3275	Rice	NO	>2	Good	Yes	NA	Rural	151.291	1336.8	H.D	H1	II1	145	46.0512	125.962	January
FHD56	13	Female	Han	0.103724	NA	Rice	Yes	1~2	Good	Yes	NA	Rural	151.291	1336.8	H.D	H1	II1	145	46.0512	125.962	January
FHQ01	28	Male	Hui	NA	NA	Wheat	NO	1	NA	NO	NO	Rural	681.926	145.87	H.Q	H2	II2	71	35.0368	114.366	August
FHQ02	58	Female	Hui	NA	NA	Wheat	NO	1~2	NA	NO	NO	Rural	681.926	145.87	H.Q	H2	II2	71	35.0368	114.366	August
FHQ03	27	Female	Hui	NA	NA	Wheat	NO	1	NA	NO	NO	Rural	681.926	145.87	H.Q	H2	II2	71	35.0368	114.366	August
FHQ04	0.8	Female	Hui	NA	NA	NA	NA	NA	NA	NA	NA	Rural	681.926	145.87	H.Q	H2	II2	71	35.0368	114.366	August
FHQ06	70	Female	Hui	NA	NA	Wheat	NO	1~2	OK	NO	NO	Rural	681.926	145.87	H.Q	H2	II2	71	35.0368	114.366	August
FHQ07	53	Female	Hui	NA	NA	Wheat	NO	1	OK	NO	NO	Rural	681.926	145.87	H.Q	H2	II2	71	35.0368	114.366	August
FHQ08	70	Female	Hui	NA	NA	Wheat	NO	1	OK	NO	NO	Rural	681.926	145.87	H.Q	H2	II2	71	35.0368	114.366	August
FHQ09	82	Male	Hui	NA	NA	Wheat	NO	1	OK	NO	NO	Rural	681.926	145.87	H.Q	H2	II2	71	35.0368	114.366	August
FHQ10	50	Male	Hui	NA	NA	Wheat	NO	1~2	NA	NO	NO	Rural	681.926	145.87	H.Q	H2	II2	71	35.0368	114.366	August
FHQ11	75	Male	Hui	NA	NA	Wheat	NO	1	Good	NO	NO	Rural	681.926	145.87	H.Q	H2	II2	71	35.0368	114.366	August
FHQ12	54	Female	Hui	NA	NA	Wheat	NO	1	Good	NO	NO	Rural	681.926	145.87	H.Q	H2	II2	71	35.0368	114.366	August
FHQ13	15	Female	Hui	NA	NA	Wheat	NO	1	OK	NO	NO	Rural	681.926	145.87	H.Q	H2	II2	71	35.0368	114.366	August
FHQ14	61	Male	Hui	NA	NA	Wheat	NO	1	Good	NO	NO	Rural	681.926	145.87	H.Q	H2	II2	71	35.0368	114.366	August
FHQ15	65	Female	Hui	NA	NA	Wheat	NO	1	NA	NO	NO	Rural	681.926	145.87	H.Q	H2	II2	71	35.0368	114.366	August
FHQ16	65	Female	Hui	NA	NA	Wheat	NO	1	Good	NO	NO	Rural	681.926	145.87	H.Q	H2	II2	71	35.0368	114.366	August
FHQ18	55	Female	Hui	NA	NA	Wheat	NO	1	Good	NO	NO	Rural	681.926	145.87	H.Q	H2	II2	71	35.0368	114.366	August
FHQ20	70	Female	Hui	NA	NA	Wheat	NO	1	Good	NO	NO	Rural	681.926	145.87	H.Q	H2	II2	71	35.0368	114.366	August
FHQ21	47	Female	Hui	NA	NA	Wheat	NO	1	Good	NO	NO	Rural	681.926	145.87	H.Q	H2	II2	71	35.0368	114.366	August
FHQ22	94	Female	Hui	NA	NA	Wheat	NO	1	Good	NO	NO	Rural	681.926	145.87	H.Q	H2	II2	71	35.0368	114.366	August
FHQ23	2	Female	Hui	NA	NA	NA	NA	NA	NA	NA	NA	Rural	681.926	145.87	H.Q	H2	II2	71	35.0368	114.366	August
FHQ24	63	Female	Hui	NA	NA	Wheat	NO	1	NA	NO	NO	Rural	681.926	145.87	H.Q	H2	II2	71	35.0368	114.366	August
FHQ25	55	Female	Hui	NA	NA	Wheat	NO	1	Good	NO	NO	Rural	681.926	145.87	H.Q	H2	II2	71	35.0368	114.366	August
FHQ26	2	Male	Hui	NA	NA	NA	NA	NA	NA	NA	NA	Rural	681.926	145.87	H.Q	H2	II2	71	35.0368	114.366	August
FHQ27	6	Female	Hui	NA	NA	Wheat	NO	1	NA	NO	NO	Rural	681.926	145.87	H.Q	H2	II2	71	35.0368	114.366	August
FHQ28	0.1	Female	Hui	NA	NA	NA	NA	NA	NA	NA	NA	Rural	681.926	145.87	H.Q	H2	II2	71	35.0368	114.366	August
FHQ29	53	Female	Hui	NA	NA	Wheat	NO	1	NA	NO	NO	Rural	681.926	145.87	H.Q	H2	II2	71	35.0368	114.366	August
FHQ30	72	Male	Hui	NA	NA	Wheat	NO	1~2	Good	Yes	NO	Rural	681.926	145.87	H.Q	H2	II2	71	35.0368	114.366	August
FHQ31	71	Female	Hui	NA	NA	Wheat	NO	1	Good	NO	NA	Rural	681.926	145.87	H.Q	H2	II2	71	35.0368	114.366	August
FHQ32	2	Female	Hui	NA	NA	NA	NA	NA	NA	NA	NA	Rural	681.926	145.87	H.Q	H2	II2	71	35.0368	114.366	August
FHQ33	70	Female	Hui	NA	NA	Wheat	NO	1~2	NA	NO	NA	Rural	681.926	145.87	H.Q	H2	II2	71	35.0368	114.366	August
FHQ34	77	Female	Hui	NA	NA	Wheat	NO	1	Good	NO	NA	Rural	681.926	145.87	H.Q	H2	II2	71	35.0368	114.366	August
FHQ36	52	Female	Hui	NA	NA	Wheat	NO	1	Good	NO	NA	Rural	681.926	145.87	H.Q	H2	II2	71	35.0368	114.366	August
FHQ37	42	Male	Hui	NA	NA	Wheat	NO	1	Good	NO	NA	Rural	681.926	145.87	H.Q	H2	II2	71	35.0368	114.366	August
FHQ38	53	Male	Hui	NA	NA	Wheat	NO	1	Good	NO	NA	Rural	681.926	145.87	H.Q	H2	II2	71	35.0368	114.366	August
FHQ39	41	Male	Hui	NA	NA	Wheat	NO	1	Good	NO	NA	Rural	681.926	145.87	H.Q	H2	II2	71	35.0368	114.366	August
FHQ40	50	Male	Hui	NA	NA	Wheat	NO	1	Good	Yes	NO	Rural	681.926	145.87	H.Q	H2	II2	71	35.0368	114.366	August
FHQ41	28	Male	Hui	NA	NA	Wheat	NO	1	Good	NO	NA	Rural	681.926	145.87	H.Q	H2	II2	71	35.0368	114.366	August
FHQ42	28	Male	Hui	NA	NA	Wheat	NO	1	Good	NO	NA	Rural	681.926	145.87	H.Q	H2	II2	71	35.0368	114.366	August
FHQ43	26	Male	Hui	NA	NA	Wheat	NO	1	Good	NO	NA	Rural	681.926	145.87	H.Q	H2	II2	71	35.0368	114.366	August
FHQ44	0.5	Male	Hui	NA	NA	NA	NA	NA	NA	NA	NA	Rural	681.926	145.87	H.Q	H2	II2	71	35.0368	114.366	August
FHQ45	0.5	Male	Hui	NA	NA	NA	NA	NA	NA	NA	NA	Rural	681.926	145.87	H.Q	H2	II2	71	35.0368	114.366	August
FHQ46	67	Male	Hui	NA	NA	Wheat	NO	1	NA	NO	NA	Rural	681.926	145.87	H.Q	H2	II2	71	35.0368	114.366	August
FHQ47	74	Female	Hui	NA	NA	Wheat	NO	1	Good	NO	NA	Rural	681.926	145.87	H.Q	H2	II2	71	35.0368	114.366	August
FHQ48	44	Male	Hui	NA	NA	Wheat	NO	1	Good	NO	NA	Rural	681.926	145.87	H.Q	H2	II2	71	35.0368	114.366	August
FHQ49	0.7	Male	Hui	NA	NA	NA	NA	NA	NA	NA	NA	Rural	681.926	145.87	H.Q	H2	II2	71	35.0368	114.366	August
FHQ50	73	Male	Hui	NA	NA	Wheat	NO	1	NA	NO	NA	Rural	681.926	145.87	H.Q	H2	II2	71	35.0368	114.366	August
FHQ52	53	Female	Hui	NA	NA	Wheat	NO	1	Good	NO	NO	Rural	681.926	145.87	H.Q	H2	II2	71	35.0368	114.366	August
FHQ53	62	Female	Hui	NA	NA	Wheat	NO	1	Good	NO	NO	Rural	681.926	145.87	H.Q	H2	II2	71	35.0368	114.366	August
FHQ54	75	Male	Hui	NA	NA	Wheat	NO	1	Good	NO	NO	Rural	681.926	145.87	H.Q	H2	II2	71	35.0368	114.366	August
FHQ55	70	Female	Hui	NA	NA	Wheat	NO	1	Good	NO	NO	Rural	681.926	145.87	H.Q	H2	II2	71	35.0368	114.366	August
FHQ57	41	Female	Hui	NA	NA	Wheat	NO	1	Good	NO	NO	Rural	681.926	145.87	H.Q	H2	II2	71	35.0368	114.366	August
FHQ59	10	Male	Hui	NA	NA	Wheat	NO	1	Good	NO	NO	Rural	681.926	145.87	H.Q	H2	II2	71	35.0368	114.366	August
FHQ60	83	Female	Hui	NA	NA	Wheat	NO	NA	Good	NO	NO	Rural	681.926	145.87	H.Q	H2	II2	71	35.0368	114.366	August
FHQ61	51	Male	Hui	NA	NA	Wheat	NO	1	OK	NO	NO	Rural	681.926	145.87	H.Q	H2	II2	71	35.0368	114.366	August
FHQ62	67	Female	Hui	NA	NA	Wheat	NO	1	Good	NO	NO	Rural	681.926	145.87	H.Q	H2	II2	71	35.0368	114.366	August
FHQ63	67	Female	Hui	NA	NA	Wheat	NO	1	Good	NO	NO	Rural	681.926	145.87	H.Q	H2	II2	71	35.0368	114.366	August
FHY01	65	Male	Han	NA	NA	NA	NA	NA	NA	NA	NA	Rural	585.078	233.24	H.Y	H2	II2	41	34.1619	116.202	June
FHY02	55	Female	Han	NA	21.875	Wheat	NA	NA	NA	NA	NA	Rural	585.078	233.24	H.Y	H2	II2	41	34.1619	116.202	June
FHY03	3.5	Female	Han	NA	NA	Wheat	NA	NA	NA	NA	NA	Rural	585.078	233.24	H.Y	H2	II2	41	34.1619	116.202	June
FHY04	57	Male	Han	NA	NA	NA	NA	NA	NA	NA	NA	Rural	585.078	233.24	H.Y	H2	II2	41	34.1619	116.202	June
FHY05	65	Female	Han	NA	NA	NA	NA	NA	NA	NA	NA	Rural	585.078	233.24	H.Y	H2	II2	41	34.1619	116.202	June
FHY07	46	Female	Han	NA	NA	NA	NA	NA	NA	NA	NA	Rural	585.078	233.24	H.Y	H2	II2	41	34.1619	116.202	June
FHY08	63	Female	Han	NA	NA	NA	NA	NA	NA	NA	NA	Rural	585.078	233.24	H.Y	H2	II2	41	34.1619	116.202	June
FHY09	62	Female	Han	NA	NA	NA	NA	NA	NA	NA	NA	Rural	585.078	233.24	H.Y	H2	II2	41	34.1619	116.202	June
FHY10	29	Male	Han	NA	NA	NA	NA	NA	NA	NA	NA	Rural	585.078	233.24	H.Y	H2	II2	41	34.1619	116.202	June
FHY12	65	Male	Han	NA	NA	NA	NA	NA	NA	NA	NA	Rural	585.078	233.24	H.Y	H2	II2	41	34.1619	116.202	June
FHY13	64	Female	Han	NA	NA	NA	NA	NA	NA	NA	NA	Rural	585.078	233.24	H.Y	H2	II2	41	34.1619	116.202	June
FHY14	53	Female	Han	NA	NA	NA	NA	NA	NA	NA	NA	Rural	585.078	233.24	H.Y	H2	II2	41	34.1619	116.202	June
FHY15	2.5	Female	Han	NA	NA	NA	NA	NA	NA	NA	NA	Rural	585.078	233.24	H.Y	H2	II2	41	34.1619	116.202	June
FHY16	61	Male	Han	NA	NA	NA	NA	NA	NA	NA	NA	Rural	585.078	233.24	H.Y	H2	II2	41	34.1619	116.202	June
FHY17	62	Male	Han	NA	NA	NA	NA	NA	NA	NA	NA	Rural	585.078	233.24	H.Y	H2	II2	41	34.1619	116.202	June
FHY22	52	Female	Han	NA	NA	NA	NA	NA	NA	NA	NA	Rural	585.078	233.24	H.Y	H2	II2	41	34.1619	116.202	June
FHY24	58	Female	Han	NA	NA	NA	NA	NA	NA	NA	NA	Rural	585.078	233.24	H.Y	H2	II2	41	34.1619	116.202	June
FHY25	34	Female	Han	NA	NA	NA	NA	NA	NA	NA	NA	Rural	585.078	233.24	H.Y	H2	II2	41	34.1619	116.202	June
FHY26	1	Female	Han	NA	NA	NA	NA	NA	NA	NA	NA	Rural	585.078	233.24	H.Y	H2	II2	41	34.1619	116.202	June
FHY28	10	Male	Han	NA	NA	NA	NA	NA	NA	NA	NA	Rural	585.078	233.24	H.Y	H2	II2	41	34.1619	116.202	June
FHY32	10	Male	Han	NA	NA	NA	NA	NA	NA	NA	NA	Rural	585.078	233.24	H.Y	H2	II2	41	34.1619	116.202	June
FHY37	67	Female	Han	NA	NA	NA	NA	NA	NA	NA	NA	Rural	585.078	233.24	H.Y	H2	II2	41	34.1619	116.202	June
FHY43	2	Male	Han	NA	NA	NA	NA	NA	NA	NA	NA	Rural	585.078	233.24	H.Y	H2	II2	41	34.1619	116.202	June
FHY47	86	Male	Han	NA	NA	NA	NA	NA	NA	NO	NO	Rural	585.078	233.24	H.Y	H2	II2	41	34.1619	116.202	June
FHY50	52	Male	Han	NA	NA	NA	NA	NA	NA	NA	NA	Rural	585.078	233.24	H.Y	H2	II2	41	34.1619	116.202	June
FHY51	54	Female	Han	NA	NA	NA	NA	NA	NA	NA	NA	Rural	585.078	233.24	H.Y	H2	II2	41	34.1619	116.202	June
FHY52	59	Female	Han	NA	NA	NA	NA	NA	NA	NA	NA	Rural	585.078	233.24	H.Y	H2	II2	41	34.1619	116.202	June
FHY53	54	Female	Han	NA	NA	NA	NA	NA	NA	NA	NA	Rural	585.078	233.24	H.Y	H2	II2	41	34.1619	116.202	June
FHY54	54	Female	Han	NA	NA	NA	NA	NA	NA	NA	NA	Rural	585.078	233.24	H.Y	H2	II2	41	34.1619	116.202	June
FHY55	30	Female	Han	NA	NA	NA	NA	NA	NA	NA	NA	Rural	585.078	233.24	H.Y	H2	II2	41	34.1619	116.202	June
FHY56	55	Female	Han	NA	NA	NA	NA	NA	NA	NA	NA	Rural	585.078	233.24	H.Y	H2	II2	41	34.1619	116.202	June
FHY57	83	Male	Han	NA	NA	NA	NA	NA	NA	NA	NA	Rural	585.078	233.24	H.Y	H2	II2	41	34.1619	116.202	June
FHY58	81	Female	Han	NA	NA	NA	NA	NA	NA	NA	NA	Rural	585.078	233.24	H.Y	H2	II2	41	34.1619	116.202	June
FHY59	64	Male	Han	NA	NA	NA	NA	NA	NA	NA	NA	Rural	585.078	233.24	H.Y	H2	II2	41	34.1619	116.202	June
FHY60	103	Female	Han	NA	NA	Wheat	NA	NA	NA	NO	NO	Rural	585.078	233.24	H.Y	H2	II2	41	34.1619	116.202	June
FHY63	74	Female	Han	NA	NA	NA	NA	NA	NA	NA	NA	Rural	585.078	233.24	H.Y	H2	II2	41	34.1619	116.202	June
FHH02	38	Female	Han	NA	NA	Rice	NA	NA	Good	NO	NA	Urban	5313.38	957.73	H.H	H3	II3	19	30.4998	114.343	August
FHH03	1	Female	Han	NA	NA	NA	NA	NA	NA	NA	NA	Urban	5313.38	957.73	H.H	H3	II3	19	30.4998	114.343	August
FHH04	40	Male	Han	NA	26.3656	Rice&Wheat	NA	NA	Good	NO	NO	Urban	5313.38	957.73	H.H	H3	II3	19	30.4998	114.343	August
FHH05	7	Male	Han	2.42794	NA	Rice&Wheat	NA	NA	NA	NO	NO	Urban	5313.38	957.73	H.H	H3	II3	19	30.4998	114.343	August
FHH07	24	Male	Han	NA	25.0593	Rice	NA	NA	NA	NO	NA	Urban	5313.38	957.73	H.H	H3	II3	19	30.4998	114.343	August
FHH08	32	Male	Han	NA	21.2245	Rice	NA	NA	NA	NO	NA	Urban	5313.38	957.73	H.H	H3	II3	19	30.4998	114.343	August
FHH09	25	Female	Han	NA	20.3727	Rice	NA	NA	NA	NO	NO	Urban	5313.38	957.73	H.H	H3	II3	19	30.4998	114.343	August
FHH10	31	Female	Han	NA	23.8751	Rice	NA	NA	NA	NO	NA	Urban	5313.38	957.73	H.H	H3	II3	19	30.4998	114.343	August
FHH11	25	Female	Han	NA	18.75	Rice	NA	NA	NA	NA	NO	Urban	5313.38	957.73	H.H	H3	II3	19	30.4998	114.343	August
FHH12	55	Male	Han	NA	18.0427	NA	NA	NA	NA	Yes	NO	Urban	5313.38	957.73	H.H	H3	II3	19	30.4998	114.343	August
FHH21	49	Female	Han	NA	23.3091	Rice&Wheat	NA	NA	NA	NA	NO	Urban	5313.38	957.73	H.H	H3	II3	19	30.4998	114.343	August
FHH26	24	Female	Han	NA	NA	NA	NA	NA	NA	NA	NA	Urban	5313.38	957.73	H.H	H3	II3	19	30.4998	114.343	August
FHH28	24	Male	Han	NA	26.1224	Rice	NA	NA	NA	NA	NA	Urban	5313.38	957.73	H.H	H3	II3	19	30.4998	114.343	August
FHH29	66	Male	Han	NA	NA	NA	NA	NA	NA	NA	NA	Urban	5313.38	957.73	H.H	H3	II3	19	30.4998	114.343	August
FHH30	29	Female	Han	NA	NA	Rice	NA	NA	NA	NO	NA	Urban	5313.38	957.73	H.H	H3	II3	19	30.4998	114.343	August
FHH31	51	Female	Han	NA	23.0681	Rice&Wheat	NA	NA	NA	NO	NA	Urban	5313.38	957.73	H.H	H3	II3	19	30.4998	114.343	August
FHH32	49	Female	Han	NA	21.875	Rice	NA	NA	NA	NA	NA	Urban	5313.38	957.73	H.H	H3	II3	19	30.4998	114.343	August
FHH33	24	Female	Han	NA	16.5147	Rice	NA	NA	NA	NO	NA	Urban	5313.38	957.73	H.H	H3	II3	19	30.4998	114.343	August
FHH34	55	Female	Han	NA	23.4375	Rice	NA	NA	NA	NA	NA	Urban	5313.38	957.73	H.H	H3	II3	19	30.4998	114.343	August
FHH35	0.7	Male	Han	NA	NA	NA	NA	NA	NA	NA	NA	Urban	5313.38	957.73	H.H	H3	II3	19	30.4998	114.343	August
FHM01	70	Female	Miao	NA	30.9156	Rice	NA	NA	NA	NA	NA	Rural	226.009	77.97	H.M	H4	II3	139	27.9047	110.013	August
FHM03	9	Male	Miao	0.168433	NA	Rice	Yes	NA	NA	NO	NO	Rural	226.009	77.97	H.M	H4	II3	139	27.9047	110.013	August
FHM04	72	Female	Miao	NA	NA	Rice	NA	NA	NA	NO	NO	Rural	226.009	77.97	H.M	H4	II3	139	27.9047	110.013	August
FHM07	103	Female	Miao	NA	NA	Rice	NA	NA	NA	NO	NO	Rural	226.009	77.97	H.M	H4	II3	139	27.9047	110.013	August
FHM09	74	Male	Miao	NA	NA	Rice	NA	NA	NA	NA	NA	Rural	226.009	77.97	H.M	H4	II3	139	27.9047	110.013	August
FHM10	87	Female	Miao	NA	17.7778	Rice	NA	NA	NA	NA	NA	Rural	226.009	77.97	H.M	H4	II3	139	27.9047	110.013	August
FHM11	8	Male	Miao	-2.58163	NA	Rice	NA	NA	NA	NA	NA	Rural	226.009	77.97	H.M	H4	II3	139	27.9047	110.013	August
FHM15	16	Male	Miao	NA	24.4898	Rice	NA	NA	NA	NO	NO	Rural	226.009	77.97	H.M	H4	II3	139	27.9047	110.013	August
FHM16	16	Male	Miao	1.25801	NA	Rice	NA	NA	NA	NO	NA	Rural	226.009	77.97	H.M	H4	II3	139	27.9047	110.013	August
FHM20	1.8	Female	Miao	NA	NA	NA	NA	NA	NA	NA	NA	Rural	226.009	77.97	H.M	H4	II3	139	27.9047	110.013	August
FHM21	74	Male	Miao	NA	23.4375	Rice	NO	1	NA	Yes	Yes	Rural	226.009	77.97	H.M	H4	II3	139	27.9047	110.013	August
FHM22	46	Female	Miao	NA	NA	Rice	NO	1	NA	NO	NO	Rural	226.009	77.97	H.M	H4	II3	139	27.9047	110.013	August
FHM23	85	Male	Miao	NA	NA	Rice	Yes	1	NA	NO	NO	Rural	226.009	77.97	H.M	H4	II3	139	27.9047	110.013	August
FHM24	52	Female	Miao	NA	18.7305	Rice	NA	NA	NA	NO	NO	Rural	226.009	77.97	H.M	H4	II3	139	27.9047	110.013	August
FHM29	91	Male	Miao	NA	NA	Rice	Yes	1	NA	NO	NO	Rural	226.009	77.97	H.M	H4	II3	139	27.9047	110.013	August
FHM31	65	Female	Miao	NA	NA	Rice	NA	1	NA	NO	NO	Rural	226.009	77.97	H.M	H4	II3	139	27.9047	110.013	August
FHM32	86	Female	Miao	NA	NA	Rice	NA	NA	NA	NO	Yes	Rural	226.009	77.97	H.M	H4	II3	139	27.9047	110.013	August
FHM35	65	Male	Miao	NA	NA	Rice	NA	NA	NA	NO	NO	Rural	226.009	77.97	H.M	H4	II3	139	27.9047	110.013	August
FHM36	53	Female	Miao	NA	NA	Rice	Yes	NA	NA	NO	NO	Rural	226.009	77.97	H.M	H4	II3	139	27.9047	110.013	August
FHM38	2.5	Female	Miao	NA	NA	NA	NA	NA	NA	NA	NA	Rural	226.009	77.97	H.M	H4	II3	139	27.9047	110.013	August
FHM39	4	Male	Miao	-2.57341	NA	Rice	NA	NA	NA	NO	NO	Rural	226.009	77.97	H.M	H4	II3	139	27.9047	110.013	August
FHM40	92	Male	Miao	NA	NA	Rice	NA	NA	NA	NA	NA	Rural	226.009	77.97	H.M	H4	II3	139	27.9047	110.013	August
FHM41	85	Male	Miao	NA	NA	Rice	NA	NA	NA	Yes	Yes	Rural	226.009	77.97	H.M	H4	II3	139	27.9047	110.013	August
FHM42	3.5	Female	Miao	-0.234666	NA	NA	NA	NA	NA	NO	NO	Rural	226.009	77.97	H.M	H4	II3	139	27.9047	110.013	August
FHM43	54	Male	Miao	NA	NA	Rice	NA	NA	NA	NO	NO	Rural	226.009	77.97	H.M	H4	II3	139	27.9047	110.013	August
FHM45	49	Female	Miao	NA	NA	Rice	Yes	1	NA	NO	NO	Rural	226.009	77.97	H.M	H4	II3	139	27.9047	110.013	August
FHM48	70	Male	Miao	NA	NA	Rice	NO	1	NA	Yes	Yes	Rural	226.009	77.97	H.M	H4	II3	139	27.9047	110.013	August
FHM50	21	Female	Miao	NA	NA	Rice	NA	NA	NA	NO	NO	Rural	226.009	77.97	H.M	H4	II3	139	27.9047	110.013	August
FHM51	16	Male	Miao	NA	NA	Rice	NA	NA	NA	NO	NO	Rural	226.009	77.97	H.M	H4	II3	139	27.9047	110.013	August
FHM53	4	Male	Miao	2.2151	NA	NA	NA	NA	NA	NO	NO	Rural	226.009	77.97	H.M	H4	II3	139	27.9047	110.013	August
FHM57	53	Male	Miao	NA	24.2215	Rice	NA	NA	NA	NO	NO	Rural	226.009	77.97	H.M	H4	II3	139	27.9047	110.013	August
FHM61	5	Female	Miao	NA	25.9259	Rice	NA	NA	NA	NO	NO	Rural	226.009	77.97	H.M	H4	II3	139	27.9047	110.013	August
FHM63	74	Male	Miao	NA	22.7732	Rice	NA	NA	NA	NO	NO	Rural	226.009	77.97	H.M	H4	II3	139	27.9047	110.013	August
FHM68	91	Female	Miao	NA	NA	Rice	NA	NA	NA	NO	NO	Rural	226.009	77.97	H.M	H4	II3	139	27.9047	110.013	August
FHM82	44	Female	Miao	NA	NA	Rice	NA	NA	NA	NA	NA	Rural	226.009	77.97	H.M	H4	II3	139	27.9047	110.013	August
FHM83	86	Male	Miao	NA	NA	Rice	NA	NA	NA	NA	NA	Rural	226.009	77.97	H.M	H4	II3	139	27.9047	110.013	August
FJD45	50	Female	Han	NA	19.4674	NA	NA	NA	NA	NA	NA	Rural	64.2965	202.7	J.D	J	II1	343	43.2091	126.513	December
FJD48	57	Male	Han	NA	NA	NA	NA	NA	NA	NA	NA	Rural	64.2965	202.7	J.D	J	II1	343	43.2091	126.513	December
FJD58	NA	NA	Han	NA	NA	NA	NA	NA	NA	NA	NA	Rural	64.2965	202.7	J.D	J	II1	343	43.2091	126.513	December
FJZ02	60	Female	Han	NA	NA	Rice	Yes	NA	NA	NO	NO	Urban	497	858.04	J.ZD	J1	II3	7	31.4159	119.485	May
FJZ04	78	Male	Han	NA	NA	Rice	Yes	NA	NA	NO	NO	Urban	497	858.04	J.ZD	J1	II3	7	31.4159	119.485	May
FJZ05	10	Male	Han	NA	NA	Rice	Yes	NA	NA	NO	NO	Urban	497	858.04	J.ZD	J1	II3	7	31.4159	119.485	May
FJZ07	13	Male	Han	NA	NA	Rice	Yes	NA	NA	NO	NO	Urban	497	858.04	J.ZD	J1	II3	7	31.4159	119.485	May
FJZ12	41	Female	Han	NA	22.4323	Rice	Yes	NA	NA	NO	NO	Urban	497	858.04	J.ZD	J1	II3	7	31.4159	119.485	May
FJZ15	72	Female	Han	NA	24.4646	Rice	Yes	NA	NA	NO	NO	Urban	497	858.04	J.ZD	J1	II3	7	31.4159	119.485	May
FJZ16	72	Male	Han	NA	23.3564	Rice	Yes	NA	NA	Yes	NO	Urban	497	858.04	J.ZD	J1	II3	7	31.4159	119.485	May
FJT02	90	Female	Han	NA	NA	NA	NA	NA	NA	NA	NA	Rural	692.483	7734.64	J.T	J1	II3	4	32.1222	120.549	January
FJT03	72	Male	Han	NA	NA	NA	NA	NA	NA	NA	NA	Rural	692.483	7734.64	J.T	J1	II3	4	32.1222	120.549	January
FJT04	73	Female	Han	NA	NA	NA	NA	NA	NA	NA	NA	Rural	692.483	7734.64	J.T	J1	II3	4	32.1222	120.549	January
FJT06	82	Female	Han	NA	NA	NA	NA	NA	NA	NA	NA	Rural	692.483	7734.64	J.T	J1	II3	4	32.1222	120.549	January
FJT08	60	Female	Han	NA	NA	NA	NA	NA	NA	NA	NA	Rural	692.483	7734.64	J.T	J1	II3	4	32.1222	120.549	January
FJT14	82	Male	Han	NA	NA	NA	NA	NA	NA	NA	NA	Rural	692.483	7734.64	J.T	J1	II3	4	32.1222	120.549	January
FJT15	95	Female	Han	NA	NA	NA	NA	NA	NA	NA	NA	Rural	692.483	7734.64	J.T	J1	II3	4	32.1222	120.549	January
FJT17	NA	NA	Han	NA	NA	NA	NA	NA	NA	NA	NA	Rural	692.483	7734.64	J.T	J1	II3	4	32.1222	120.549	January
FJT24	86	Male	Han	NA	NA	NA	NA	NA	NA	NA	NA	Rural	692.483	7734.64	J.T	J1	II3	4	32.1222	120.549	January
FJT27	78	Female	Han	NA	NA	NA	NA	NA	NA	NA	NA	Rural	692.483	7734.64	J.T	J1	II3	4	32.1222	120.549	January
FJT29	78	Female	Han	NA	NA	NA	NA	NA	NA	NA	NA	Rural	692.483	7734.64	J.T	J1	II3	4	32.1222	120.549	January
FJT30	88	Female	Han	NA	NA	NA	NA	NA	NA	NA	NA	Rural	692.483	7734.64	J.T	J1	II3	4	32.1222	120.549	January
FJT31	64	Male	Han	NA	NA	NA	NA	NA	NA	NA	NA	Rural	692.483	7734.64	J.T	J1	II3	4	32.1222	120.549	January
FJT34	NA	NA	Han	NA	NA	NA	NA	NA	NA	NA	NA	Rural	692.483	7734.64	J.T	J1	II3	4	32.1222	120.549	January
FJT35	52	Female	Han	NA	NA	NA	NA	NA	NA	NA	NA	Rural	692.483	7734.64	J.T	J1	II3	4	32.1222	120.549	January
FJT36	89	Female	Han	NA	NA	NA	NA	NA	NA	NA	NA	Rural	692.483	7734.64	J.T	J1	II3	4	32.1222	120.549	January
FJT37	88	Female	Han	NA	NA	NA	NA	NA	NA	NA	NA	Rural	692.483	7734.64	J.T	J1	II3	4	32.1222	120.549	January
FJT39	66	Male	Han	NA	NA	NA	NA	NA	NA	NA	NA	Rural	692.483	7734.64	J.T	J1	II3	4	32.1222	120.549	January
FJT40	83	Female	Han	NA	NA	NA	NA	NA	NA	NA	NA	Rural	692.483	7734.64	J.T	J1	II3	4	32.1222	120.549	January
FJT41	NA	NA	Han	NA	NA	NA	NA	NA	NA	NA	NA	Rural	692.483	7734.64	J.T	J1	II3	4	32.1222	120.549	January
FJT43	91	Male	Han	NA	NA	NA	NA	NA	NA	NA	NA	Rural	692.483	7734.64	J.T	J1	II3	4	32.1222	120.549	January
FJT47	55	Female	Han	NA	NA	NA	NA	NA	NA	NA	NA	Rural	692.483	7734.64	J.T	J1	II3	4	32.1222	120.549	January
FJT49	84	Female	Han	NA	NA	NA	NA	NA	NA	NA	NA	Rural	692.483	7734.64	J.T	J1	II3	4	32.1222	120.549	January
FJT54	63	Female	Han	NA	NA	NA	NA	NA	NA	NA	NA	Rural	692.483	7734.64	J.T	J1	II3	4	32.1222	120.549	January
FJT55	66	Male	Han	NA	NA	NA	NA	NA	NA	NA	NA	Rural	692.483	7734.64	J.T	J1	II3	4	32.1222	120.549	January
FJT57	74	Male	Han	NA	NA	NA	NA	NA	NA	NA	NA	Rural	692.483	7734.64	J.T	J1	II3	4	32.1222	120.549	January
FJT63	84	Female	Han	NA	NA	NA	NA	NA	NA	NA	NA	Rural	692.483	7734.64	J.T	J1	II3	4	32.1222	120.549	January
FJT64	84	Male	Han	NA	NA	NA	NA	NA	NA	NA	NA	Rural	692.483	7734.64	J.T	J1	II3	4	32.1222	120.549	January
FJX10	85	Female	Han	NA	NA	NA	NA	NA	NA	NA	NA	Urban	1416.25	10511.8	J.X	J1	II3	12	31.4677	120.287	April
FJX14	78	Male	Han	NA	NA	NA	NA	NA	NA	NA	NA	Urban	1416.25	10511.8	J.X	J1	II3	12	31.4677	120.287	April
FJX18	81	Male	Han	NA	NA	NA	NA	NA	NA	NA	NA	Urban	1416.25	10511.8	J.X	J1	II3	12	31.4677	120.287	April
FJX19	78	Female	Han	NA	NA	NA	NA	NA	NA	NA	NA	Urban	1416.25	10511.8	J.X	J1	II3	12	31.4677	120.287	April
FJX21	90	Female	Han	NA	NA	NA	NA	NA	NA	NA	NA	Urban	1416.25	10511.8	J.X	J1	II3	12	31.4677	120.287	April
FJX24	86	Female	Han	NA	NA	NA	NA	NA	NA	NA	NA	Urban	1416.25	10511.8	J.X	J1	II3	12	31.4677	120.287	April
FJX26	85	Female	Han	NA	NA	NA	NA	NA	NA	NA	NA	Urban	1416.25	10511.8	J.X	J1	II3	12	31.4677	120.287	April
FJX38	91	Female	Han	NA	NA	NA	NA	NA	NA	NA	NA	Urban	1416.25	10511.8	J.X	J1	II3	12	31.4677	120.287	April
FJX72	49	Male	Han	NA	NA	Rice&Wheat	NA	1	Good	NO	NO	Urban	1416.25	10511.8	J.X	J1	II3	12	31.4677	120.287	June
FJX73	4	Male	Han	NA	NA	Rice&Wheat	NA	1~2	Good	NO	NO	Urban	1416.25	10511.8	J.X	J1	II3	12	31.4677	120.287	June
FJX74	8	Male	Han	NA	NA	Rice&Wheat	NA	1	OK	NO	NO	Urban	1416.25	10511.8	J.X	J1	II3	12	31.4677	120.287	June
FJX75	23	Male	Han	NA	NA	Rice&Wheat	NA	1	Good	NO	NO	Urban	1416.25	10511.8	J.X	J1	II3	12	31.4677	120.287	June
FJX76	23	Female	Han	NA	NA	Rice&Wheat	NA	1~2	OK	NO	Yes	Urban	1416.25	10511.8	J.X	J1	II3	12	31.4677	120.287	June
FJX77	26	Female	Han	NA	NA	Rice	NA	1~2	OK	NO	NO	Urban	1416.25	10511.8	J.X	J1	II3	12	31.4677	120.287	June
FJX79	8	Male	Han	NA	NA	Rice&Wheat	NA	1	Good	NO	NO	Urban	1416.25	10511.8	J.X	J1	II3	12	31.4677	120.287	June
FJX84	30	Female	Han	NA	NA	Rice&Wheat	NA	1~2	Good	NO	NO	Urban	1416.25	10511.8	J.X	J1	II3	12	31.4677	120.287	June
FJX86	28	Female	Han	NA	NA	Rice	NA	1	OK	NO	NO	Urban	1416.25	10511.8	J.X	J1	II3	12	31.4677	120.287	June
FJX89	38	Female	Han	NA	NA	Rice&Wheat	NA	1~2	OK	NO	NO	Urban	1416.25	10511.8	J.X	J1	II3	12	31.4677	120.287	June
FJX90	5	Female	Han	NA	NA	Rice&Wheat	NA	1	Good	NO	NO	Urban	1416.25	10511.8	J.X	J1	II3	12	31.4677	120.287	June
FJC03	25	Male	Han	NA	23.7228	Rice	NA	1	Good	NO	NO	Rural	298.032	2180.85	J.C	J2	II3	24	28.1592	115.771	August
FJC05	0.7	Female	Han	NA	NA	NA	NA	NA	NA	NA	NA	Rural	298.032	2180.85	J.C	J2	II3	24	28.1592	115.771	August
FJC06	62	Male	Han	NA	21.6128	Rice	NA	1	Good	NO	NA	Rural	298.032	2180.85	J.C	J2	II3	24	28.1592	115.771	August
FJC07	73	Female	Han	NA	19.2894	Rice	NA	1	Good	NO	NO	Rural	298.032	2180.85	J.C	J2	II3	24	28.1592	115.771	August
FJC09	6	Male	Han	0.852304	NA	Rice	NA	1	Good	NO	NO	Rural	298.032	2180.85	J.C	J2	II3	24	28.1592	115.771	August
FJC11	25	Male	Han	NA	23.5102	Rice	NA	1	Good	NO	NO	Rural	298.032	2180.85	J.C	J2	II3	24	28.1592	115.771	August
FJC12	5	Female	Han	NA	16.3265	Rice	NA	1	Good	NO	NO	Rural	298.032	2180.85	J.C	J2	II3	24	28.1592	115.771	August
FJC13	27	Female	Han	NA	22.0317	Rice	NA	1	Good	NO	NO	Rural	298.032	2180.85	J.C	J2	II3	24	28.1592	115.771	August
FJC14	4	Female	Han	-0.188506	NA	Rice	NA	1	Good	NO	NO	Rural	298.032	2180.85	J.C	J2	II3	24	28.1592	115.771	August
FJC16	46	Female	Han	NA	21.0962	Rice	NA	1	Good	NO	NO	Rural	298.032	2180.85	J.C	J2	II3	24	28.1592	115.771	August
FJC17	2	Male	Han	NA	NA	NA	NA	NA	NA	NA	NA	Rural	298.032	2180.85	J.C	J2	II3	24	28.1592	115.771	August
FJC18	1.5	Male	Han	NA	NA	NA	NA	NA	NA	NA	NA	Rural	298.032	2180.85	J.C	J2	II3	24	28.1592	115.771	August
FJC19	58	Female	Han	NA	20.5457	Rice	NA	1	Good	NO	NA	Rural	298.032	2180.85	J.C	J2	II3	24	28.1592	115.771	August
FJC20	33	Male	Han	NA	24.8163	Rice	NA	1	Good	NO	NO	Rural	298.032	2180.85	J.C	J2	II3	24	28.1592	115.771	August
FJC21	13	Female	Han	0.443054	NA	Rice	NA	1	Good	NO	NO	Rural	298.032	2180.85	J.C	J2	II3	24	28.1592	115.771	August
FJC22	24	Female	Han	NA	19.1001	Rice	NA	1	Good	NO	NO	Rural	298.032	2180.85	J.C	J2	II3	24	28.1592	115.771	August
FJC25	17	Female	Han	-1.54132	NA	Rice	NA	1	Good	NO	NO	Rural	298.032	2180.85	J.C	J2	II3	24	28.1592	115.771	August
FJC27	2	Female	Han	NA	NA	NA	NA	NA	NA	NA	NA	Rural	298.032	2180.85	J.C	J2	II3	24	28.1592	115.771	August
FJC29	6	Female	Han	2.27053	NA	Rice	NA	1	Good	NO	NO	Rural	298.032	2180.85	J.C	J2	II3	24	28.1592	115.771	August
FJC31	51	Female	Han	NA	22.9398	Rice	NA	1	Good	NO	NO	Rural	298.032	2180.85	J.C	J2	II3	24	28.1592	115.771	August
FJC32	2	Male	Han	NA	NA	NA	NA	NA	NA	NA	NA	Rural	298.032	2180.85	J.C	J2	II3	24	28.1592	115.771	August
FJC33	50	Male	Han	NA	23.6244	Rice	NA	1	Good	NO	NO	Rural	298.032	2180.85	J.C	J2	II3	24	28.1592	115.771	August
FJC35	52	Male	Han	NA	19.1406	Rice	NA	1	Good	NO	NO	Rural	298.032	2180.85	J.C	J2	II3	24	28.1592	115.771	August
FJC36	62	Male	Han	NA	25.9107	Rice	NA	NA	NA	NO	NO	Rural	298.032	2180.85	J.C	J2	II3	24	28.1592	115.771	August
FJC47	27	Female	Han	NA	20.5688	Rice	NA	1	Good	NO	NO	Rural	298.032	2180.85	J.C	J2	II3	24	28.1592	115.771	August
FJC54	8	Male	Han	-1.6987	NA	Rice	NA	1	Good	NO	NO	Rural	298.032	2180.85	J.C	J2	II3	24	28.1592	115.771	August
FJC55	53	Female	Han	NA	18.5224	Rice	NA	1	Good	NO	NO	Rural	298.032	2180.85	J.C	J2	II3	24	28.1592	115.771	August
FJR02	66	Female	Han	NA	NA	Rice	NA	1	NA	NO	NA	Rural	297.518	2055.4	J.R	J3	II3	23	29.1497	116.824	August
FJR03	61	Male	Han	NA	20.7612	Rice	NA	1	NA	Yes	Yes	Rural	297.518	2055.4	J.R	J3	II3	23	29.1497	116.824	August
FJR04	72	Female	Han	NA	NA	Rice	NA	1	NA	NO	NA	Rural	297.518	2055.4	J.R	J3	II3	23	29.1497	116.824	August
FJR05	58	Male	Han	NA	NA	Rice	NA	NA	NA	Yes	Yes	Rural	297.518	2055.4	J.R	J3	II3	23	29.1497	116.824	August
FJR06	12	Female	Han	2.88941	NA	Rice&Wheat	NA	1	NA	NO	NA	Rural	297.518	2055.4	J.R	J3	II3	23	29.1497	116.824	August
FJR07	9	Male	Han	4.41607	NA	Rice	NO	NA	NA	NO	NA	Rural	297.518	2055.4	J.R	J3	II3	23	29.1497	116.824	August
FJR08	6	Female	Han	NA	NA	NA	NA	1	NA	NO	NA	Rural	297.518	2055.4	J.R	J3	II3	23	29.1497	116.824	August
FJR10	9	Male	Han	NA	NA	Rice&Wheat	NA	1	NA	NO	NA	Rural	297.518	2055.4	J.R	J3	II3	23	29.1497	116.824	August
FJR11	61	Female	Han	NA	NA	Rice	NA	1	NA	NO	NA	Rural	297.518	2055.4	J.R	J3	II3	23	29.1497	116.824	August
FJR12	72	Male	Han	NA	NA	Rice	NA	NA	NA	Yes	Yes	Rural	297.518	2055.4	J.R	J3	II3	23	29.1497	116.824	August
FJR13	54	Male	Han	NA	NA	Rice	NA	1	NA	Yes	Yes	Rural	297.518	2055.4	J.R	J3	II3	23	29.1497	116.824	August
FJR14	78	Male	Han	NA	NA	Rice	NA	NA	NA	Yes	Yes	Rural	297.518	2055.4	J.R	J3	II3	23	29.1497	116.824	August
FJR15	48	Female	Han	NA	NA	Rice	NA	1	NA	NO	Yes	Rural	297.518	2055.4	J.R	J3	II3	23	29.1497	116.824	August
FJR17	NA	NA	Han	NA	NA	NA	NA	NA	NA	NA	NA	Rural	297.518	2055.4	J.R	J3	II3	23	29.1497	116.824	August
FJR19	71	Female	Han	NA	NA	Rice	NA	NA	NA	NO	NA	Rural	297.518	2055.4	J.R	J3	II3	23	29.1497	116.824	August
FJR20	73	Female	Han	NA	NA	Rice	NA	NA	NA	NA	NA	Rural	297.518	2055.4	J.R	J3	II3	23	29.1497	116.824	August
FJR22	12	Male	Han	NA	NA	Rice	NA	NA	NA	NO	NA	Rural	297.518	2055.4	J.R	J3	II3	23	29.1497	116.824	August
FJR23	53	Female	Han	NA	NA	Rice	NA	1	NA	NO	NA	Rural	297.518	2055.4	J.R	J3	II3	23	29.1497	116.824	August
FJR24	58	Female	Han	NA	NA	Rice	NA	>2	NA	NO	NA	Rural	297.518	2055.4	J.R	J3	II3	23	29.1497	116.824	August
FJR25	10	Male	Han	2.14799	NA	Rice	NA	NA	NA	NO	NA	Rural	297.518	2055.4	J.R	J3	II3	23	29.1497	116.824	August
FJR26	13	Male	Han	NA	NA	Rice	NA	1	NA	NO	NA	Rural	297.518	2055.4	J.R	J3	II3	23	29.1497	116.824	August
FJR27	NA	NA	Han	NA	NA	NA	NA	NA	NA	NA	NA	Rural	297.518	2055.4	J.R	J3	II3	23	29.1497	116.824	August
FJR29	72	Female	Han	NA	NA	Rice&Wheat	NA	1	NA	NO	NA	Rural	297.518	2055.4	J.R	J3	II3	23	29.1497	116.824	August
FJR31	47	Male	Han	NA	NA	Rice	NA	NA	NA	Yes	Yes	Rural	297.518	2055.4	J.R	J3	II3	23	29.1497	116.824	August
FJR34	51	Male	Han	NA	NA	Rice	NA	1	NA	Yes	Yes	Rural	297.518	2055.4	J.R	J3	II3	23	29.1497	116.824	August
FJR36	42	Female	Han	NA	NA	Rice	NA	NA	NA	NO	Yes	Rural	297.518	2055.4	J.R	J3	II3	23	29.1497	116.824	August
FJR37	62	Male	Han	NA	NA	Rice	NA	1~2	NA	Yes	Yes	Rural	297.518	2055.4	J.R	J3	II3	23	29.1497	116.824	August
FJR39	27	Female	Han	NA	NA	Rice	NA	1	NA	NO	NA	Rural	297.518	2055.4	J.R	J3	II3	23	29.1497	116.824	August
FJR40	46	Female	Han	NA	NA	Rice	NA	1	NA	NO	NA	Rural	297.518	2055.4	J.R	J3	II3	23	29.1497	116.824	August
FJR41	62	Female	Han	NA	NA	Rice	NA	1	NA	NO	NA	Rural	297.518	2055.4	J.R	J3	II3	23	29.1497	116.824	August
FJR42	NA	NA	Han	NA	NA	NA	NA	1	NA	NA	NA	Rural	297.518	2055.4	J.R	J3	II3	23	29.1497	116.824	August
FJR46	36	Male	Han	NA	NA	Rice	NA	1	NA	NA	Yes	Rural	297.518	2055.4	J.R	J3	II3	23	29.1497	116.824	August
FJR47	62	Male	Han	NA	NA	Rice	NA	NA	NA	Yes	Yes	Rural	297.518	2055.4	J.R	J3	II3	23	29.1497	116.824	August
FJR48	10	Male	Han	NA	NA	Rice	NA	1	NA	NO	NA	Rural	297.518	2055.4	J.R	J3	II3	23	29.1497	116.824	August
FM1C02	26	Male	Tibetan	NA	NA	NA	NA	NA	NA	NA	NA	Rural	17.8637	422	X.L	X1	IV2	3664	29.6693	91.3497	June
FM1C03	24	Female	Tibetan	NA	NA	NA	NA	NA	NA	NA	NA	Rural	17.8637	422	X.L	X1	IV2	3664	29.6693	91.3497	June
FM1C04	32	Male	Tibetan	NA	NA	NA	NA	NA	NA	NA	NA	Rural	17.8637	422	X.L	X1	IV2	3664	29.6693	91.3497	June
FM1C05	32	Female	Tibetan	NA	NA	NA	NA	NA	NA	NA	NA	Rural	17.8637	422	X.L	X1	IV2	3664	29.6693	91.3497	June
FM1C06	30	Female	Tibetan	NA	NA	NA	NA	NA	NA	NA	NA	Rural	17.8637	422	X.L	X1	IV2	3664	29.6693	91.3497	June
FM1C07	33	Female	Tibetan	NA	NA	NA	NA	NA	NA	NA	NA	Rural	17.8637	422	X.L	X1	IV2	3664	29.6693	91.3497	June
FM1C08	NA	Male	Tibetan	NA	NA	NA	NA	NA	NA	NA	NA	Rural	17.8637	422	X.L	X1	IV2	3664	29.6693	91.3497	June
FM1C09	NA	Male	Tibetan	NA	NA	NA	NA	NA	NA	NA	NA	Rural	17.8637	422	X.L	X1	IV2	3664	29.6693	91.3497	June
FM1C10	NA	NA	Tibetan	NA	NA	NA	NA	NA	NA	NA	NA	Rural	17.8637	422	X.L	X1	IV2	3664	29.6693	91.3497	June
FM1C12	41	Male	Tibetan	NA	NA	NA	NA	NA	NA	NA	NA	Rural	17.8637	422	X.L	X1	IV2	3664	29.6693	91.3497	June
FM1C13	21	Male	Tibetan	NA	NA	NA	NA	NA	NA	NA	NA	Rural	17.8637	422	X.L	X1	IV2	3664	29.6693	91.3497	June
FM1C14	NA	NA	Tibetan	NA	NA	NA	NA	NA	NA	NA	NA	Rural	17.8637	422	X.L	X1	IV2	3664	29.6693	91.3497	June
FM1C17	23	Male	Tibetan	NA	NA	NA	NA	NA	NA	NA	NA	Rural	17.8637	422	X.L	X1	IV2	3664	29.6693	91.3497	June
FM1DZ01	NA	NA	Tibetan	NA	NA	NA	NA	NA	NA	NA	NA	Rural	17.8637	422	X.L	X1	IV2	3664	29.6693	91.3497	June
FM1DZ04	NA	NA	Tibetan	NA	NA	NA	NA	NA	NA	NA	NA	Rural	17.8637	422	X.L	X1	IV2	3664	29.6693	91.3497	June
FM1DZ06	NA	NA	Tibetan	NA	NA	NA	NA	NA	NA	NA	NA	Rural	17.8637	422	X.L	X1	IV2	3664	29.6693	91.3497	June
FM1DZ07	NA	NA	Tibetan	NA	NA	NA	NA	NA	NA	NA	NA	Rural	17.8637	422	X.L	X1	IV2	3664	29.6693	91.3497	June
FM1DZ08	NA	NA	Tibetan	NA	NA	NA	NA	NA	NA	NA	NA	Rural	17.8637	422	X.L	X1	IV2	3664	29.6693	91.3497	June
FM202F01	30	Male	Tibetan	NA	NA	NA	NA	NA	NA	NA	NA	Rural	17.8637	422	X.L	X1	IV2	3664	29.6693	91.3497	June
FM207F02	NA	NA	Tibetan	NA	NA	NA	NA	NA	NA	NA	NA	Rural	17.8637	422	X.L	X1	IV2	3664	29.6693	91.3497	June
FM2CF01	40	Female	Tibetan	NA	NA	NA	NA	NA	NA	NA	NA	Rural	834.098	281.32	X.L	X1	IV2	3473	33.5758	102.962	June
FM2CF05	NA	NA	Tibetan	NA	NA	NA	NA	NA	NA	NA	NA	Rural	834.098	281.32	X.L	X1	IV2	3473	33.5758	102.962	June
FM2CF06	51	Male	Tibetan	NA	NA	NA	NA	NA	NA	NA	NA	Rural	834.098	281.32	X.L	X1	IV2	3473	33.5758	102.962	June
FM2CF07	28	Female	Tibetan	NA	NA	NA	NA	NA	NA	NA	NA	Rural	834.098	281.32	X.L	X1	IV2	3473	33.5758	102.962	June
FM2CF09	NA	NA	Tibetan	NA	NA	NA	NA	NA	NA	NA	NA	Rural	834.098	281.32	X.L	X1	IV2	3473	33.5758	102.962	June
FM2CF10	NA	NA	Tibetan	NA	NA	NA	NA	NA	NA	NA	NA	Rural	834.098	281.32	X.L	X1	IV2	3473	33.5758	102.962	June
FM2CF11	NA	NA	Tibetan	NA	NA	NA	NA	NA	NA	NA	NA	Rural	834.098	281.32	X.L	X1	IV2	3473	33.5758	102.962	June
FM2CF12	35	Female	Tibetan	NA	NA	NA	NA	NA	NA	NA	NA	Rural	834.098	281.32	X.L	X1	IV2	3473	33.5758	102.962	June
FM2CF13	30	Female	Han	NA	NA	NA	NA	NA	NA	NA	NA	Rural	834.098	281.32	X.L	X1	IV2	3473	33.5758	102.962	June
FM2CF14	38	Female	Han	NA	NA	NA	NA	NA	NA	NA	NA	Rural	834.098	281.32	X.L	X1	IV2	3473	33.5758	102.962	June
FM2CF15	42	Female	Han	NA	NA	NA	NA	NA	NA	NA	NA	Rural	834.098	281.32	X.L	X1	IV2	3473	33.5758	102.962	June
FM2CF19	NA	NA	Han	NA	NA	NA	NA	NA	NA	NA	NA	Rural	834.098	281.32	X.L	X1	IV2	3473	33.5758	102.962	June
FM2CF20	27	Female	Han	NA	NA	NA	NA	NA	NA	NA	NA	Rural	834.098	281.32	X.L	X1	IV2	3473	33.5758	102.962	June
FM2CF21	NA	NA	Han	NA	NA	NA	NA	NA	NA	NA	NA	Rural	834.098	281.32	X.L	X1	IV2	3473	33.5758	102.962	June
FM2CF22	NA	NA	Han	NA	NA	NA	NA	NA	NA	NA	NA	Rural	834.098	281.32	X.L	X1	IV2	3473	33.5758	102.962	June
FNT02	26	Female	Han	NA	NA	NA	Yes	NA	OK	NA	NA	Urban	181.767	2903.5	N.T	N	III1	1072	40.8415	111.752	April
FNT04	23	Female	Han	NA	NA	NA	Yes	NA	Good	NA	NA	Urban	181.767	2903.5	N.T	N	III1	1072	40.8415	111.752	April
FNT05	25	Male	Han	NA	NA	NA	Yes	NA	OK	NA	NA	Urban	181.767	2903.5	N.T	N	III1	1072	40.8415	111.752	April
FNT06	23	Male	Han	NA	NA	NA	Yes	NA	OK	NA	NA	Urban	181.767	2903.5	N.T	N	III1	1072	40.8415	111.752	April
FNT07	24	Male	Han	NA	NA	NA	Yes	NA	Good	NA	NA	Urban	181.767	2903.5	N.T	N	III1	1072	40.8415	111.752	April
FNT10	24	Female	Mongolia	NA	NA	NA	Yes	NA	OK	NA	NA	Urban	181.767	2903.5	N.T	N	III1	1072	40.8415	111.752	April
FNT11	NA	NA	Han	NA	NA	NA	NA	NA	NA	NA	NA	Urban	181.767	2903.5	N.T	N	III1	1072	40.8415	111.752	April
FNT12	23	Female	Han	NA	NA	NA	NA	NA	NA	NA	NA	Urban	181.767	2903.5	N.T	N	III1	1072	40.8415	111.752	April
FNT13	24	Female	Han	NA	NA	NA	Yes	NA	Good	NA	NA	Urban	181.767	2903.5	N.T	N	III1	1072	40.8415	111.752	April
FNT14	23	Female	Han	NA	NA	NA	Yes	NA	Good	NA	NA	Urban	181.767	2903.5	N.T	N	III1	1072	40.8415	111.752	April
FNT15	24	Female	Han	NA	NA	NA	Yes	NA	Good	NA	NA	Urban	181.767	2903.5	N.T	N	III1	1072	40.8415	111.752	April
FNT16	25	Female	Han	NA	NA	NA	Yes	NA	Good	NA	NA	Urban	181.767	2903.5	N.T	N	III1	1072	40.8415	111.752	April
FNT17	24	Female	Han	NA	NA	NA	Yes	NA	NA	NA	NA	Urban	181.767	2903.5	N.T	N	III1	1072	40.8415	111.752	April
FNT18	23	Female	Han	NA	NA	NA	Yes	NA	OK	NA	NA	Urban	181.767	2903.5	N.T	N	III1	1072	40.8415	111.752	April
FNT19	25	Female	Han	NA	NA	NA	Yes	NA	Good	NA	NA	Urban	181.767	2903.5	N.T	N	III1	1072	40.8415	111.752	April
FNT20	23	Female	Han	NA	NA	NA	Yes	NA	Good	NA	NA	Urban	181.767	2903.5	N.T	N	III1	1072	40.8415	111.752	April
FNT21	24	Female	Han	NA	NA	NA	Yes	NA	OK	NA	NA	Urban	181.767	2903.5	N.T	N	III1	1072	40.8415	111.752	April
FNT22	25	Female	Han	NA	NA	NA	Yes	NA	Good	NA	NA	Urban	181.767	2903.5	N.T	N	III1	1072	40.8415	111.752	April
FNT23	26	Female	Mongolia	NA	NA	NA	Yes	NA	Good	NA	NA	Urban	181.767	2903.5	N.T	N	III1	1072	40.8415	111.752	April
FNT25	26	Male	Han	NA	NA	NA	Yes	NA	Good	NA	NA	Urban	181.767	2903.5	N.T	N	III1	1072	40.8415	111.752	April
FNT26	26	Male	Han	NA	NA	NA	Yes	NA	Good	NA	NA	Urban	181.767	2903.5	N.T	N	III1	1072	40.8415	111.752	April
FNT27	26	Male	Han	NA	NA	NA	Yes	NA	Bad	NA	NA	Urban	181.767	2903.5	N.T	N	III1	1072	40.8415	111.752	April
FNT28	26	Male	Mongolia	NA	NA	NA	Yes	NA	Bad	NA	NA	Urban	181.767	2903.5	N.T	N	III1	1072	40.8415	111.752	April
FNT29	25	Male	Han	NA	NA	NA	Yes	NA	Good	NA	NA	Urban	181.767	2903.5	N.T	N	III1	1072	40.8415	111.752	April
FNT30	25	Male	Han	NA	NA	NA	Yes	NA	Good	NA	NA	Urban	181.767	2903.5	N.T	N	III1	1072	40.8415	111.752	April
FNT31	24	Female	Han	NA	NA	NA	Yes	NA	OK	NA	NA	Urban	181.767	2903.5	N.T	N	III1	1072	40.8415	111.752	April
FNT32	23	Female	Mongolia	NA	NA	NA	Yes	NA	Good	NA	NA	Urban	181.767	2903.5	N.T	N	III1	1072	40.8415	111.752	April
FNT33	24	Female	Mongolia	NA	NA	NA	Yes	NA	Good	NA	NA	Urban	181.767	2903.5	N.T	N	III1	1072	40.8415	111.752	April
FNT36	54	Female	Han	NA	NA	NA	Yes	NA	OK	NA	NA	Urban	181.767	2903.5	N.T	N	III1	1072	40.8415	111.752	April
FNT37	56	Male	Han	NA	NA	NA	Yes	NA	Good	NA	NA	Urban	181.767	2903.5	N.T	N	III1	1072	40.8415	111.752	April
FNT41	27	Female	Han	NA	NA	NA	Yes	NA	Good	NA	NA	Urban	181.767	2903.5	N.T	N	III1	1072	40.8415	111.752	April
FNT42	25	Female	Han	NA	NA	NA	Yes	NA	OK	NA	NA	Urban	181.767	2903.5	N.T	N	III1	1072	40.8415	111.752	April
FNT44	26	Female	Han	NA	NA	NA	Yes	NA	OK	NA	NA	Urban	181.767	2903.5	N.T	N	III1	1072	40.8415	111.752	April
FNT45	25	Female	Han	NA	NA	NA	Yes	NA	OK	NA	NA	Urban	181.767	2903.5	N.T	N	III1	1072	40.8415	111.752	April
FNE02	55	Male	Mongolia	NA	18.992	Rice&Wheat	NA	NA	NA	Yes	NO	Pasture	9.99684	1185.86	N.E	N	III1	616	49.3284	119.424	July
FNE04	45	Female	Mongolia	NA	33.0579	Rice&Wheat	NA	NA	NA	NO	NO	Pasture	9.99684	1185.86	N.E	N	III1	616	49.3284	119.424	July
FNE05	26	Male	Mongolia	NA	29.321	Rice&Wheat	NA	NA	NA	NO	NO	Pasture	9.99684	1185.86	N.E	N	III1	616	49.3284	119.424	July
FNE07	37	Male	Mongolia	NA	21.5139	Rice&Wheat	NA	NA	NA	Yes	NO	Pasture	9.99684	1185.86	N.E	N	III1	616	49.3284	119.424	July
FNE08	23	Female	Mongolia	NA	16.2234	Rice&Wheat	NA	NA	NA	Yes	NO	Pasture	9.99684	1185.86	N.E	N	III1	616	49.3284	119.424	July
FNE09	2	Female	Mongolia	NA	NA	NA	NA	NA	NA	NA	NA	Pasture	9.99684	1185.86	N.E	N	III1	616	49.3284	119.424	July
FNE11	42	Male	Mongolia	NA	NA	Rice&Wheat	NA	NA	NA	Yes	NO	Pasture	9.99684	1185.86	N.E	N	III1	616	49.3284	119.424	July
FNE12	8	Male	Mongolia	1.73936	NA	Rice&Wheat	NA	NA	NA	NO	NO	Pasture	9.99684	1185.86	N.E	N	III1	616	49.3284	119.424	July
FNE13	41	Female	Mongolia	NA	17.5781	Rice&Wheat	NA	NA	NA	NO	NO	Pasture	9.99684	1185.86	N.E	N	III1	616	49.3284	119.424	July
FNE14	42	Male	Mongolia	NA	32.112	Rice&Wheat	NA	NA	NA	Yes	NO	Pasture	9.99684	1185.86	N.E	N	III1	616	49.3284	119.424	July
FNE17	6	Male	Mongolia	1.15615	NA	Rice&Wheat	NA	NA	NA	NO	NO	Pasture	9.99684	1185.86	N.E	N	III1	616	49.3284	119.424	July
FNE19	53	Female	Mongolia	NA	28.0404	Rice&Wheat	NA	NA	NA	NO	NO	Pasture	9.99684	1185.86	N.E	N	III1	616	49.3284	119.424	July
FNE22	55	Male	Mongolia	NA	27.3438	Rice&Wheat	NA	NA	NA	Yes	Yes	Pasture	9.99684	1185.86	N.E	N	III1	616	49.3284	119.424	July
FNE26	51	Male	Mongolia	NA	25.7117	Rice&Wheat	NA	NA	NA	Yes	Yes	Pasture	9.99684	1185.86	N.E	N	III1	616	49.3284	119.424	July
FNE28	41	Male	Mongolia	NA	33.1398	Rice&Wheat	NA	NA	NA	Yes	Yes	Pasture	9.99684	1185.86	N.E	N	III1	616	49.3284	119.424	July
FNE31	50	Male	Mongolia	NA	22.4913	Rice&Wheat	NA	NA	NA	NO	Yes	Pasture	9.99684	1185.86	N.E	N	III1	616	49.3284	119.424	July
FNE32	30	Female	Mongolia	NA	25.0593	Rice&Wheat	NA	NA	NA	NO	NO	Pasture	9.99684	1185.86	N.E	N	III1	616	49.3284	119.424	July
FNE33	40	Male	Han	NA	23.6614	Rice&Wheat	NA	NA	NA	Yes	Yes	Pasture	9.99684	1185.86	N.E	N	III1	616	49.3284	119.424	July
FNE35	45	Female	Han	NA	22.4609	Rice&Wheat	NA	NA	NA	Yes	NO	Pasture	9.99684	1185.86	N.E	N	III1	616	49.3284	119.424	July
FNL01	14	Female	Han	-1.01313	NA	Rice	Yes	>2	Good	NO	NO	Rural	170.436	127.73	N.L	N1	III2	1111	38.6079	106.431	August
FNL03	18	Female	Han	NA	21.2654	Rice&Wheat	Yes	>2	Good	NO	NO	Rural	170.436	127.73	N.L	N1	III2	1111	38.6079	106.431	August
FNL04	68	Male	Han	NA	21.6263	Rice&Wheat	Yes	>2	NA	NO	Yes	Rural	170.436	127.73	N.L	N1	III2	1111	38.6079	106.431	August
FNL08	2	Female	Han	NA	NA	NA	NA	NA	NA	NA	NA	Rural	170.436	127.73	N.L	N1	III2	1111	38.6079	106.431	August
FNL13	10	Male	Han	2.21835	NA	Rice	Yes	>2	NA	NO	NO	Rural	170.436	127.73	N.L	N1	III2	1111	38.6079	106.431	August
FNL14	15	Female	Han	-0.76246	NA	Rice&Wheat	Yes	>2	Good	NO	NO	Rural	170.436	127.73	N.L	N1	III2	1111	38.6079	106.431	August
FNL16	48	Female	Han	NA	23.3067	Rice	Yes	1~2	NA	NO	NO	Rural	170.436	127.73	N.L	N1	III2	1111	38.6079	106.431	August
FNL17	18	Male	Han	NA	18.3058	Wheat	Yes	1	OK	NO	Yes	Rural	170.436	127.73	N.L	N1	III2	1111	38.6079	106.431	August
FNL18	56	Female	Han	NA	21.1927	Rice&Wheat	Yes	>2	Good	NO	NO	Rural	170.436	127.73	N.L	N1	III2	1111	38.6079	106.431	August
FNL20	42	Female	Han	NA	26.6728	Rice&Wheat	Yes	>2	Bad	NO	NO	Rural	170.436	127.73	N.L	N1	III2	1111	38.6079	106.431	August
FNL21	66	Female	Han	NA	19.5312	Rice&Wheat	Yes	1~2	Good	NO	NO	Rural	170.436	127.73	N.L	N1	III2	1111	38.6079	106.431	August
FNL22	53	Female	Han	NA	21.2585	Rice	Yes	>2	Good	NO	NO	Rural	170.436	127.73	N.L	N1	III2	1111	38.6079	106.431	August
FNL23	NA	Female	Han	NA	16.6493	Rice	NA	1~2	Good	NO	NO	Rural	170.436	127.73	N.L	N1	III2	1111	38.6079	106.431	August
FNL26	39	Male	Han	NA	24.093	Rice	Yes	1~2	Good	NO	NO	Rural	170.436	127.73	N.L	N1	III2	1111	38.6079	106.431	August
FNL27	68	Female	Han	NA	24.974	Rice&Wheat	NO	>2	Good	NO	NO	Rural	170.436	127.73	N.L	N1	III2	1111	38.6079	106.431	August
FNL29	2	Male	Han	NA	NA	NA	NA	NA	NA	NA	NA	Rural	170.436	127.73	N.L	N1	III2	1111	38.6079	106.431	August
FNL30	7	Male	Han	-1.63237	NA	Rice	Yes	>2	NA	NO	NO	Rural	170.436	127.73	N.L	N1	III2	1111	38.6079	106.431	August
FNL31	53	Female	Han	NA	NA	Rice&Wheat	NA	NA	NA	NO	Yes	Rural	170.436	127.73	N.L	N1	III2	1111	38.6079	106.431	August
FNL34	NA	Male	Han	NA	17.7515	Wheat	NO	>2	Good	NO	NO	Rural	170.436	127.73	N.L	N1	III2	1111	38.6079	106.431	August
FNL39	65	Male	Han	NA	26.6728	Rice&Wheat	Yes	>2	Good	NO	Yes	Rural	170.436	127.73	N.L	N1	III2	1111	38.6079	106.431	August
FNL43	1.7	Female	Han	NA	NA	NA	NA	NA	NA	NA	NA	Rural	170.436	127.73	N.L	N1	III2	1111	38.6079	106.431	August
FNL45	74	Female	Han	NA	30.0433	Rice&Wheat	Yes	1~2	Good	NO	NO	Rural	170.436	127.73	N.L	N1	III2	1111	38.6079	106.431	August
FNL48	NA	Female	Han	NA	26.3672	Rice&Wheat	Yes	>2	OK	NO	NO	Rural	170.436	127.73	N.L	N1	III2	1111	38.6079	106.431	August
FNL49	65	Male	Han	NA	20.7612	Rice&Wheat	Yes	>2	Good	Yes	Yes	Rural	170.436	127.73	N.L	N1	III2	1111	38.6079	106.431	August
FNL50	8	Male	Han	NA	NA	Wheat	Yes	>2	Good	NO	NO	Rural	170.436	127.73	N.L	N1	III2	1111	38.6079	106.431	August
FNL53	52	Male	Han	NA	20.984	Rice&Wheat	NO	>2	NA	Yes	Yes	Rural	170.436	127.73	N.L	N1	III2	1111	38.6079	106.431	August
FNL55	13	Male	Han	NA	NA	Wheat	NA	NA	NA	NO	Yes	Rural	170.436	127.73	N.L	N1	III2	1111	38.6079	106.431	August
FNL56	65	Male	Han	NA	NA	Rice&Wheat	Yes	1~2	Good	Yes	NO	Rural	170.436	127.73	N.L	N1	III2	1111	38.6079	106.431	August
FNL57	9	Female	Han	3.77097	NA	NA	NO	>2	Good	NA	NA	Rural	170.436	127.73	N.L	N1	III2	1111	38.6079	106.431	August
FNL59	50	Female	Han	NA	25.7117	Wheat	Yes	>2	Good	NO	NO	Rural	170.436	127.73	N.L	N1	III2	1111	38.6079	106.431	August
FNL62	NA	Male	Han	NA	23.5294	Wheat	NO	>2	Bad	Yes	Yes	Rural	170.436	127.73	N.L	N1	III2	1111	38.6079	106.431	August
FNL63	NA	Male	Han	NA	21.2585	Wheat	Yes	>2	Good	Yes	Yes	Rural	170.436	127.73	N.L	N1	III2	1111	38.6079	106.431	August
FNL66	48	Female	Han	NA	20.3125	Rice&Wheat	NA	>2	NA	NO	NO	Rural	170.436	127.73	N.L	N1	III2	1111	38.6079	106.431	August
FNL67	40	Female	Han	NA	19.0274	Wheat	NA	>2	NA	NO	NO	Rural	170.436	127.73	N.L	N1	III2	1111	38.6079	106.431	August
FNL75	74	Male	Hui	NA	23.0469	Rice&Wheat	NA	>2	NA	NO	NO	Rural	170.436	127.73	N.L	N1	III2	1111	38.6079	106.431	August
FNL93	48	Female	Han	NA	23.7332	Rice&Wheat	NA	1~2	NA	NO	NO	Rural	170.436	127.73	N.L	N1	III2	1111	38.6079	106.431	August
FQN03	36	Male	Han	NA	24.6914	Rice&Wheat	Yes	>2	Good	NO	NO	Urban	267.717	1284.91	Q.XN	Q	IV2	2268	36.6173	101.778	August
FQN100	NA	NA	Tibetan	NA	NA	NA	NA	NA	NA	NA	NA	Pasture	15.0659	79.01	Q.GSZX	Q	IV2	3276	35.5163	102.02	August
FQN101	NA	NA	Tibetan	NA	NA	NA	NA	NA	NA	NA	NA	Pasture	15.0659	79.01	Q.GSZX	Q	IV2	3276	35.5163	102.02	August
FQN102	NA	NA	Tibetan	NA	NA	NA	NA	NA	NA	NA	NA	Pasture	15.0659	79.01	Q.GSZX	Q	IV2	3276	35.5163	102.02	August
FQN103	NA	NA	Tibetan	NA	NA	NA	NA	NA	NA	NA	NA	Pasture	15.0659	79.01	Q.GSZX	Q	IV2	3276	35.5163	102.02	August
FQN104	NA	NA	Tibetan	NA	NA	NA	NA	NA	NA	NA	NA	Pasture	15.0659	79.01	Q.GSZX	Q	IV2	3276	35.5163	102.02	August
FQN105	NA	NA	Tibetan	NA	NA	NA	NA	NA	NA	NA	NA	Pasture	15.0659	79.01	Q.GSZX	Q	IV2	3276	35.5163	102.02	August
FQN106	NA	NA	Tibetan	NA	NA	NA	NA	NA	NA	NA	NA	Pasture	15.0659	79.01	Q.GSZX	Q	IV2	3276	35.5163	102.02	August
FQN107	NA	NA	Tibetan	NA	NA	NA	NA	NA	NA	NA	NA	Pasture	15.0659	79.01	Q.GSZX	Q	IV2	3276	35.5163	102.02	August
FQN108	NA	NA	Tibetan	NA	NA	NA	NA	NA	NA	NA	NA	Pasture	15.0659	79.01	Q.GSZX	Q	IV2	3276	35.5163	102.02	August
FQN110	NA	NA	Tibetan	NA	NA	NA	NA	NA	NA	NA	NA	Pasture	15.0659	79.01	Q.GSZX	Q	IV2	3276	35.5163	102.02	August
FQN111	38	Male	Tibetan	NA	24.2188	NA	Yes	1~2	Good	NA	NA	Pasture	15.0659	79.01	Q.GSZX	Q	IV2	3276	35.5163	102.02	August
FQN112	37	Female	Tibetan	NA	NA	NA	Yes	1~2	OK	NA	NA	Pasture	15.0659	79.01	Q.GSZX	Q	IV2	3276	35.5163	102.02	August
FQN115	NA	NA	Tibetan	NA	NA	NA	NA	NA	NA	NA	NA	Pasture	15.0659	79.01	Q.HN	Q	IV2	3853	36.6173	101.778	August
FQN41	23	Male	Han	NA	24.6914	Rice&Wheat	Yes	>2	OK	NO	NO	Urban	267.717	1284.91	Q.XN	Q	IV2	2268	36.6173	101.778	August
FQN42	42	Male	NA	NA	NA	NA	Yes	1~2	Good	NA	NA	Urban	267.717	1284.91	Q.XN	Q	IV2	2268	36.6173	101.778	August
FQN50	31	Male	Han	NA	26.7309	Wheat	Yes	>2	OK	Yes	Yes	Rural	15.0659	79.01	Q.TR	Q	IV2	2518	35.5163	102.02	August
FQN53	NA	NA	Tibetan	NA	NA	NA	NA	NA	NA	NA	NA	Rural	15.0659	79.01	Q.TR	Q	IV2	2518	35.5163	102.02	August
FQN67	NA	NA	Tibetan	NA	NA	NA	NA	NA	NA	NA	NA	Rural	15.0659	79.01	Q.TR	Q	IV2	2518	35.5163	102.02	August
FQN68	40	Female	Tibetan	NA	NA	Wheat	NO	>2	NA	NA	NA	Rural	15.0659	79.01	Q.TR	Q	IV2	2518	35.5163	102.02	August
FQN69	NA	NA	Tibetan	NA	NA	NA	NA	NA	NA	NA	NA	Rural	15.0659	79.01	Q.TR	Q	IV2	2518	35.5163	102.02	August
FQN78	30	Male	Tibetan	NA	NA	NA	NA	NA	NA	NA	NA	Pasture	15.0659	79.01	Q.HN	Q	IV2	3853	35.036	101.466	August
FQN80	NA	NA	Tibetan	NA	NA	NA	NA	NA	NA	NA	NA	Pasture	15.0659	79.01	Q.HN	Q	IV2	3853	35.036	101.466	August
FQN82	NA	NA	Tibetan	NA	NA	NA	NA	NA	NA	NA	NA	Pasture	15.0659	79.01	Q.HN	Q	IV2	3853	35.036	101.466	August
FQN83	37	Male	Tibetan	NA	NA	NA	NA	NA	NA	NA	NA	Pasture	15.0659	79.01	Q.HN	Q	IV2	3853	35.036	101.466	August
FQN84	NA	NA	Tibetan	NA	NA	NA	NA	NA	NA	NA	NA	Pasture	15.0659	79.01	Q.HN	Q	IV2	3853	35.036	101.466	August
FQN85	NA	NA	Tibetan	NA	NA	NA	NA	NA	NA	NA	NA	Pasture	15.0659	79.01	Q.HN	Q	IV2	3853	35.036	101.466	August
FQN86	NA	NA	Tibetan	NA	NA	NA	NA	NA	NA	NA	NA	Pasture	15.0659	79.01	Q.HN	Q	IV2	3853	35.036	101.466	August
FQN87	NA	NA	Tibetan	NA	NA	NA	NA	NA	NA	NA	NA	Pasture	15.0659	79.01	Q.HN	Q	IV2	3853	35.036	101.466	August
FQN88	NA	NA	Tibetan	NA	NA	NA	NA	NA	NA	NA	NA	Pasture	15.0659	79.01	Q.HN	Q	IV2	3853	35.036	101.466	August
FQN89	NA	NA	Tibetan	NA	NA	NA	NA	NA	NA	NA	NA	Pasture	15.0659	79.01	Q.HN	Q	IV2	3853	35.036	101.466	August
FQN90	NA	NA	Tibetan	NA	NA	NA	NA	NA	NA	NA	NA	Pasture	15.0659	79.01	Q.HN	Q	IV2	3853	35.036	101.466	August
FQN91	NA	NA	Tibetan	NA	NA	NA	NA	NA	NA	NA	NA	Pasture	15.0659	79.01	Q.HN	Q	IV2	3853	35.036	101.466	August
FQN92	NA	NA	Tibetan	NA	NA	NA	NA	NA	NA	NA	NA	Pasture	15.0659	79.01	Q.GSZX	Q	IV2	3276	35.5163	102.02	August
FQN93	NA	NA	Tibetan	NA	NA	NA	NA	NA	NA	NA	NA	Pasture	15.0659	79.01	Q.GSZX	Q	IV2	3276	35.5163	102.02	August
FQN94	NA	NA	Tibetan	NA	NA	NA	NA	NA	NA	NA	NA	Pasture	15.0659	79.01	Q.GSZX	Q	IV2	3276	35.5163	102.02	August
FQN96	NA	NA	Tibetan	NA	NA	NA	NA	NA	NA	NA	NA	Pasture	15.0659	79.01	Q.GSZX	Q	IV2	3276	35.5163	102.02	August
FQN97	30	Male	Tibetan	NA	NA	NA	NA	NA	NA	NA	NA	Pasture	15.0659	79.01	Q.GSZX	Q	IV2	3276	35.5163	102.02	August
FQN98	NA	NA	Tibetan	NA	NA	NA	NA	NA	NA	NA	NA	Pasture	15.0659	79.01	Q.GSZX	Q	IV2	3276	35.5163	102.02	August
FQN99	31	Female	Tibetan	NA	NA	NA	NA	NA	NA	NA	NA	Pasture	15.0659	79.01	Q.GSZX	Q	IV2	3276	35.5163	102.02	August
FSZ03	27	Female	Han	NA	NA	NA	NA	NA	NA	NA	NA	Urban	834.098	298.11	S.S	S1	II2	40	35.3963	116.095	April
FSZ04	39	Female	Han	NA	NA	NA	NA	NA	NA	NA	NA	Urban	834.098	298.11	S.S	S1	II2	40	35.3963	116.095	April
FSZ05	49	Male	Han	NA	NA	NA	NA	NA	NA	NA	NA	Urban	834.098	298.11	S.S	S1	II2	40	35.3963	116.095	April
FSZ08	30	Female	Han	NA	NA	NA	NA	NA	NA	NA	NA	Urban	834.098	298.11	S.S	S1	II2	40	35.3963	116.095	April
FSZ09	53	Female	Han	NA	NA	NA	NA	NA	NA	NA	NA	Urban	834.098	298.11	S.S	S1	II2	40	35.3963	116.095	April
FSZ10	36	Female	Han	NA	NA	NA	NA	NA	NA	NA	NA	Urban	834.098	298.11	S.S	S1	II2	40	35.3963	116.095	April
FSZ11	26	Female	Han	NA	NA	NA	NA	NA	NA	NA	NA	Urban	834.098	298.11	S.S	S1	II2	40	35.3963	116.095	April
FSZ12	28	Female	Han	NA	NA	NA	NA	NA	NA	NA	NA	Urban	834.098	298.11	S.S	S1	II2	40	35.3963	116.095	April
FSZ14	28	Female	Han	NA	NA	NA	NA	NA	NA	NA	NA	Urban	834.098	298.11	S.S	S1	II2	40	35.3963	116.095	April
FSZ17	NA	NA	Han	NA	NA	NA	NA	NA	NA	NA	NA	Urban	834.098	298.11	S.S	S1	II2	40	35.3963	116.095	April
FSN02	34	Male	Han	NA	26.7036	Wheat	Yes	>2	Good	NO	NO	Urban	915.379	7151.63	S.N	S1	II2	158	36.6519	117.12	June
FSN04	37	Female	Han	NA	24.841	Rice&Wheat	Yes	1	OK	NO	NO	Urban	915.379	7151.63	S.N	S1	II2	158	36.6519	117.12	June
FSN08	2.5	Female	Han	NA	NA	NA	NA	NA	NA	NA	NA	Urban	915.379	7151.63	S.N	S1	II2	158	36.6519	117.12	June
FSN11	55	Male	Han	NA	20.7612	Rice&Wheat	Yes	1	OK	NO	Yes	Urban	915.379	7151.63	S.N	S1	II2	158	36.6519	117.12	June
FSN12	28	Female	Han	NA	18.9866	Wheat	Yes	1~2	Good	NA	NA	Urban	915.379	7151.63	S.N	S1	II2	158	36.6519	117.12	June
FSN15	2	Male	Han	NA	NA	NA	NA	NA	NA	NA	NA	Urban	915.379	7151.63	S.N	S1	II2	158	36.6519	117.12	June
FSN17	31	Female	Han	NA	21.2585	Wheat	Yes	1	Good	NO	NO	Urban	915.379	7151.63	S.N	S1	II2	158	36.6519	117.12	June
FSN18	19	Male	Han	NA	24.1672	Rice&Wheat	Yes	1	OK	Yes	NO	Urban	915.379	7151.63	S.N	S1	II2	158	36.6519	117.12	June
FSN19	22	Male	Han	NA	22.4913	Rice	Yes	>2	Good	Yes	NO	Urban	915.379	7151.63	S.N	S1	II2	158	36.6519	117.12	June
FSN20	53	Female	Han	NA	20.7157	Rice	Yes	1	Good	NO	NO	Urban	915.379	7151.63	S.N	S1	II2	158	36.6519	117.12	June
FSN21	3.5	Male	Han	-1.13762	NA	Rice&Wheat	Yes	1	Good	NO	NO	Urban	915.379	7151.63	S.N	S1	II2	158	36.6519	117.12	June
FSN22	44	Male	Han	NA	24.2215	Rice&Wheat	Yes	1	Good	NO	Yes	Urban	915.379	7151.63	S.N	S1	II2	158	36.6519	117.12	June
FSN23	32	Female	Han	NA	20.3223	Rice	Yes	1	Good	NO	NO	Urban	915.379	7151.63	S.N	S1	II2	158	36.6519	117.12	June
FSN24	29	Female	Han	NA	20.3125	Rice	Yes	1~2	Bad	NO	Yes	Urban	915.379	7151.63	S.N	S1	II2	158	36.6519	117.12	June
FSN25	0.6	Female	Han	NA	NA	NA	NA	NA	NA	NA	NA	Urban	915.379	7151.63	S.N	S1	II2	158	36.6519	117.12	June
FSN26	41	Female	Han	NA	18.5901	Rice&Wheat	Yes	1	Good	NO	NO	Urban	915.379	7151.63	S.N	S1	II2	158	36.6519	117.12	June
FSN28	31	Female	Han	NA	23.4375	Rice&Wheat	Yes	1	OK	NO	NO	Urban	915.379	7151.63	S.N	S1	II2	158	36.6519	117.12	June
FSN29	23	Female	Han	NA	21.6041	Rice&Wheat	Yes	1	Good	NO	NO	Urban	915.379	7151.63	S.N	S1	II2	158	36.6519	117.12	June
FSN31	53	Female	Han	NA	29.3848	Wheat	Yes	1	OK	NO	NO	Urban	915.379	7151.63	S.N	S1	II2	158	36.6519	117.12	June
FSN32	NA	NA	Han	NA	NA	NA	NA	NA	NA	NA	NA	Urban	915.379	7151.63	S.N	S1	II2	158	36.6519	117.12	June
FSN33	28	Female	Han	NA	22.4323	Rice&Wheat	Yes	1	OK	NA	NA	Urban	915.379	7151.63	S.N	S1	II2	158	36.6519	117.12	June
FSN34	21	Female	Han	NA	17.7154	Wheat	Yes	1	Good	NO	Yes	Urban	915.379	7151.63	S.N	S1	II2	158	36.6519	117.12	June
FSN35	63	Male	Han	NA	25.9107	Rice&Wheat	Yes	1	Good	NO	Yes	Urban	915.379	7151.63	S.N	S1	II2	158	36.6519	117.12	June
FSN37	31	Female	Han	NA	19.2672	Wheat	Yes	1~2	Good	NA	NA	Urban	915.379	7151.63	S.N	S1	II2	158	36.6519	117.12	June
FSN38	23	Female	Han	NA	22.7732	NA	NA	NA	NA	NA	NA	Urban	915.379	7151.63	S.N	S1	II2	158	36.6519	117.12	June
FSN45	48	Male	Han	NA	24.6914	Rice&Wheat	NO	1	Good	Yes	Yes	Urban	915.379	7151.63	S.N	S1	II2	158	36.6519	117.12	June
FSN47	33	Female	Han	NA	26.0262	Wheat	Yes	1	Good	NO	NO	Urban	915.379	7151.63	S.N	S1	II2	158	36.6519	117.12	June
FSN49	28	Female	Han	NA	24.3418	Wheat	Yes	1~2	OK	NO	NO	Urban	915.379	7151.63	S.N	S1	II2	158	36.6519	117.12	June
FSN50	29	Female	Han	NA	23.833	Rice&Wheat	Yes	1	Good	NO	NO	Urban	915.379	7151.63	S.N	S1	II2	158	36.6519	117.12	June
FSN53	55	Male	Han	NA	19.5918	Wheat	Yes	1	Good	Yes	Yes	Urban	915.379	7151.63	S.N	S1	II2	158	36.6519	117.12	June
FSN55	40	Male	Han	NA	24.4898	Rice	Yes	1	Good	NO	Yes	Urban	915.379	7151.63	S.N	S1	II2	158	36.6519	117.12	June
FSN56	19	Male	Han	NA	20.4529	Rice	Yes	>2	Good	NO	Yes	Urban	915.379	7151.63	S.N	S1	II2	158	36.6519	117.12	June
FSN57	23	Male	Han	NA	21.4619	Rice&Wheat	Yes	1	Good	NO	Yes	Urban	915.379	7151.63	S.N	S1	II2	158	36.6519	117.12	June
FSN59	21	Male	Han	NA	23.939	Rice	Yes	1	OK	Yes	NO	Urban	915.379	7151.63	S.N	S1	II2	158	36.6519	117.12	June
FSN60	61	Female	Han	NA	18.4265	Rice&Wheat	Yes	1	OK	NO	NO	Urban	915.379	7151.63	S.N	S1	II2	158	36.6519	117.12	June
FSL05	47	Female	Han	NA	NA	Wheat	NA	NA	NA	NA	NA	Rural	439.834	769.25	S.L	S1	II2	15	37.4201	120.108	June
FSL06	45	Male	Han	NA	NA	Wheat	NA	NA	NA	NA	NA	Rural	439.834	769.25	S.L	S1	II2	15	37.4201	120.108	June
FSL07	85	Male	Han	NA	NA	Wheat	NA	NA	NA	NA	NA	Rural	439.834	769.25	S.L	S1	II2	15	37.4201	120.108	June
FSL09	52	Male	Han	NA	NA	Wheat	NA	NA	NA	NA	NA	Rural	439.834	769.25	S.L	S1	II2	15	37.4201	120.108	June
FSL11	57	Female	Han	NA	NA	Wheat	NA	NA	NA	NA	NA	Rural	439.834	769.25	S.L	S1	II2	15	37.4201	120.108	June
FSL12	74	Male	Han	NA	NA	Wheat	NA	NA	NA	NA	NA	Rural	439.834	769.25	S.L	S1	II2	15	37.4201	120.108	June
FSL13	72	Female	Han	NA	NA	Wheat	NA	NA	NA	NA	NA	Rural	439.834	769.25	S.L	S1	II2	15	37.4201	120.108	June
FSL14	60	Female	Han	NA	NA	Wheat	NA	NA	NA	NA	NA	Rural	439.834	769.25	S.L	S1	II2	15	37.4201	120.108	June
FSL16	68	Male	Han	NA	NA	Wheat	NA	NA	NA	NA	NA	Rural	439.834	769.25	S.L	S1	II2	15	37.4201	120.108	June
FSL23	75	Male	Han	NA	NA	Wheat	NA	NA	NA	NA	NA	Rural	439.834	769.25	S.L	S1	II2	15	37.4201	120.108	June
FSL27	68	Female	Han	NA	NA	Wheat	NA	NA	NA	NA	NA	Rural	439.834	769.25	S.L	S1	II2	15	37.4201	120.108	June
FSL37	59	Female	Han	NA	NA	Wheat	NA	NA	NA	NA	NA	Rural	439.834	769.25	S.L	S1	II2	15	37.4201	120.108	June
FSL46	84	Male	Han	NA	NA	Wheat	NA	NA	NA	NA	NA	Rural	439.834	769.25	S.L	S1	II2	15	37.4201	120.108	June
FSL51	68	Female	Han	NA	NA	Wheat	NA	NA	NA	NA	NA	Rural	439.834	769.25	S.L	S1	II2	15	37.4201	120.108	June
FSM06	68	Female	Han	NA	27.4077	Rice	NA	NA	Good	NO	Yes	Rural	479.83	332.84	S.M	S2	II3	3	31.6009	121.6	May
FSM09	70	Male	Han	NA	24.8016	NA	NA	NA	Good	NO	Yes	Rural	479.83	332.84	S.M	S2	II3	3	31.6009	121.6	May
FSM10	1.5	Female	Han	NA	NA	NA	NA	NA	NA	NA	NA	Rural	479.83	332.84	S.M	S2	II3	3	31.6009	121.6	May
FSM100	NA	NA	Han	NA	NA	NA	NA	1~2	OK	NA	NA	Rural	479.83	332.84	S.M	S2	II3	3	31.6009	121.6	May
FSM12	82	Female	Han	NA	22.0317	NA	NA	1	OK	NA	NA	Rural	479.83	332.84	S.M	S2	II3	3	31.6009	121.6	May
FSM14	67	Female	Han	NA	27.0552	Rice	NA	NA	Good	NO	NO	Rural	479.83	332.84	S.M	S2	II3	3	31.6009	121.6	May
FSM16	60	Female	Han	NA	NA	Rice	NA	1	NA	NA	NA	Rural	479.83	332.84	S.M	S2	II3	3	31.6009	121.6	May
FSM17	70	Female	Han	NA	NA	NA	NA	1~2	NA	NO	NO	Rural	479.83	332.84	S.M	S2	II3	3	31.6009	121.6	May
FSM20	77	Male	Han	NA	NA	Rice	NA	1	NA	NO	NO	Rural	479.83	332.84	S.M	S2	II3	3	31.6009	121.6	May
FSM34	47	Female	Han	NA	28.764	Rice&Wheat	NA	1	Good	NO	NO	Rural	479.83	332.84	S.M	S2	II3	3	31.6009	121.6	May
FSM35	57	Female	Han	NA	30.1162	Rice	NA	1	Good	NO	NO	Rural	479.83	332.84	S.M	S2	II3	3	31.6009	121.6	May
FSM41	61	Male	Han	NA	25.7117	Rice	NA	NA	Good	NA	Yes	Rural	479.83	332.84	S.M	S2	II3	3	31.6009	121.6	May
FSM44	61	Male	Han	NA	25.3906	Rice&Wheat	NA	1	NA	NO	NO	Rural	479.83	332.84	S.M	S2	II3	3	31.6009	121.6	May
FSM48	59	Female	Han	NA	27.2392	Rice&Wheat	NA	1~2	NA	NA	NA	Rural	479.83	332.84	S.M	S2	II3	3	31.6009	121.6	May
FSM52	65	Male	Han	NA	24.2215	Rice	NA	1	OK	NA	Yes	Rural	479.83	332.84	S.M	S2	II3	3	31.6009	121.6	May
FSM54	8	Male	Han	4.32619	NA	Rice&Wheat	NA	1	NA	NO	NO	Rural	479.83	332.84	S.M	S2	II3	3	31.6009	121.6	May
FSM56	80	Male	Han	NA	25.7117	Rice&Wheat	NA	1~2	Good	NA	NA	Rural	479.83	332.84	S.M	S2	II3	3	31.6009	121.6	May
FSM59	54	Female	Han	NA	25.0762	Rice	NA	1	OK	NA	NA	Rural	479.83	332.84	S.M	S2	II3	3	31.6009	121.6	May
FSM63	69	Female	Han	NA	24.974	Rice	NA	>2	Good	NA	Yes	Rural	479.83	332.84	S.M	S2	II3	3	31.6009	121.6	May
FSM64	79	Male	Han	NA	22.4913	NA	NA	1	Bad	NO	NA	Rural	479.83	332.84	S.M	S2	II3	3	31.6009	121.6	May
FSM65	60	Male	Han	NA	23.03	Rice	NA	>2	NA	NA	Yes	Rural	479.83	332.84	S.M	S2	II3	3	31.6009	121.6	May
FSM66	67	Male	Han	NA	25.0995	Rice	NA	1	Good	NO	NA	Rural	479.83	332.84	S.M	S2	II3	3	31.6009	121.6	May
FSM67	62	Female	Han	NA	21.0938	Rice&Wheat	NA	1	Good	NO	Yes	Rural	479.83	332.84	S.M	S2	II3	3	31.6009	121.6	May
FSM69	77	Female	Han	NA	20.4294	Rice&Wheat	NA	1	OK	NA	NA	Rural	479.83	332.84	S.M	S2	II3	3	31.6009	121.6	May
FSM70	74	Female	Han	NA	20.5078	Rice	NA	NA	OK	NA	NO	Rural	479.83	332.84	S.M	S2	II3	3	31.6009	121.6	May
FSM71	62	Male	Han	NA	21.1203	Rice&Wheat	NA	>2	Good	NA	NA	Rural	479.83	332.84	S.M	S2	II3	3	31.6009	121.6	May
FSM75	73	Male	Han	NA	NA	Rice	NA	1	Good	NO	NO	Rural	479.83	332.84	S.M	S2	II3	3	31.6009	121.6	May
FSM77	68	Female	Han	NA	22.8624	Rice	NA	1~2	Good	NO	NA	Rural	479.83	332.84	S.M	S2	II3	3	31.6009	121.6	May
FSM79	54	Female	Han	NA	25.0995	Rice	NA	1	OK	NO	Yes	Rural	479.83	332.84	S.M	S2	II3	3	31.6009	121.6	May
FSM80	66	Female	Han	NA	24.974	Rice	NA	1	OK	NO	NA	Rural	479.83	332.84	S.M	S2	II3	3	31.6009	121.6	May
FSM81	66	Male	Han	NA	27.143	Rice&Wheat	NA	1	OK	NO	NA	Rural	479.83	332.84	S.M	S2	II3	3	31.6009	121.6	May
FSM82	70	Female	Han	NA	30.0433	Rice&Wheat	NA	1	OK	NO	NA	Rural	479.83	332.84	S.M	S2	II3	3	31.6009	121.6	May
FSM84	73	Female	Han	NA	22.0386	Rice&Wheat	NA	1~2	OK	NO	NO	Rural	479.83	332.84	S.M	S2	II3	3	31.6009	121.6	May
FSM85	69	Male	Han	NA	21.1203	Rice	NA	1	OK	Yes	NA	Rural	479.83	332.84	S.M	S2	II3	3	31.6009	121.6	May
FSM87	57	Male	Han	NA	26.398	Rice&Wheat	NA	1	OK	NA	NO	Rural	479.83	332.84	S.M	S2	II3	3	31.6009	121.6	May
FSM88	75	Female	Han	NA	NA	Rice	NA	>2	OK	NA	NA	Rural	479.83	332.84	S.M	S2	II3	3	31.6009	121.6	May
FSM90	77	Female	Han	NA	22.4609	Rice	NA	1~2	NA	Yes	NA	Rural	479.83	332.84	S.M	S2	II3	3	31.6009	121.6	May
FSM91	62	Female	Han	NA	28.0404	Rice	NA	>2	OK	NA	Yes	Rural	479.83	332.84	S.M	S2	II3	3	31.6009	121.6	May
FSM93	76	Male	Han	NA	22.0386	Rice&Wheat	NA	1	OK	NO	NA	Rural	479.83	332.84	S.M	S2	II3	3	31.6009	121.6	May
FSM94	55	Male	Han	NA	23.3564	Rice	NA	1	OK	NA	NO	Rural	479.83	332.84	S.M	S2	II3	3	31.6009	121.6	May
FSM95	83	Female	Han	NA	22.2222	Rice&Wheat	NA	1	Good	Yes	NA	Rural	479.83	332.84	S.M	S2	II3	3	31.6009	121.6	May
FSM97	65	Male	Han	NA	27.6817	Rice	NA	1	OK	NA	NA	Rural	479.83	332.84	S.M	S2	II3	3	31.6009	121.6	May
FSM98	56	Female	Han	NA	24.6548	Rice	NA	>2	OK	NA	NA	Rural	479.83	332.84	S.M	S2	II3	3	31.6009	121.6	May
FSM99	63	NA	Han	NA	26.9972	Wheat	NA	>2	NA	NA	NO	Rural	479.83	332.84	S.M	S2	II3	3	31.6009	121.6	May
FSX01	82	Female	Han	NA	28.8889	Wheat	NO	NA	NA	NA	NA	Rural	278.397	213.62	S.X	S3	III2	814	34.5	109.51	April
FSX02	69	Male	Han	NA	20.7612	Wheat	NO	NA	NA	Yes	Yes	Rural	278.397	213.62	S.X	S3	III2	814	34.5	109.51	April
FSX03	70	Male	Han	NA	20.2812	Wheat	NO	NA	NA	Yes	Yes	Rural	278.397	213.62	S.X	S3	III2	814	34.5	109.51	April
FSX04	56	Female	Han	NA	28.8889	Wheat	NO	NA	NA	NA	NA	Rural	278.397	213.62	S.X	S3	III2	814	34.5	109.51	April
FSX05	85	Female	Han	NA	26.7857	Wheat	NO	NA	NA	NA	NA	Rural	278.397	213.62	S.X	S3	III2	814	34.5	109.51	April
FSX06	64	Male	Han	NA	20.7612	Wheat	NO	NA	NA	Yes	Yes	Rural	278.397	213.62	S.X	S3	III2	814	34.5	109.51	April
FSX07	70	Male	Han	NA	19.0311	Wheat	NO	NA	NA	Yes	Yes	Rural	278.397	213.62	S.X	S3	III2	814	34.5	109.51	April
FSX08	61	Male	Han	NA	28.8889	Wheat	NO	NA	NA	Yes	Yes	Rural	278.397	213.62	S.X	S3	III2	814	34.5	109.51	April
FSX09	60	Female	Han	NA	23.4375	Wheat	NA	NA	NA	NA	NA	Rural	278.397	213.62	S.X	S3	III2	814	34.5	109.51	April
FSX10	54	Female	Han	NA	22.3133	Wheat	NA	NA	NA	NA	NA	Rural	278.397	213.62	S.X	S3	III2	814	34.5	109.51	April
FSX103	62	Male	Han	NA	18.8246	Wheat	NO	NA	NA	NA	NA	Rural	278.397	213.62	S.X	S3	III2	814	34.5	109.51	April
FSX106	66	Male	Han	NA	19.487	Wheat	NA	NA	NA	Yes	Yes	Rural	278.397	213.62	S.X	S3	III2	814	34.5	109.51	April
FSX11	73	Male	Han	NA	18.3655	Wheat	NO	NA	NA	Yes	Yes	Rural	278.397	213.62	S.X	S3	III2	814	34.5	109.51	April
FSX111	NA	NA	Han	NA	NA	NA	NA	NA	NA	NA	NA	Rural	278.397	213.62	S.X	S3	III2	814	34.5	109.51	NA
FSX114	71	Female	Han	NA	22.3703	Wheat	NO	NA	NA	NA	NA	Rural	278.397	213.62	S.X	S3	III2	814	34.5	109.51	April
FSX116	40	Male	Han	NA	21.4692	Wheat	NO	NA	NA	NA	Yes	Rural	278.397	213.62	S.X	S3	III2	814	34.5	109.51	April
FSX12	70	Female	Han	NA	21.8522	Wheat	NA	NA	NA	Yes	Yes	Rural	278.397	213.62	S.X	S3	III2	814	34.5	109.51	April
FSX120	66	Female	Han	NA	18.5547	Wheat	NA	NA	NA	NA	NA	Rural	278.397	213.62	S.X	S3	III2	814	34.5	109.51	April
FSX121	52	Female	Han	NA	25.7117	Wheat	NA	NA	NA	NA	NA	Rural	278.397	213.62	S.X	S3	III2	814	34.5	109.51	April
FSX122	30	Female	Han	NA	21.3382	Wheat	NA	NA	NA	NA	NA	Rural	278.397	213.62	S.X	S3	III2	814	34.5	109.51	April
FSX123	8	Female	Han	0.893557	NA	Wheat	Yes	NA	NA	NA	NA	Rural	278.397	213.62	S.X	S3	III2	814	34.5	109.51	April
FSX125	64	Male	Han	NA	28.7317	Wheat	Yes	NA	NA	NA	NA	Rural	278.397	213.62	S.X	S3	III2	814	34.5	109.51	April
FSX127	64	Female	Han	NA	18.7305	Wheat	NO	NA	NA	NA	NA	Rural	278.397	213.62	S.X	S3	III2	814	34.5	109.51	April
FSX128	65	Female	Han	NA	25.7117	Wheat	NA	NA	NA	NA	NA	Rural	278.397	213.62	S.X	S3	III2	814	34.5	109.51	April
FSX129	67	Male	Han	NA	18.5911	Wheat	NA	NA	NA	NA	NA	Rural	278.397	213.62	S.X	S3	III2	814	34.5	109.51	April
FSX13	NA	NA	Han	NA	NA	NA	NA	NA	NA	NA	NA	Rural	278.397	213.62	S.X	S3	III2	814	34.5	109.51	April
FSX130	51	Female	Han	NA	24.7676	Wheat	NO	NA	NA	NA	NA	Rural	278.397	213.62	S.X	S3	III2	814	34.5	109.51	April
FSX132	65	Female	Han	NA	25.5937	Wheat	NO	NA	NA	NA	NA	Rural	278.397	213.62	S.X	S3	III2	814	34.5	109.51	April
FSX133	57	Female	Han	NA	28.578	Wheat	NA	NA	NA	NA	NA	Rural	278.397	213.62	S.X	S3	III2	814	34.5	109.51	April
FSX134	59	Male	Han	NA	23.3564	Wheat	NA	NA	NA	NA	Yes	Rural	278.397	213.62	S.X	S3	III2	814	34.5	109.51	April
FSX135	49	Male	Han	NA	21.4692	Wheat	NO	NA	NA	NA	Yes	Rural	278.397	213.62	S.X	S3	III2	814	34.5	109.51	April
FSX136	57	Female	Han	NA	29.1363	Wheat	NA	NA	NA	NA	NA	Rural	278.397	213.62	S.X	S3	III2	814	34.5	109.51	April
FSX137	66	Female	Han	NA	29.3848	Wheat	NA	NA	NA	NA	NA	Rural	278.397	213.62	S.X	S3	III2	814	34.5	109.51	April
FSX138	78	Female	Han	NA	25.3333	Wheat	NA	NA	NA	NA	NA	Rural	278.397	213.62	S.X	S3	III2	814	34.5	109.51	April
FSX139	34	Male	Han	NA	21.4692	Wheat	NO	NA	NA	NA	Yes	Rural	278.397	213.62	S.X	S3	III2	814	34.5	109.51	April
FSX14	65	Female	Han	NA	22.4913	Wheat	NA	NA	NA	NA	NA	Rural	278.397	213.62	S.X	S3	III2	814	34.5	109.51	April
FSX140	68	Male	Han	NA	22.4913	Wheat	NA	NA	NA	NA	NA	Rural	278.397	213.62	S.X	S3	III2	814	34.5	109.51	April
FSX141	71	Female	Han	NA	24.2349	Wheat	NA	NA	NA	NA	NA	Rural	278.397	213.62	S.X	S3	III2	814	34.5	109.51	April
FSX15	68	Female	Han	NA	18.3655	Wheat	NO	NA	NA	NA	NA	Rural	278.397	213.62	S.X	S3	III2	814	34.5	109.51	April
FSX16	52	Male	Han	NA	20.7612	Wheat	NO	NA	NA	NA	Yes	Rural	278.397	213.62	S.X	S3	III2	814	34.5	109.51	April
FSX18	56	Female	Han	NA	25.7117	Wheat	NO	NA	NA	NA	NA	Rural	278.397	213.62	S.X	S3	III2	814	34.5	109.51	April
FSX19	72	Female	Han	NA	26.3465	Wheat	NA	NA	NA	NA	NA	Rural	278.397	213.62	S.X	S3	III2	814	34.5	109.51	April
FSX20	54	Female	Han	NA	25.3906	Wheat	NO	NA	NA	NA	NA	Rural	278.397	213.62	S.X	S3	III2	814	34.5	109.51	April
FSX21	74	Male	Han	NA	20.2812	Wheat	NO	NA	NA	NA	Yes	Rural	278.397	213.62	S.X	S3	III2	814	34.5	109.51	April
FSX22	78	Male	Han	NA	20.7612	Wheat	NO	NA	NA	NA	Yes	Rural	278.397	213.62	S.X	S3	III2	814	34.5	109.51	April
FSX23	45	Female	Han	NA	23.03	Wheat	NO	NA	NA	NA	NA	Rural	278.397	213.62	S.X	S3	III2	814	34.5	109.51	April
FSX25	49	Female	Han	NA	22.1443	Wheat	NO	NA	NA	NA	NA	Rural	278.397	213.62	S.X	S3	III2	814	34.5	109.51	April
FSX26	33	Female	Han	NA	20.202	Wheat	Yes	NA	NA	NA	NA	Rural	278.397	213.62	S.X	S3	III2	814	34.5	109.51	April
FSX28	74	Male	Han	NA	18.5547	Wheat	NO	NA	NA	NA	Yes	Rural	278.397	213.62	S.X	S3	III2	814	34.5	109.51	April
FSX30	1.4	Male	Han	NA	NA	NA	NA	NA	NA	NA	NA	Rural	278.397	213.62	S.X	S3	III2	814	34.5	109.51	April
FSX31	35	Male	Han	NA	21.2245	Wheat	NA	NA	NA	NA	Yes	Rural	278.397	213.62	S.X	S3	III2	814	34.5	109.51	April
FSX32	59	Female	Han	NA	33.2031	Wheat	NO	NA	NA	NA	NA	Rural	278.397	213.62	S.X	S3	III2	814	34.5	109.51	April
FSX33	48	Female	Han	NA	24.3418	Wheat	Yes	NA	NA	NA	NA	Rural	278.397	213.62	S.X	S3	III2	814	34.5	109.51	April
FSX34	72	Male	Han	NA	22.8571	Wheat	NO	NA	NA	NA	NA	Rural	278.397	213.62	S.X	S3	III2	814	34.5	109.51	April
FSX37	81	Male	Han	NA	19.0311	Wheat	NO	NA	NA	NA	NA	Rural	278.397	213.62	S.X	S3	III2	814	34.5	109.51	April
FSX38	83	Female	Han	NA	21.3333	Wheat	NO	NA	NA	NA	NA	Rural	278.397	213.62	S.X	S3	III2	814	34.5	109.51	April
FSX39	47	Male	Han	NA	23.9395	Wheat	NO	NA	NA	NA	Yes	Rural	278.397	213.62	S.X	S3	III2	814	34.5	109.51	April
FSX40	55	Female	Han	NA	29.1363	Wheat	NO	NA	NA	NA	NA	Rural	278.397	213.62	S.X	S3	III2	814	34.5	109.51	April
FSX41	48	Female	Han	NA	19.5918	Wheat	NO	NA	NA	NA	NA	Rural	278.397	213.62	S.X	S3	III2	814	34.5	109.51	April
FSX42	56	Female	Han	NA	20.7612	Wheat	NO	NA	NA	NA	NA	Rural	278.397	213.62	S.X	S3	III2	814	34.5	109.51	April
FSX43	67	Male	Han	NA	22.4913	Wheat	NO	NA	NA	NA	Yes	Rural	278.397	213.62	S.X	S3	III2	814	34.5	109.51	April
FSX44	67	Male	Han	NA	20.2812	Wheat	NO	NA	NA	NA	Yes	Rural	278.397	213.62	S.X	S3	III2	814	34.5	109.51	April
FSX45	6	Male	Han	2.70591	NA	Wheat	Yes	NA	NA	NA	NA	Rural	278.397	213.62	S.X	S3	III2	814	34.5	109.51	April
FSX46	54	Male	Han	NA	22.0386	Wheat	Yes	NA	NA	NA	Yes	Rural	278.397	213.62	S.X	S3	III2	814	34.5	109.51	April
FSX47	81	Female	Han	NA	17.301	Wheat	NO	NA	NA	NA	NA	Rural	278.397	213.62	S.X	S3	III2	814	34.5	109.51	April
FSX48	62	Female	Han	NA	19.052	Wheat	NO	NA	NA	NA	NA	Rural	278.397	213.62	S.X	S3	III2	814	34.5	109.51	April
FSX49	5	Male	Han	NA	NA	Wheat	Yes	NA	NA	NA	NA	Rural	278.397	213.62	S.X	S3	III2	814	34.5	109.51	April
FSX50	73	Female	Han	NA	23.4952	Wheat	NO	NA	NA	NA	NA	Rural	278.397	213.62	S.X	S3	III2	814	34.5	109.51	April
FSX53	12	Male	Han	-1.33341	NA	Wheat	Yes	NA	NA	NA	NA	Rural	278.397	213.62	S.X	S3	III2	814	34.5	109.51	April
FSX54	55	Male	Han	NA	24.2215	Wheat	NO	NA	NA	NA	Yes	Rural	278.397	213.62	S.X	S3	III2	814	34.5	109.51	April
FSX56	55	Female	Han	NA	24.8016	Wheat	NA	NA	NA	NA	NA	Rural	278.397	213.62	S.X	S3	III2	814	34.5	109.51	April
FSX57	70	Male	Han	NA	24.2215	Wheat	NO	NA	NA	NA	NA	Rural	278.397	213.62	S.X	S3	III2	814	34.5	109.51	April
FSX59	59	Male	Han	NA	24.9337	Wheat	NO	NA	NA	NA	NA	Rural	278.397	213.62	S.X	S3	III2	814	34.5	109.51	April
FSX60	16	Male	Han	-0.622548	NA	Wheat	Yes	NA	NA	NA	NA	Rural	278.397	213.62	S.X	S3	III2	814	34.5	109.51	April
FSX61	70	Female	Han	NA	20.5457	Wheat	NO	NA	NA	NA	NA	Rural	278.397	213.62	S.X	S3	III2	814	34.5	109.51	April
FSX62	64	Female	Han	NA	21.6263	Wheat	NO	NA	NA	NA	NA	Rural	278.397	213.62	S.X	S3	III2	814	34.5	109.51	April
FSX63	9	Male	Han	-0.551908	NA	Wheat	Yes	NA	NA	NA	NA	Rural	278.397	213.62	S.X	S3	III2	814	34.5	109.51	April
FSX64	54	Female	Han	NA	18.9164	Wheat	NA	NA	NA	NA	NA	Rural	278.397	213.62	S.X	S3	III2	814	34.5	109.51	April
FSX65	72	Female	Han	NA	20	Wheat	NO	NA	NA	NA	NA	Rural	278.397	213.62	S.X	S3	III2	814	34.5	109.51	April
FSX66	54	Male	Han	NA	26.5731	Wheat	NA	NA	NA	NA	Yes	Rural	278.397	213.62	S.X	S3	III2	814	34.5	109.51	April
FSX67	68	Female	Han	NA	15.9439	Wheat	NO	NA	NA	NA	NA	Rural	278.397	213.62	S.X	S3	III2	814	34.5	109.51	April
FSX68	51	Female	Han	NA	17.6898	Wheat	NO	NA	NA	NA	NA	Rural	278.397	213.62	S.X	S3	III2	814	34.5	109.51	April
FSX69	55	Female	Han	NA	25.7117	Wheat	NA	NA	NA	NA	NA	Rural	278.397	213.62	S.X	S3	III2	814	34.5	109.51	April
FSX70	73	Male	Han	NA	21.2585	Wheat	NO	NA	NA	NA	NA	Rural	278.397	213.62	S.X	S3	III2	814	34.5	109.51	April
FSX72	30	Female	Han	NA	25.5102	Wheat	NA	NA	NA	NA	NA	Rural	278.397	213.62	S.X	S3	III2	814	34.5	109.51	April
FSX74	63	Male	Han	NA	25.7117	Wheat	NO	NA	NA	NA	Yes	Rural	278.397	213.62	S.X	S3	III2	814	34.5	109.51	April
FSX75	63	Female	Han	NA	24.974	Wheat	NO	NA	NA	NA	NA	Rural	278.397	213.62	S.X	S3	III2	814	34.5	109.51	April
FSX76	57	Male	Han	NA	22.5981	Wheat	NO	NA	NA	NA	NA	Rural	278.397	213.62	S.X	S3	III2	814	34.5	109.51	April
FSX77	71	Female	Han	NA	31.1419	Wheat	NO	NA	NA	NA	NA	Rural	278.397	213.62	S.X	S3	III2	814	34.5	109.51	April
FSX78	67	Female	Han	NA	31.1111	Wheat	NO	NA	NA	NA	NA	Rural	278.397	213.62	S.X	S3	III2	814	34.5	109.51	April
FSX79	67	Female	Han	NA	20.8117	Wheat	NO	NA	NA	NA	NA	Rural	278.397	213.62	S.X	S3	III2	814	34.5	109.51	April
FSX80	76	Female	Han	NA	17.898	Wheat	NO	NA	NA	NA	NA	Rural	278.397	213.62	S.X	S3	III2	814	34.5	109.51	April
FSX87	40	Male	Han	NA	22.4913	Wheat	NA	NA	NA	NA	Yes	Rural	278.397	213.62	S.X	S3	III2	814	34.5	109.51	April
FSX88	53	Male	Han	NA	20.7612	Wheat	NO	NA	NA	NA	Yes	Rural	278.397	213.62	S.X	S3	III2	814	34.5	109.51	April
FSX89	68	Male	Han	NA	19.0311	Wheat	NO	NA	NA	NA	NA	Rural	278.397	213.62	S.X	S3	III2	814	34.5	109.51	April
FSX98	52	Female	Han	NA	25.7117	Wheat	NA	NA	NA	NA	NA	Rural	278.397	213.62	S.X	S3	III2	814	34.5	109.51	April
FSH01	4	Female	Han	1.2302	NA	Rice&Wheat	Yes	NA	Good	NO	NA	Rural	177.93	129.27	S.H	S3	III2	520	33.1655	106.891	May
FSH02	35	Male	Han	NA	20.5714	Rice&Wheat	Yes	NA	Good	NA	NA	Rural	177.93	129.27	S.H	S3	III2	520	33.1655	106.891	May
FSH03	50	Female	Han	NA	NA	NA	NA	NA	NA	NA	NA	Rural	177.93	129.27	S.H	S3	III2	520	33.1655	106.891	May
FSH04	52	Male	Han	NA	NA	NA	NA	NA	NA	NA	NA	Rural	177.93	129.27	S.H	S3	III2	520	33.1655	106.891	May
FSH05	7	Female	Han	NA	NA	NA	NA	NA	NA	NA	NA	Rural	177.93	129.27	S.H	S3	III2	520	33.1655	106.891	May
FSH06	2	Female	Han	NA	NA	NA	NA	NA	NA	NA	NA	Rural	177.93	129.27	S.H	S3	III2	520	33.1655	106.891	May
FSH07	83	Female	Han	NA	NA	NA	NA	NA	NA	NA	NA	Rural	177.93	129.27	S.H	S3	III2	520	33.1655	106.891	May
FSH09	70	Male	Han	NA	23.8895	NA	NA	NA	NA	NA	NA	Rural	177.93	129.27	S.H	S3	III2	520	33.1655	106.891	May
FSH10	35	Female	Han	NA	19.5312	Rice	Yes	NA	Good	NO	NA	Rural	177.93	129.27	S.H	S3	III2	520	33.1655	106.891	May
FSH11	41	Male	Han	NA	24.4898	NA	NA	NA	NA	NA	NA	Rural	177.93	129.27	S.H	S3	III2	520	33.1655	106.891	May
FSH12	52	Female	Han	NA	23.4375	NA	Yes	NA	Good	NA	NA	Rural	177.93	129.27	S.H	S3	III2	520	33.1655	106.891	May
FSH13	77	Female	Han	NA	NA	NA	NA	NA	NA	NA	NA	Rural	177.93	129.27	S.H	S3	III2	520	33.1655	106.891	May
FSH14	11	Male	Han	NA	NA	NA	NA	NA	NA	NA	NA	Rural	177.93	129.27	S.H	S3	III2	520	33.1655	106.891	May
FSH15	50	Male	Han	NA	NA	NA	NA	NA	NA	NA	NA	Rural	177.93	129.27	S.H	S3	III2	520	33.1655	106.891	May
FSH24	25	Male	Han	NA	27.6817	Rice&Wheat	Yes	NA	Good	Yes	NA	Rural	177.93	129.27	S.H	S3	III2	520	33.1655	106.891	May
FSH25	53	Male	Han	NA	23.03	Rice&Wheat	Yes	NA	Good	Yes	NA	Rural	177.93	129.27	S.H	S3	III2	520	33.1655	106.891	May
FSW01	6	Female	Han	-2.33276	NA	Wheat	Yes	NA	NA	NA	NA	Rural	324.704	94.98	S.W	S3	III2	358	34.5	109.51	April
FSW02	6	Male	Han	NA	NA	Wheat	Yes	NA	NA	NA	NA	Rural	324.704	94.98	S.W	S3	III2	358	34.5	109.51	April
FSW03	5	Male	Han	NA	NA	Wheat	Yes	NA	NA	NA	NA	Rural	324.704	94.98	S.W	S3	III2	358	34.5	109.51	April
FSW05	6	Male	Han	-2.9859	NA	Wheat	Yes	NA	NA	NA	NA	Rural	324.704	94.98	S.W	S3	III2	358	34.5	109.51	April
FSW06	6	Male	Han	-2.43452	NA	Wheat	Yes	NA	NA	NA	NA	Rural	324.704	94.98	S.W	S3	III2	358	34.5	109.51	April
FSW07	6	Female	Han	-3.43897	NA	Wheat	Yes	NA	NA	NA	NA	Rural	324.704	94.98	S.W	S3	III2	358	34.5	109.51	April
FSW08	6	Female	Han	-0.176486	NA	Wheat	Yes	NA	NA	NA	NA	Rural	324.704	94.98	S.W	S3	III2	358	34.5	109.51	April
FSW09	6	Male	Han	-3.19048	NA	Wheat	Yes	NA	NA	NA	NA	Rural	324.704	94.98	S.W	S3	III2	358	34.5	109.51	April
FSW10	8	Male	Han	-1.31174	NA	Wheat	Yes	NA	NA	NA	NA	Rural	324.704	94.98	S.W	S3	III2	358	34.5	109.51	April
FSW12	6	Female	Han	-1.55194	NA	Wheat	Yes	NA	NA	NA	NA	Rural	324.704	94.98	S.W	S3	III2	358	34.5	109.51	April
FSW14	6	Male	Han	-2.50718	NA	Wheat	Yes	NA	NA	NA	NA	Rural	324.704	94.98	S.W	S3	III2	358	34.5	109.51	April
FSW15	6	Female	Han	-0.521754	NA	Wheat	Yes	NA	NA	NA	NA	Rural	324.704	94.98	S.W	S3	III2	358	34.5	109.51	April
FSW17	6	Male	Han	-4.85343	NA	Wheat	Yes	NA	NA	NA	NA	Rural	324.704	94.98	S.W	S3	III2	358	34.5	109.51	April
FSW19	30	Female	Han	NA	23.8751	Wheat	Yes	NA	NA	NO	NA	Rural	324.704	94.98	S.W	S3	III2	358	34.5	109.51	April
FSW20	6	Female	Han	-3.43897	NA	Wheat	Yes	NA	NA	NA	NA	Rural	324.704	94.98	S.W	S3	III2	358	34.5	109.51	April
FSW21	6	Female	Han	-3.03913	NA	Wheat	Yes	NA	NA	NA	NA	Rural	324.704	94.98	S.W	S3	III2	358	34.5	109.51	April
FSW24	6	Female	Han	-1.24903	NA	Wheat	Yes	NA	NA	NA	NA	Rural	324.704	94.98	S.W	S3	III2	358	34.5	109.51	April
FSW25	1	Female	Han	NA	NA	NA	NA	NA	NA	NA	NA	Rural	324.704	94.98	S.W	S3	III2	358	34.5	109.51	April
FSW29	35	Female	Han	NA	29.3848	Wheat	Yes	NA	NA	NO	NA	Rural	324.704	94.98	S.W	S3	III2	358	34.5	109.51	April
FSW31	67	Female	Han	NA	22.0604	Wheat	NO	NA	NA	NA	NA	Rural	324.704	94.98	S.W	S3	III2	358	34.5	109.51	April
FSW32	50	Male	Han	NA	24.2215	Wheat	Yes	NA	NA	NO	NO	Rural	324.704	94.98	S.W	S3	III2	358	34.5	109.51	April
FSW35	1	Male	Han	NA	NA	NA	NA	NA	NA	NA	NA	Rural	324.704	94.98	S.W	S3	III2	358	34.5	109.51	April
FSW36	1	Male	Han	NA	NA	NA	NA	NA	NA	NA	NA	Rural	324.704	94.98	S.W	S3	III2	358	34.5	109.51	April
FSW89	NA	NA	Han	NA	NA	NA	NA	NA	NA	NA	NA	Rural	324.704	94.98	S.W	S3	III2	358	34.5	109.51	April
FSA01	29	Male	Han	NA	25.0135	Rice&Wheat	Yes	NA	OK	NO	Yes	Urban	894.41	7471.89	S.A	S3	III2	404	34.2932	108.947	May
FSA02	33	Male	Han	NA	25.3515	Rice&Wheat	Yes	NA	Good	NO	Yes	Urban	894.41	7471.89	S.A	S3	III2	404	34.2932	108.947	May
FSA03	41	Male	Han	NA	24.2215	Rice&Wheat	Yes	NA	OK	NO	Yes	Urban	894.41	7471.89	S.A	S3	III2	404	34.2932	108.947	May
FSA04	26	Female	Han	NA	18.9036	Rice	Yes	NA	Good	NO	NO	Urban	894.41	7471.89	S.A	S3	III2	404	34.2932	108.947	May
FSA05	28	Male	Han	NA	23.1481	NA	Yes	NA	OK	NA	NA	Urban	894.41	7471.89	S.A	S3	III2	404	34.2932	108.947	May
FSA06	60	Female	Han	NA	26.3465	Wheat	Yes	NA	OK	NO	NO	Urban	894.41	7471.89	S.A	S3	III2	404	34.2932	108.947	May
FSA07	42	Female	Han	NA	NA	Wheat	Yes	NA	OK	NO	Yes	Urban	894.41	7471.89	S.A	S3	III2	404	34.2932	108.947	May
FSA08	27	Male	Han	NA	22.9854	Rice	Yes	NA	Good	Yes	Yes	Urban	894.41	7471.89	S.A	S3	III2	404	34.2932	108.947	May
FSA09	36	Female	Han	NA	24.0346	Rice	Yes	NA	Good	NO	NO	Urban	894.41	7471.89	S.A	S3	III2	404	34.2932	108.947	May
FSA10	35	Female	Han	NA	24.977	Rice&Wheat	Yes	NA	Good	NO	NO	Urban	894.41	7471.89	S.A	S3	III2	404	34.2932	108.947	May
FSA11	0.3	Female	Han	NA	NA	NA	NA	NA	NA	NA	NA	Urban	894.41	7471.89	S.A	S3	III2	404	34.2932	108.947	May
FSA12	NA	NA	Han	NA	NA	NA	Yes	NA	Good	NA	NA	Urban	894.41	7471.89	S.A	S3	III2	404	34.2932	108.947	May
FSA13	28	Female	Han	NA	20.0773	Rice&Wheat	Yes	NA	OK	NO	NO	Urban	894.41	7471.89	S.A	S3	III2	404	34.2932	108.947	May
FSA14	26	Female	Han	NA	19.052	Rice&Wheat	Yes	NA	Good	NO	NO	Urban	894.41	7471.89	S.A	S3	III2	404	34.2932	108.947	May
FSA15	2	Female	Han	NA	NA	NA	NA	NA	NA	NA	NA	Urban	894.41	7471.89	S.A	S3	III2	404	34.2932	108.947	May
FSA16	26	Female	Han	NA	17.9089	Rice&Wheat	Yes	NA	OK	NO	Yes	Urban	894.41	7471.89	S.A	S3	III2	404	34.2932	108.947	May
FSA17	28	Female	Han	NA	19.2894	Wheat	Yes	NA	Good	NO	Yes	Urban	894.41	7471.89	S.A	S3	III2	404	34.2932	108.947	May
FSA18	29	Female	Han	NA	21.4876	Rice&Wheat	Yes	NA	OK	NO	Yes	Urban	894.41	7471.89	S.A	S3	III2	404	34.2932	108.947	May
FSA20	34	Female	Han	NA	24.3865	Wheat	Yes	NA	Good	NO	NO	Urban	894.41	7471.89	S.A	S3	III2	404	34.2932	108.947	May
FSA21	36	Male	Han	NA	24.7676	Wheat	Yes	NA	Good	NO	NO	Urban	894.41	7471.89	S.A	S3	III2	404	34.2932	108.947	May
FSA22	1	Male	Han	NA	NA	NA	NA	NA	NA	NA	NA	Urban	894.41	7471.89	S.A	S3	III2	404	34.2932	108.947	May
FSA23	NA	NA	Han	NA	NA	NA	NA	NA	NA	NA	NA	Urban	894.41	7471.89	S.A	S3	III2	404	34.2932	108.947	May
FSA24	24	Female	Han	NA	19.5312	Wheat	Yes	NA	OK	NO	NO	Urban	894.41	7471.89	S.A	S3	III2	404	34.2932	108.947	May
FSA25	24	Female	Han	NA	19.3835	Rice&Wheat	Yes	NA	Good	NO	NO	Urban	894.41	7471.89	S.A	S3	III2	404	34.2932	108.947	May
FSA26	21	Female	Han	NA	19.2894	Rice&Wheat	Yes	NA	OK	NO	Yes	Urban	894.41	7471.89	S.A	S3	III2	404	34.2932	108.947	May
FSA28	22	Male	Han	NA	23.0204	Wheat	Yes	NA	Good	NO	NO	Urban	894.41	7471.89	S.A	S3	III2	404	34.2932	108.947	May
FSA29	8.5	Female	Han	NA	15.753	Rice&Wheat	Yes	NA	Good	NA	NA	Urban	894.41	7471.89	S.A	S3	III2	404	34.2932	108.947	May
FSA30	38	Male	Han	NA	28.0557	Wheat	Yes	NA	Good	Yes	Yes	Urban	894.41	7471.89	S.A	S3	III2	404	34.2932	108.947	May
FSA31	27	Male	Han	NA	23.1481	Rice	Yes	NA	OK	NO	Yes	Urban	894.41	7471.89	S.A	S3	III2	404	34.2932	108.947	May
FSA32	0.7	Female	Han	NA	NA	NA	NA	NA	NA	NA	NA	Urban	894.41	7471.89	S.A	S3	III2	404	34.2932	108.947	May
FSA33	1.3	Female	Han	NA	NA	NA	NA	NA	NA	NA	NA	Urban	894.41	7471.89	S.A	S3	III2	404	34.2932	108.947	May
FSA34	35	Female	Han	NA	24.2424	Rice&Wheat	Yes	NA	NA	NO	NO	Urban	894.41	7471.89	S.A	S3	III2	404	34.2932	108.947	May
FSA35	7	Male	Han	NA	NA	Rice&Wheat	Yes	NA	NA	NO	NO	Urban	894.41	7471.89	S.A	S3	III2	404	34.2932	108.947	May
FSA36	47	Female	Han	NA	18.7305	Rice&Wheat	NA	NA	NA	NA	NA	Urban	894.41	7471.89	S.A	S3	III2	404	34.2932	108.947	May
FSA37	63	Female	Han	NA	23.9	Rice&Wheat	Yes	NA	NA	NA	NA	Urban	894.41	7471.89	S.A	S3	III2	404	34.2932	108.947	May
FSA38	66	Male	Han	NA	24	Rice&Wheat	Yes	NA	NA	NO	Yes	Urban	894.41	7471.89	S.A	S3	III2	404	34.2932	108.947	May
FSA39	1	Female	Han	NA	NA	NA	NA	NA	NA	NA	NA	Urban	894.41	7471.89	S.A	S3	III2	404	34.2932	108.947	May
FSA40	35	Female	Han	NA	21.4844	Rice&Wheat	Yes	NA	NA	NO	NO	Urban	894.41	7471.89	S.A	S3	III2	404	34.2932	108.947	May
FSA41	24	Female	Han	NA	22.3081	NA	Yes	NA	NA	NO	NO	Urban	894.41	7471.89	S.A	S3	III2	404	34.2932	108.947	May
FSA42	21	Female	Han	NA	21.3786	Rice&Wheat	Yes	NA	NA	NO	Yes	Urban	894.41	7471.89	S.A	S3	III2	404	34.2932	108.947	May
FSA43	65	Female	Han	NA	25.1607	Rice&Wheat	NO	NA	NA	NO	Yes	Urban	894.41	7471.89	S.A	S3	III2	404	34.2932	108.947	May
FSA44	36	Female	Han	NA	20.8209	Rice&Wheat	Yes	NA	NA	NO	Yes	Urban	894.41	7471.89	S.A	S3	III2	404	34.2932	108.947	May
FSA45	8	Female	Han	NA	16.4609	Rice&Wheat	Yes	NA	NA	NO	NO	Urban	894.41	7471.89	S.A	S3	III2	404	34.2932	108.947	May
FSA46	4	Male	Han	NA	NA	Rice&Wheat	Yes	NA	NA	NO	NO	Urban	894.41	7471.89	S.A	S3	III2	404	34.2932	108.947	May
FSA47	22	Female	Han	NA	20.2848	Wheat	Yes	NA	NA	NO	NO	Urban	894.41	7471.89	S.A	S3	III2	404	34.2932	108.947	May
FSA48	20	Female	Han	NA	19.5463	Rice	Yes	NA	NA	NO	Yes	Urban	894.41	7471.89	S.A	S3	III2	404	34.2932	108.947	May
FSA49	20	Female	Han	NA	17.9688	Wheat	Yes	NA	NA	NO	NO	Urban	894.41	7471.89	S.A	S3	III2	404	34.2932	108.947	May
FSVLS01	25	Male	Han	NA	15	Rice&Wheat	NA	NA	NA	NA	NA	Urban	82.5529	81.39	S.V	S3	III2	1020	37.5176	111.151	July
FSVLS02	28	Female	Han	NA	26.0407	Rice&Wheat	Yes	1	OK	NO	NO	Urban	82.5529	81.39	S.V	S3	III2	1020	37.5176	111.151	July
FSVLS04	1.6	NA	Han	NA	NA	NA	NA	NA	NA	NA	NA	Urban	82.5529	81.39	S.V	S3	III2	1020	37.5176	111.151	July
FSVLS05	NA	Female	Han	NA	NA	NA	NA	NA	NA	NA	NA	Urban	82.5529	81.39	S.V	S3	III2	1020	37.5176	111.151	July
FSVLS06	1.9	Male	Han	NA	NA	NA	NA	NA	NA	NA	NA	Urban	82.5529	81.39	S.V	S3	III2	1020	37.5176	111.151	July
FSVLS07	2	Male	Han	NA	NA	NA	NA	NA	NA	NA	NA	Urban	82.5529	81.39	S.V	S3	III2	1020	37.5176	111.151	July
FSVLS09	12	Male	Han	-0.471717	NA	Rice&Wheat	Yes	NA	NA	NA	NA	Urban	82.5529	81.39	S.V	S3	III2	1020	37.5176	111.151	July
FSVLS10	12	Female	Han	-2.26869	NA	Rice&Wheat	Yes	NA	NA	NA	NA	Urban	82.5529	81.39	S.V	S3	III2	1020	37.5176	111.151	July
FSVLS12	36	Male	Han	NA	28.5714	NA	NO	1	NA	NA	NA	Urban	82.5529	81.39	S.V	S3	III2	1020	37.5176	111.151	July
FSVLS14	42	Male	Han	NA	23.1405	Rice&Wheat	Yes	NA	NA	NA	NA	Urban	82.5529	81.39	S.V	S3	III2	1020	37.5176	111.151	July
FSVLS16	50	Female	Han	NA	24.2188	Rice&Wheat	Yes	NA	NA	NA	NA	Urban	82.5529	81.39	S.V	S3	III2	1020	37.5176	111.151	July
FSVLS18	7	Female	Han	-0.386188	NA	NA	Yes	1~2	Good	NA	NA	Urban	82.5529	81.39	S.V	S3	III2	1020	37.5176	111.151	July
FSVLS19	60	Male	Han	NA	23.8754	NA	NA	1~2	OK	Yes	Yes	Urban	82.5529	81.39	S.V	S3	III2	1020	37.5176	111.151	July
FSVLS20	18	Male	Han	NA	27.4406	Rice&Wheat	Yes	NA	NA	NA	NO	Urban	82.5529	81.39	S.V	S3	III2	1020	37.5176	111.151	July
FSVLS21	54	Male	Han	NA	24.4141	Rice&Wheat	NO	1	NA	NA	NA	Urban	82.5529	81.39	S.V	S3	III2	1020	37.5176	111.151	July
FSVLS25	46	Female	Han	NA	NA	NA	NA	NA	NA	NA	NA	Urban	82.5529	81.39	S.V	S3	III2	1020	37.5176	111.151	July
FSXLVWS01	53	Male	Han	NA	25.0995	NA	NA	NA	NA	NA	NA	Urban	82.5529	81.39	S.V	S3	III2	1020	37.5176	111.151	July
FSXLVWS04	16	Male	Han	-0.172382	NA	NA	Yes	1	Good	NO	NO	Urban	82.5529	81.39	S.V	S3	III2	1020	37.5176	111.151	July
FSXLVWS06	18	Female	Han	NA	19.8413	Rice&Wheat	Yes	NA	NA	NA	NA	Urban	82.5529	81.39	S.V	S3	III2	1020	37.5176	111.151	July
FSXLVWS07	67	Female	Han	NA	22.9568	Wheat	Yes	NA	NA	NA	NA	Urban	82.5529	81.39	S.V	S3	III2	1020	37.5176	111.151	July
FSXLVWS09	42	Female	Han	NA	25.7117	Wheat	NO	NA	NA	NA	Yes	Urban	82.5529	81.39	S.V	S3	III2	1020	37.5176	111.151	July
FST01	47	Female	Han	0.178007	NA	NA	Yes	1~2	OK	NO	NO	Urban	1066.39	598.21	S.T	S4	III2	806	37.8706	112.551	June
FST02	50	Male	Han	0.875756	NA	NA	Yes	1~2	OK	Yes	Yes	Urban	1066.39	598.21	S.T	S4	III2	806	37.8706	112.551	June
FST03	4	Female	Han	NA	15.5125	NA	Yes	1~2	Good	NO	NO	Urban	1066.39	598.21	S.T	S4	III2	806	37.8706	112.551	June
FST04	2	Male	Han	NA	NA	NA	NA	NA	NA	NA	NA	Urban	1066.39	598.21	S.T	S4	III2	806	37.8706	112.551	June
FST05	51	Female	Han	NA	30.8185	NA	NO	>2	OK	NO	Yes	Urban	1066.39	598.21	S.T	S4	III2	806	37.8706	112.551	June
FST06	53	Male	Han	NA	26.5731	NA	NO	>2	Good	Yes	NO	Urban	1066.39	598.21	S.T	S4	III2	806	37.8706	112.551	June
FST08	53	Male	Han	NA	21.2963	NA	Yes	1~2	Bad	Yes	NO	Urban	1066.39	598.21	S.T	S4	III2	806	37.8706	112.551	June
FST09	30	Male	Han	NA	24.5065	NA	NO	>2	OK	Yes	Yes	Urban	1066.39	598.21	S.T	S4	III2	806	37.8706	112.551	June
FST10	53	Male	Han	NA	24.093	NA	Yes	>2	OK	Yes	Yes	Urban	1066.39	598.21	S.T	S4	III2	806	37.8706	112.551	June
FST11	24	Female	Han	NA	30.1769	NA	NA	>2	Good	NO	NO	Urban	1066.39	598.21	S.T	S4	III2	806	37.8706	112.551	June
FST12	24	Female	Han	NA	32.0988	NA	Yes	1~2	Good	NA	NA	Urban	1066.39	598.21	S.T	S4	III2	806	37.8706	112.551	June
FST13	49	Female	Han	NA	18.3951	NA	Yes	>2	Bad	NO	Yes	Urban	1066.39	598.21	S.T	S4	III2	806	37.8706	112.551	June
FST14	76	Female	Han	NA	17.8201	NA	NO	1~2	OK	NO	NO	Urban	1066.39	598.21	S.T	S4	III2	806	37.8706	112.551	June
FST15	76	Male	Han	NA	17.8202	NA	Yes	1~2	Bad	Yes	Yes	Urban	1066.39	598.21	S.T	S4	III2	806	37.8706	112.551	June
FST16	50	Male	Han	NA	19.4444	NA	Yes	>2	OK	Yes	Yes	Urban	1066.39	598.21	S.T	S4	III2	806	37.8706	112.551	June
FST18	47	Male	Han	NA	24.0055	NA	Yes	>2	Good	NO	Yes	Urban	1066.39	598.21	S.T	S4	III2	806	37.8706	112.551	June
FST19	38	Female	Han	NA	24.0055	NA	Yes	>2	Good	NO	Yes	Urban	1066.39	598.21	S.T	S4	III2	806	37.8706	112.551	June
FST20	36	Female	Han	NA	NA	NA	Yes	>2	Good	NA	NA	Urban	1066.39	598.21	S.T	S4	III2	806	37.8706	112.551	June
FTH02	9	Male	Han	NA	NA	NA	Yes	NA	Good	NA	NA	Urban	1317.18	14935	T.H	T	II2	3	38.8564	117.453	January
FTH04	32	Male	Han	NA	23.1834	NA	Yes	NA	Good	NO	NO	Urban	1317.18	14935	T.H	T	II2	3	38.8564	117.453	January
FTH07	27	Female	Han	NA	26.0375	NA	Yes	NA	Good	NA	NA	Urban	1317.18	14935	T.H	T	II2	3	38.8564	117.453	January
FTH14	48	Female	Han	NA	NA	NA	Yes	NA	Good	NA	NA	Urban	1317.18	14935	T.H	T	II2	3	38.8564	117.453	January
FTH15	3.5	Male	Han	NA	NA	NA	Yes	NA	Good	NA	NA	Urban	1317.18	14935	T.H	T	II2	3	38.8564	117.453	January
FTH25	32	Female	Han	NA	NA	NA	NA	NA	NA	NA	NA	Urban	1317.18	14935	T.H	T	II2	3	38.8564	117.453	January
FTH27	55	Male	Han	NA	NA	NA	Yes	NA	Good	NA	NA	Urban	1317.18	14935	T.H	T	II2	3	38.8564	117.453	January
FTH28	53	Female	Han	NA	24.974	NA	Yes	NA	Good	NA	NA	Urban	1317.18	14935	T.H	T	II2	3	38.8564	117.453	January
FTH29	35	Female	Han	NA	26.0262	NA	Yes	NA	Good	NA	NA	Urban	1317.18	14935	T.H	T	II2	3	38.8564	117.453	January
FTH30	86	Male	Han	NA	NA	NA	NA	NA	Good	NA	NA	Urban	1317.18	14935	T.H	T	II2	3	38.8564	117.453	January
FTH31	46	Male	Han	NA	NA	NA	Yes	NA	NA	NA	NA	Urban	1317.18	14935	T.H	T	II2	3	38.8564	117.453	January
FTH32	59	Female	Han	NA	NA	NA	NA	NA	Good	NA	NA	Urban	1317.18	14935	T.H	T	II2	3	38.8564	117.453	January
FTH38	66	Female	Han	NA	NA	NA	NA	NA	NA	NA	NA	Urban	1317.18	14935	T.H	T	II2	3	38.8564	117.453	January
FTH39	55	Female	Han	NA	27.3438	NA	Yes	NA	OK	NA	Yes	Urban	1317.18	14935	T.H	T	II2	3	38.8564	117.453	January
FTH40	54	Male	Han	NA	NA	NA	NA	NA	OK	NA	NA	Urban	1317.18	14935	T.H	T	II2	3	38.8564	117.453	January
FTH41	56	NA	Han	NA	26.8166	NA	NA	NA	NA	NA	NA	Urban	1317.18	14935	T.H	T	II2	3	38.8564	117.453	January
FTH42	61	Male	Han	NA	22.3435	NA	Yes	NA	NA	NA	NA	Urban	1317.18	14935	T.H	T	II2	3	38.8564	117.453	January
FTH44	61	Female	Han	NA	20.4491	NA	Yes	NA	OK	NA	NA	Urban	1317.18	14935	T.H	T	II2	3	38.8564	117.453	January
FTH45	41	Female	Han	NA	NA	NA	Yes	NA	OK	NA	NA	Urban	1317.18	14935	T.H	T	II2	3	38.8564	117.453	January
FTH46	11	Male	Han	NA	NA	NA	Yes	NA	OK	NA	NA	Urban	1317.18	14935	T.H	T	II2	3	38.8564	117.453	January
FTH47	55	Male	Han	NA	NA	NA	NA	NA	Good	NA	NA	Urban	1317.18	14935	T.H	T	II2	3	38.8564	117.453	January
FTH48	50	Male	Han	NA	27.7447	NA	Yes	NA	NA	NA	Yes	Urban	1317.18	14935	T.H	T	II2	3	38.8564	117.453	January
FTH49	61	Male	Han	NA	NA	NA	Yes	NA	Good	NA	NA	Urban	1317.18	14935	T.H	T	II2	3	38.8564	117.453	January
FTH50	75	Female	Han	NA	NA	NA	NA	NA	OK	NA	NA	Urban	1317.18	14935	T.H	T	II2	3	38.8564	117.453	January
FTH51	65	Female	Han	NA	NA	NA	NA	NA	OK	NA	NA	Urban	1317.18	14935	T.H	T	II2	3	38.8564	117.453	January
FTH52	67	Female	Han	NA	NA	NA	Yes	NA	OK	NA	NA	Urban	1317.18	14935	T.H	T	II2	3	38.8564	117.453	January
FTH53	18	Male	Han	NA	NA	NA	Yes	NA	OK	NA	NA	Urban	1317.18	14935	T.H	T	II2	3	38.8564	117.453	January
FTH55	65	Male	Han	NA	NA	NA	NA	NA	OK	NA	NA	Urban	1317.18	14935	T.H	T	II2	3	38.8564	117.453	January
FTH56	40	Female	Han	NA	NA	NA	Yes	NA	OK	NA	NA	Urban	1317.18	14935	T.H	T	II2	3	38.8564	117.453	January
FTH57	53	Male	Han	NA	NA	NA	NA	NA	Good	NA	NA	Urban	1317.18	14935	T.H	T	II2	3	38.8564	117.453	January
FTH59	12	Male	Han	NA	NA	NA	Yes	NA	Good	NA	NA	Urban	1317.18	14935	T.H	T	II2	3	38.8564	117.453	January
FTH61	84	Female	Han	NA	NA	NA	NA	NA	Good	NA	NA	Urban	1317.18	14935	T.H	T	II2	3	38.8564	117.453	January
FTH64	39	Male	Han	NA	NA	NA	Yes	NA	Good	NA	NA	Urban	1317.18	14935	T.H	T	II2	3	38.8564	117.453	January
FTH65	72	Male	Han	NA	NA	NA	NA	NA	NA	NA	NA	Urban	1317.18	14935	T.H	T	II2	3	38.8564	117.453	January
FTH66	1.5	Female	Han	NA	NA	NA	NA	NA	NA	NA	NA	Urban	1317.18	14935	T.H	T	II2	3	38.8564	117.453	January
FTH67	NA	NA	NA	NA	NA	NA	NA	NA	NA	NA	NA	Urban	1317.18	14935	T.H	T	II2	3	38.8564	117.453	January
FTH68	55	Male	Han	NA	NA	NA	NA	NA	NA	NA	NA	Urban	1317.18	14935	T.H	T	II2	3	38.8564	117.453	January
FTH71	48	Female	Han	NA	NA	NA	Yes	NA	Good	NA	NA	Urban	1317.18	14935	T.H	T	II2	3	38.8564	117.453	January
FTH72	39	Female	Han	NA	NA	NA	Yes	NA	Good	NA	NA	Urban	1317.18	14935	T.H	T	II2	3	38.8564	117.453	January
FTH73	33	Female	Han	NA	NA	NA	Yes	NA	OK	NA	NA	Urban	1317.18	14935	T.H	T	II2	3	38.8564	117.453	January
FTH74	50	Female	Han	NA	NA	NA	NA	NA	Good	NA	NA	Urban	1317.18	14935	T.H	T	II2	3	38.8564	117.453	January
FTH76	68	Female	Han	NA	NA	NA	NA	NA	NA	NA	NA	Urban	1317.18	14935	T.H	T	II2	3	38.8564	117.453	January
FTH78	55	Female	Han	NA	28.4444	NA	Yes	NA	NA	NA	NA	Urban	1317.18	14935	T.H	T	II2	3	38.8564	117.453	January
FTH82	60	Female	Han	NA	NA	NA	NA	NA	NA	NA	NA	Urban	1317.18	14935	T.H	T	II2	3	38.8564	117.453	January
FTH83	51	Female	Han	NA	NA	NA	Yes	NA	Bad	NA	NA	Urban	1317.18	14935	T.H	T	II2	3	38.8564	117.453	January
FTH84	21	Male	Han	NA	NA	NA	Yes	NA	Bad	NA	NA	Urban	1317.18	14935	T.H	T	II2	3	38.8564	117.453	January
FTH86	53	Female	Han	NA	20.6396	NA	Yes	NA	Good	NA	NA	Urban	1317.18	14935	T.H	T	II2	3	38.8564	117.453	January
FTH89	NA	NA	Han	NA	NA	NA	NA	NA	NA	NA	NA	Urban	1317.18	14935	T.H	T	II2	3	38.8564	117.453	January
FTH92	NA	NA	Han	NA	NA	NA	NA	NA	NA	NA	NA	Urban	1317.18	14935	T.H	T	II2	3	38.8564	117.453	January
FTH93	43	Male	Han	NA	NA	NA	Yes	NA	NA	NA	NA	Urban	1317.18	14935	T.H	T	II2	3	38.8564	117.453	January
FTQ01	86	Male	Han	NA	20.0474	Rice	NA	1	OK	NO	NO	Urban	24617.9	18809.6	T.Q	T	II2	3	39.1283	117.252	April
FTQ02	33	Female	Han	NA	21.2585	Rice&Wheat	NA	1	OK	NA	NA	Urban	24617.9	18809.6	T.Q	T	II2	3	39.1283	117.252	April
FTQ03	60	Male	Han	NA	20.0474	Rice	NA	1	OK	NO	Yes	Urban	24617.9	18809.6	T.Q	T	II2	3	39.1283	117.252	April
FTQ05	23	Male	Han	NA	21.2245	Rice	NA	1	Good	NO	NO	Urban	24617.9	18809.6	T.Q	T	II2	3	39.1283	117.252	April
FTQ07	50	Male	Han	NA	20.0474	Rice	NA	1	Good	Yes	Yes	Urban	24617.9	18809.6	T.Q	T	II2	3	39.1283	117.252	April
FTQ08	57	Male	Han	NA	22.4913	Rice	NA	1	OK	NO	NO	Urban	24617.9	18809.6	T.Q	T	II2	3	39.1283	117.252	April
FTQ09	55	Female	Han	NA	25.3906	Rice	NA	1	OK	NO	NO	Urban	24617.9	18809.6	T.Q	T	II2	3	39.1283	117.252	April
FTQ10	37	Male	Han	NA	22.4913	Rice	NA	1	OK	NO	NO	Urban	24617.9	18809.6	T.Q	T	II2	3	39.1283	117.252	April
FTQ11	60	Female	Han	NA	26.3535	Rice	NA	1	OK	NO	NO	Urban	24617.9	18809.6	T.Q	T	II2	3	39.1283	117.252	April
FTQ12	32	Female	Han	NA	26.6193	Rice&Wheat	NA	1	Good	NA	NA	Urban	24617.9	18809.6	T.Q	T	II2	3	39.1283	117.252	April
FTQ13	31	Male	Han	NA	28.4005	Rice	NA	1	Good	Yes	Yes	Urban	24617.9	18809.6	T.Q	T	II2	3	39.1283	117.252	April
FTQ15	4	Female	Han	-0.128888	NA	Wheat	NA	1	Good	NA	NA	Urban	24617.9	18809.6	T.Q	T	II2	3	39.1283	117.252	April
FTQ16	5	Female	Han	NA	18.1818	Rice&Wheat	NA	1	Good	NA	NA	Urban	24617.9	18809.6	T.Q	T	II2	3	39.1283	117.252	April
FTQ17	18	Male	Han	NA	NA	Rice&Wheat	NA	1	Good	NO	NO	Urban	24617.9	18809.6	T.Q	T	II2	3	39.1283	117.252	April
FTQ18	26	Male	Han	NA	NA	Rice&Wheat	NA	1	Good	NA	NA	Urban	24617.9	18809.6	T.Q	T	II2	3	39.1283	117.252	April
FTQ19	17	Male	Han	-4.2937	NA	Wheat	NA	1	Good	Yes	Yes	Urban	24617.9	18809.6	T.Q	T	II2	3	39.1283	117.252	April
FTQ20	35	Male	Han	NA	21.1327	Rice&Wheat	NA	1	Good	NO	Yes	Urban	24617.9	18809.6	T.Q	T	II2	3	39.1283	117.252	April
FTQ21	4	Female	Han	NA	29.4118	Rice&Wheat	NA	1	Good	NA	NA	Urban	24617.9	18809.6	T.Q	T	II2	3	39.1283	117.252	April
FTQ22	56	Male	Han	NA	26.0276	Rice&Wheat	NA	1	Good	Yes	Yes	Urban	24617.9	18809.6	T.Q	T	II2	3	39.1283	117.252	April
FTQ23	56	Female	Han	NA	24.2188	Rice	NA	1	Good	NO	NO	Urban	24617.9	18809.6	T.Q	T	II2	3	39.1283	117.252	April
FTQ25	56	Female	Han	NA	28.764	Rice	NA	1	Good	NO	NO	Urban	24617.9	18809.6	T.Q	T	II2	3	39.1283	117.252	April
FTQ26	60	Female	Han	NA	25.0762	Rice	NA	1	Good	NO	NO	Urban	24617.9	18809.6	T.Q	T	II2	3	39.1283	117.252	April
FTQ27	56	Male	Han	NA	25.3515	Rice	NA	1	Good	NO	NO	Urban	24617.9	18809.6	T.Q	T	II2	3	39.1283	117.252	April
FTQ28	28	Male	Han	NA	22.6757	Rice	NA	1	OK	NO	NO	Urban	24617.9	18809.6	T.Q	T	II2	3	39.1283	117.252	April
FTQ29	53	Female	Han	NA	24.974	Rice	NA	1	OK	NO	NO	Urban	24617.9	18809.6	T.Q	T	II2	3	39.1283	117.252	April
FTQ30	50	Male	Han	NA	24.5675	Rice&Wheat	NA	1	Good	NO	NO	Urban	24617.9	18809.6	T.Q	T	II2	3	39.1283	117.252	April
FTQ31	46	Female	Han	NA	32.2266	Rice&Wheat	NA	1	Good	NA	NA	Urban	24617.9	18809.6	T.Q	T	II2	3	39.1283	117.252	April
FTQ32	55	Male	Han	NA	24.2215	Rice&Wheat	NA	1	OK	NO	NO	Urban	24617.9	18809.6	T.Q	T	II2	3	39.1283	117.252	April
FTQ33	24	Male	Han	NA	20.0474	Rice	NA	1	Good	NO	NO	Urban	24617.9	18809.6	T.Q	T	II2	3	39.1283	117.252	April
FTQ35	56	Male	Han	NA	25.0865	Rice&Wheat	NA	1	OK	NO	NO	Urban	24617.9	18809.6	T.Q	T	II2	3	39.1283	117.252	April
FXJ02	42	Female	Hui	NA	NA	Wheat	NA	NA	NA	NA	NA	Rural	49.4862	390.96	X.J	X	IV1	646	43.9998	87.066	April
FXJ03	1	Female	Hui	NA	NA	Wheat	NA	NA	NA	NA	NA	Rural	49.4862	390.96	X.J	X	IV1	646	43.9998	87.066	April
FXJ04	2	Male	Hui	NA	NA	Wheat	NA	NA	NA	NA	NA	Rural	49.4862	390.96	X.J	X	IV1	646	43.9998	87.066	April
FXJ06	5	Male	Hui	NA	NA	Wheat	NA	NA	NA	NA	NA	Rural	49.4862	390.96	X.J	X	IV1	646	43.9998	87.066	April
FXJ08	38	Female	Hui	NA	NA	Wheat	NA	NA	NA	NA	NA	Rural	49.4862	390.96	X.J	X	IV1	646	43.9998	87.066	April
FXJ12	5	Male	Hui	NA	NA	Wheat	NA	NA	NA	NA	NA	Rural	49.4862	390.96	X.J	X	IV1	646	43.9998	87.066	April
FXJ13	24	Female	Hui	NA	NA	Wheat	NA	NA	NA	NA	NA	Rural	49.4862	390.96	X.J	X	IV1	646	43.9998	87.066	April
FXJ15	25	Female	Han	NA	NA	Wheat	NA	NA	NA	NA	NA	Rural	49.4862	390.96	X.J	X	IV1	646	43.9998	87.066	April
FXJ16	NA	Female	Han	NA	NA	Wheat	NA	NA	NA	NA	NA	Rural	49.4862	390.96	X.J	X	IV1	646	43.9998	87.066	April
FXJ20	7	Male	Hui	NA	NA	Wheat	NA	NA	NA	NA	NA	Rural	49.4862	390.96	X.J	X	IV1	646	43.9998	87.066	April
FXJ23	7	Male	Han	NA	NA	Wheat	NA	NA	NA	NA	NA	Rural	49.4862	390.96	X.J	X	IV1	646	43.9998	87.066	April
FXJ26	56	Female	Han	NA	NA	Wheat	NA	NA	NA	NA	NA	Rural	49.4862	390.96	X.J	X	IV1	646	43.9998	87.066	April
FXJ34	6.5	Female	Hui	NA	NA	Wheat	NA	NA	NA	NA	NA	Rural	49.4862	390.96	X.J	X	IV1	646	43.9998	87.066	April
FXJ36	26	Female	Han	NA	NA	Wheat	NA	NA	NA	NA	NA	Rural	49.4862	390.96	X.J	X	IV1	646	43.9998	87.066	April
FXJ39	5.5	Male	Han	NA	NA	Wheat	NA	NA	NA	NA	NA	Rural	49.4862	390.96	X.J	X	IV1	646	43.9998	87.066	April
FXJ40	5	Male	Han	NA	NA	Wheat	NA	NA	NA	NA	NA	Rural	49.4862	390.96	X.J	X	IV1	646	43.9998	87.066	April
FXJ49	1	Female	Hui	NA	NA	Wheat	NA	NA	NA	NA	NA	Rural	49.4862	390.96	X.J	X	IV1	646	43.9998	87.066	April
FXJ50	32	Male	Han	NA	NA	Wheat	NA	NA	NA	NA	NA	Rural	49.4862	390.96	X.J	X	IV1	646	43.9998	87.066	April
FXJ56	6	Male	Han	NA	NA	Wheat	NA	NA	NA	NA	NA	Rural	49.4862	390.96	X.J	X	IV1	646	43.9998	87.066	April
FXJ58	38	Female	Hui	NA	NA	Wheat	NA	NA	NA	NA	NA	Rural	49.4862	390.96	X.J	X	IV1	646	43.9998	87.066	April
FXJ59	6	Male	Hui	NA	NA	Wheat	NA	NA	NA	NA	NA	Rural	49.4862	390.96	X.J	X	IV1	646	43.9998	87.066	April
FXJ61	NA	Male	NA	NA	NA	Wheat	NA	NA	NA	NA	NA	Rural	49.4862	390.96	X.J	X	IV1	646	43.9998	87.066	April
FXJ63	4	Female	Han	NA	NA	Wheat	NA	NA	NA	NA	NA	Rural	49.4862	390.96	X.J	X	IV1	646	43.9998	87.066	April
FXS01	25	Male	Uygur	NA	NA	Wheat	NA	NA	NA	NA	NA	Rural	83.6262	41.01	X.K	X	IV1	1332	39.3751	75.8629	April
FXS02	28	Male	Uygur	NA	NA	Wheat	NA	NA	NA	NA	NA	Rural	83.6262	41.01	X.K	X	IV1	1332	39.3751	75.8629	April
FXS03	5	Male	Uygur	NA	NA	Wheat	NA	NA	NA	NA	NA	Rural	83.6262	41.01	X.K	X	IV1	1332	39.3751	75.8629	April
FXS04	33	Male	Uygur	NA	NA	Wheat	NA	NA	NA	NA	NA	Rural	83.6262	41.01	X.K	X	IV1	1332	39.3751	75.8629	April
FXS05	44	Female	Uygur	NA	NA	Wheat	NA	NA	NA	NA	NA	Rural	83.6262	41.01	X.K	X	IV1	1332	39.3751	75.8629	April
FXS06	75	Male	Uygur	NA	NA	Wheat	NA	NA	NA	NA	NA	Rural	83.6262	41.01	X.K	X	IV1	1332	39.3751	75.8629	April
FXS07	45	Male	Uygur	NA	NA	Wheat	NA	NA	NA	NA	NA	Rural	83.6262	41.01	X.K	X	IV1	1332	39.3751	75.8629	April
FXS08	39	Female	Uygur	NA	NA	Wheat	NA	NA	NA	NA	NA	Rural	83.6262	41.01	X.K	X	IV1	1332	39.3751	75.8629	April
FXS09	4	Female	Uygur	NA	NA	Wheat	NA	NA	NA	NA	NA	Rural	83.6262	41.01	X.K	X	IV1	1332	39.3751	75.8629	April
FXS10	85	Male	Uygur	NA	NA	Wheat	NA	NA	NA	NA	NA	Rural	83.6262	41.01	X.K	X	IV1	1332	39.3751	75.8629	April
FXS14	59	Female	Uygur	NA	NA	Wheat	NA	NA	NA	NA	NA	Rural	83.6262	41.01	X.K	X	IV1	1332	39.3751	75.8629	April
FXS19	4	Male	Uygur	NA	NA	Wheat	NA	NA	NA	NA	NA	Rural	83.6262	41.01	X.K	X	IV1	1332	39.3751	75.8629	April
FXS20	30	Female	Uygur	NA	NA	Wheat	NA	NA	NA	NA	NA	Rural	83.6262	41.01	X.K	X	IV1	1332	39.3751	75.8629	April
FXS30	NA	Male	Uygur	NA	NA	Wheat	NA	NA	NA	NA	NA	Rural	83.6262	41.01	X.K	X	IV1	1332	39.3751	75.8629	April
FXS31	NA	Male	Uygur	NA	NA	Wheat	NA	NA	NA	NA	NA	Rural	83.6262	41.01	X.K	X	IV1	1332	39.3751	75.8629	April
FXS32	NA	Female	Uygur	NA	NA	Wheat	NA	NA	NA	NA	NA	Rural	83.6262	41.01	X.K	X	IV1	1332	39.3751	75.8629	April
FXS33	65	Male	Uygur	NA	NA	Wheat	NA	NA	NA	NA	NA	Rural	83.6262	41.01	X.K	X	IV1	1332	39.3751	75.8629	April
FXS34	6	Male	Uygur	NA	NA	Wheat	NA	NA	NA	NA	NA	Rural	83.6262	41.01	X.K	X	IV1	1332	39.3751	75.8629	April
FXS35	70	Male	Uygur	NA	NA	Wheat	NA	NA	NA	NA	NA	Rural	83.6262	41.01	X.K	X	IV1	1332	39.3751	75.8629	April
FXS37	36	Male	Uygur	NA	NA	Wheat	NA	NA	NA	NA	NA	Rural	83.6262	41.01	X.K	X	IV1	1332	39.3751	75.8629	April
FXS39	5	Male	Uygur	NA	NA	Wheat	NA	NA	NA	NA	NA	Rural	83.6262	41.01	X.K	X	IV1	1332	39.3751	75.8629	April
FXS41	30	Male	Uygur	NA	NA	Wheat	NA	NA	NA	NA	NA	Rural	83.6262	41.01	X.K	X	IV1	1332	39.3751	75.8629	April
FXW01	58	Female	Han	NA	NA	Wheat	NA	NA	NA	NA	NA	Rural	16.2741	185.83	X.W	X	IV1	362	44.6392	85.7843	April
FXW02	80	Female	Han	NA	NA	Wheat	NA	NA	NA	NA	NA	Rural	16.2741	185.83	X.W	X	IV1	362	44.6392	85.7843	April
FXW04	43	Male	Han	NA	NA	Wheat	NA	NA	NA	NA	NA	Rural	16.2741	185.83	X.W	X	IV1	362	44.6392	85.7843	April
FXW05	38	Male	Uygur	NA	NA	Wheat	NA	NA	NA	NA	NA	Rural	16.2741	185.83	X.W	X	IV1	362	44.6392	85.7843	April
FXW09	43	Female	Uygur	NA	NA	Wheat	NA	NA	NA	NA	NA	Rural	16.2741	185.83	X.W	X	IV1	362	44.6392	85.7843	April
FXW10	41	Male	Han	NA	NA	Wheat	NA	NA	NA	NA	NA	Rural	16.2741	185.83	X.W	X	IV1	362	44.6392	85.7843	April
FXW12	67	Male	Uygur	NA	NA	Wheat	NA	NA	NA	NA	NA	Rural	16.2741	185.83	X.W	X	IV1	362	44.6392	85.7843	April
FXW13	70	Male	Uygur	NA	NA	Wheat	NA	NA	NA	NA	NA	Rural	16.2741	185.83	X.W	X	IV1	362	44.6392	85.7843	April
FXW24	2.3	Female	Han	NA	NA	Wheat	NA	NA	NA	NA	NA	Rural	16.2741	185.83	X.W	X	IV1	362	44.6392	85.7843	April
FXW25	55	Male	Han	NA	NA	Wheat	NA	NA	NA	NA	NA	Rural	16.2741	185.83	X.W	X	IV1	362	44.6392	85.7843	April
FXW26	64	Female	Han	NA	NA	Wheat	NA	NA	NA	NA	NA	Rural	16.2741	185.83	X.W	X	IV1	362	44.6392	85.7843	April
FXW27	68	Female	Uygur	NA	NA	Wheat	NA	NA	NA	NA	NA	Rural	16.2741	185.83	X.W	X	IV1	362	44.6392	85.7843	April
FXW29	29	Male	Han	NA	NA	Wheat	NA	NA	NA	NA	NA	Rural	16.2741	185.83	X.W	X	IV1	362	44.6392	85.7843	April
FXW30	90	Male	Han	NA	NA	Wheat	NA	NA	NA	NA	NA	Rural	16.2741	185.83	X.W	X	IV1	362	44.6392	85.7843	April
FXW32	63	Female	Uygur	NA	NA	Wheat	NA	NA	NA	NA	NA	Rural	16.2741	185.83	X.W	X	IV1	362	44.6392	85.7843	April
FXW33	76	Male	Han	NA	NA	Wheat	NA	NA	NA	NA	NA	Rural	16.2741	185.83	X.W	X	IV1	362	44.6392	85.7843	April
FXW38	45	Female	Han	NA	NA	Wheat	NA	NA	NA	NA	NA	Rural	16.2741	185.83	X.W	X	IV1	362	44.6392	85.7843	April
FXW39	67	Female	Han	NA	NA	Wheat	NA	NA	NA	NA	NA	Rural	16.2741	185.83	X.W	X	IV1	362	44.6392	85.7843	April
FXW40	46	Male	Han	NA	NA	Wheat	NA	NA	NA	NA	NA	Rural	16.2741	185.83	X.W	X	IV1	362	44.6392	85.7843	April
FXW43	73	Male	Han	NA	NA	Wheat	NA	NA	NA	NA	NA	Rural	16.2741	185.83	X.W	X	IV1	362	44.6392	85.7843	April
FXW46	34	Female	Uygur	NA	NA	Wheat	NA	NA	NA	NA	NA	Rural	16.2741	185.83	X.W	X	IV1	362	44.6392	85.7843	April
FXW48	12	Female	Uygur	NA	NA	Wheat	NA	NA	NA	NA	NA	Rural	16.2741	185.83	X.W	X	IV1	362	44.6392	85.7843	April
FXSX01	46	Female	Han	NA	NA	Wheat	NA	NA	NA	NA	NA	Rural	15.7134	167.79	X.X	X	IV1	480	44.4132	84.3028	April
FXSX03	0.5	Female	Han	NA	NA	Wheat	NA	NA	NA	NA	NA	Rural	15.7134	167.79	X.X	X	IV1	480	44.4132	84.3028	April
FXSX06	45	Male	Han	NA	NA	Wheat	NA	NA	NA	NA	NA	Rural	15.7134	167.79	X.X	X	IV1	480	44.4132	84.3028	April
FXSX07	13	Male	Han	NA	NA	Wheat	NA	NA	NA	NA	NA	Rural	15.7134	167.79	X.X	X	IV1	480	44.4132	84.3028	April
FXSX08	48	Female	Han	NA	NA	Wheat	NA	NA	NA	NA	NA	Rural	15.7134	167.79	X.X	X	IV1	480	44.4132	84.3028	April
FXSX15	37	Female	Han	NA	NA	Wheat	NA	NA	NA	NA	NA	Rural	15.7134	167.79	X.X	X	IV1	480	44.4132	84.3028	April
FXSX16	2	Female	NA	NA	NA	Wheat	NA	NA	NA	NA	NA	Rural	15.7134	167.79	X.X	X	IV1	480	44.4132	84.3028	April
FXSX18	32	Female	Hui	NA	NA	Wheat	NA	NA	NA	NA	NA	Rural	15.7134	167.79	X.X	X	IV1	480	44.4132	84.3028	April
FXSX23	9	Female	Mongolia	NA	NA	Wheat	NA	NA	NA	NA	NA	Rural	15.7134	167.79	X.X	X	IV1	480	44.4132	84.3028	April
FXSX24	45	Female	Mongolia	NA	NA	Wheat	NA	NA	NA	NA	NA	Rural	15.7134	167.79	X.X	X	IV1	480	44.4132	84.3028	April
FXSX27	10	Female	Mongolia	NA	NA	Wheat	NA	NA	NA	NA	NA	Rural	15.7134	167.79	X.X	X	IV1	480	44.4132	84.3028	April
FXSX33	36	Female	Han	NA	NA	Wheat	NA	NA	NA	NA	NA	Rural	15.7134	167.79	X.X	X	IV1	480	44.4132	84.3028	April
FXSX37	40	Female	Mongolia	NA	NA	Wheat	NA	NA	NA	NA	NA	Rural	15.7134	167.79	X.X	X	IV1	480	44.4132	84.3028	April
FXSX40	9	Female	Han	NA	NA	Wheat	NA	NA	NA	NA	NA	Rural	15.7134	167.79	X.X	X	IV1	480	44.4132	84.3028	April
FXSX41	8	Male	Mongolia	NA	NA	Wheat	NA	NA	NA	NA	NA	Rural	15.7134	167.79	X.X	X	IV1	480	44.4132	84.3028	April
FXSX43	9	Male	Han	NA	NA	Wheat	NA	NA	NA	NA	NA	Rural	15.7134	167.79	X.X	X	IV1	480	44.4132	84.3028	April
FXSX48	12	Female	Mongolia	NA	NA	Wheat	NA	NA	NA	NA	NA	Rural	15.7134	167.79	X.X	X	IV1	480	44.4132	84.3028	April
FXSX49	35	Female	Mongolia	NA	NA	Wheat	NA	NA	NA	NA	NA	Rural	15.7134	167.79	X.X	X	IV1	480	44.4132	84.3028	April
FXSX50	8	Male	Han	NA	NA	Wheat	NA	NA	NA	NA	NA	Rural	15.7134	167.79	X.X	X	IV1	480	44.4132	84.3028	April
FXN05	54	Female	Uygur	NA	NA	Wheat	NA	NA	NA	NA	NA	Urban	1119.18	205.32	X.N	X	IV1	873	43.9095	81.2772	August
FXN08	35	Male	Han	NA	NA	Wheat	NA	NA	NA	NA	NA	Urban	1119.18	205.32	X.N	X	IV1	873	43.9095	81.2772	August
FXN13	NA	NA	NA	NA	NA	Wheat	NA	NA	NA	NA	NA	Urban	1119.18	205.32	X.N	X	IV1	873	43.9095	81.2772	August
FXN16	NA	NA	NA	NA	NA	Wheat	NA	NA	NA	NA	NA	Urban	1119.18	205.32	X.N	X	IV1	873	43.9095	81.2772	August
FXN19	26	Male	NA	NA	NA	Wheat	NA	NA	NA	NA	NA	Urban	1119.18	205.32	X.N	X	IV1	873	43.9095	81.2772	August
FXN41	36	Female	Han	NA	NA	Rice&Wheat	NA	NA	NA	NA	NA	Urban	1119.18	205.32	X.N	X	IV1	873	43.9095	81.2772	August
FXN42	34	Male	NA	NA	NA	Rice&Wheat	NA	NA	NA	NA	NA	Urban	1119.18	205.32	X.N	X	IV1	873	43.9095	81.2772	August
FXN43	NA	NA	NA	NA	NA	NA	NA	NA	NA	NA	NA	Urban	1119.18	205.32	X.N	X	IV1	873	43.9095	81.2772	August
FXN45	NA	Male	Han	NA	NA	NA	NA	NA	NA	NA	NA	Urban	1119.18	205.32	X.N	X	IV1	873	43.9095	81.2772	August
FXN46	48	Male	Han	NA	NA	NA	NA	NA	NA	NA	NA	Urban	1119.18	205.32	X.N	X	IV1	873	43.9095	81.2772	August
FXN47	NA	NA	NA	NA	NA	NA	NA	NA	NA	NA	NA	Urban	1119.18	205.32	X.N	X	IV1	873	43.9095	81.2772	August
FXN48	43	Male	NA	NA	NA	NA	NA	NA	NA	NA	NA	Urban	1119.18	205.32	X.N	X	IV1	873	43.9095	81.2772	August
FXN49	28	Male	Han	NA	NA	Rice&Wheat	NA	NA	NA	NA	NA	Urban	1119.18	205.32	X.N	X	IV1	873	43.9095	81.2772	August
FXN50	26	Male	Han	NA	NA	Rice&Wheat	NA	NA	NA	NA	NA	Urban	1119.18	205.32	X.N	X	IV1	873	43.9095	81.2772	August
FXN51	NA	NA	Han	NA	NA	NA	NA	NA	NA	NA	NA	Urban	1119.18	205.32	X.N	X	IV1	873	43.9095	81.2772	August
FXN52	42	Male	Han	NA	NA	Rice&Wheat	NA	NA	NA	NA	NA	Urban	1119.18	205.32	X.N	X	IV1	873	43.9095	81.2772	August
FXN54	NA	Female	NA	NA	NA	NA	NA	NA	NA	NA	NA	Urban	1119.18	205.32	X.N	X	IV1	873	43.9095	81.2772	August
FXN55	28	Male	Han	NA	NA	Rice	NA	NA	NA	NA	NA	Urban	1119.18	205.32	X.N	X	IV1	873	43.9095	81.2772	August
FXN56	27	Female	Han	NA	NA	NA	NA	NA	NA	NA	NA	Urban	1119.18	205.32	X.N	X	IV1	873	43.9095	81.2772	August
FXN57	34	Female	Han	NA	NA	Rice&Wheat	NA	NA	NA	NA	NA	Urban	1119.18	205.32	X.N	X	IV1	873	43.9095	81.2772	August
FXN58	NA	Male	NA	NA	NA	NA	NA	NA	NA	NA	NA	Urban	1119.18	205.32	X.N	X	IV1	873	43.9095	81.2772	August
FXN59	36	Male	Mongolia	NA	NA	NA	NA	NA	NA	NA	NA	Urban	1119.18	205.32	X.N	X	IV1	873	43.9095	81.2772	August
FXN60	24	Male	Han	NA	NA	Rice&Wheat	NA	NA	NA	NA	NA	Urban	1119.18	205.32	X.N	X	IV1	873	43.9095	81.2772	August
FXN61	27	Female	Han	NA	NA	Rice&Wheat	NA	NA	NA	NA	NA	Urban	1119.18	205.32	X.N	X	IV1	873	43.9095	81.2772	August
FXN63	28	Male	NA	NA	NA	NA	NA	NA	NA	NA	NA	Urban	1119.18	205.32	X.N	X	IV1	873	43.9095	81.2772	August
FXN64	35	Male	Han	NA	NA	Rice&Wheat	NA	NA	NA	NA	NA	Urban	1119.18	205.32	X.N	X	IV1	873	43.9095	81.2772	August
FXN65	63	Male	Han	NA	NA	NA	NA	NA	NA	NA	NA	Urban	1119.18	205.32	X.N	X	IV1	873	43.9095	81.2772	August
FXN66	57	Female	Han	NA	NA	Wheat	NA	NA	NA	NA	NA	Urban	1119.18	205.32	X.N	X	IV1	873	43.9095	81.2772	August
FYL01	28	Female	Bai	NA	19.0311	Rice	Yes	1~2	Good	NO	NO	Rural	111.36	63.52	Y.D	Y	III4	2002	25.999	100.089	June
FYL03	41	Male	Bai	NA	22.0386	Rice	NA	1	Good	Yes	Yes	Rural	111.36	63.52	Y.D	Y	III4	2002	25.999	100.089	June
FYL04	41	Female	Bai	NA	24.2188	Rice	NA	NA	Good	NO	NO	Rural	111.36	63.52	Y.D	Y	III4	2002	25.999	100.089	June
FYL05	NA	Female	Bai	NA	NA	NA	NA	NA	NA	NA	NA	Rural	111.36	63.52	Y.D	Y	III4	2002	25.999	100.089	June
FYL06	NA	Female	Bai	NA	NA	NA	NA	NA	NA	NA	NA	Rural	111.36	63.52	Y.D	Y	III4	2002	25.999	100.089	June
FYL07	41	Female	Bai	NA	17.5781	Rice	NA	1	Good	Yes	Yes	Rural	111.36	63.52	Y.D	Y	III4	2002	25.999	100.089	June
FYL09	48	Female	Bai	NA	20.8209	Rice	Yes	1	Good	NO	NO	Rural	111.36	63.52	Y.D	Y	III4	2002	25.999	100.089	June
FYL11	42	Male	Bai	NA	NA	Rice&Wheat	NA	1	Good	NO	NO	Rural	111.36	63.52	Y.D	Y	III4	2002	25.999	100.089	June
FYL12	NA	NA	Bai	NA	NA	NA	NA	NA	NA	NA	NA	Rural	111.36	63.52	Y.D	Y	III4	2002	25.999	100.089	June
FYL13	15	Female	Bai	-0.251431	NA	Rice	NA	1	Good	NO	NO	Rural	111.36	63.52	Y.D	Y	III4	2002	25.999	100.089	June
FYL14	6	Male	Bai	NA	NA	NA	NA	1	Good	NA	NA	Rural	111.36	63.52	Y.D	Y	III4	2002	25.999	100.089	June
FYL15	43	Male	Bai	NA	25.3906	Rice	NA	1	Good	Yes	Yes	Rural	111.36	63.52	Y.D	Y	III4	2002	25.999	100.089	June
FYL16	43	Female	Bai	NA	24.2188	Rice	NA	NA	Good	NO	NO	Rural	111.36	63.52	Y.D	Y	III4	2002	25.999	100.089	June
FYL17	NA	NA	Bai	NA	NA	NA	NA	NA	NA	NA	NA	Rural	111.36	63.52	Y.D	Y	III4	2002	25.999	100.089	June
FYJ01	NA	NA	Naxi	NA	NA	NA	NA	NA	NA	NA	NA	Rural	35.9677	58.61	Y.L	Y	III4	1933	26.8215	100.237	June
FYJ02	NA	NA	Naxi	NA	NA	NA	NA	NA	NA	NA	NA	Rural	35.9677	58.61	Y.L	Y	III4	1933	26.8215	100.237	June
FYJ03	NA	NA	Naxi	NA	NA	NA	NA	NA	NA	NA	NA	Rural	35.9677	58.61	Y.L	Y	III4	1933	26.8215	100.237	June
FYJ05	NA	NA	Naxi	NA	NA	NA	NA	NA	NA	NA	NA	Rural	35.9677	58.61	Y.L	Y	III4	1933	26.8215	100.237	June
FYJ08	NA	NA	Naxi	NA	NA	NA	NA	NA	NA	NA	NA	Rural	35.9677	58.61	Y.L	Y	III4	1933	26.8215	100.237	June
FYJ10	NA	NA	Naxi	NA	NA	NA	NA	NA	NA	NA	NA	Rural	35.9677	58.61	Y.L	Y	III4	1933	26.8215	100.237	June
FYJ11	NA	NA	Naxi	NA	NA	NA	NA	NA	NA	NA	NA	Rural	35.9677	58.61	Y.L	Y	III4	1933	26.8215	100.237	June
FYJ12	NA	NA	Naxi	NA	NA	NA	NA	NA	NA	NA	NA	Rural	35.9677	58.61	Y.L	Y	III4	1933	26.8215	100.237	June
FYJ13	NA	NA	Naxi	NA	NA	NA	NA	NA	NA	NA	NA	Rural	35.9677	58.61	Y.L	Y	III4	1933	26.8215	100.237	June
FYJ14	NA	NA	Naxi	NA	NA	NA	NA	NA	NA	NA	NA	Rural	35.9677	58.61	Y.L	Y	III4	1933	26.8215	100.237	June
FYJ15	NA	NA	Naxi	NA	NA	NA	NA	NA	NA	NA	NA	Rural	35.9677	58.61	Y.L	Y	III4	1933	26.8215	100.237	June
FYJ16	35	Female	Naxi	NA	NA	Rice&Wheat	NA	1	NA	NO	NO	Rural	35.9677	58.61	Y.L	Y	III4	1933	26.8215	100.237	June
FYJ17	NA	NA	Naxi	NA	NA	NA	NA	NA	NA	NA	NA	Rural	35.9677	58.61	Y.L	Y	III4	1933	26.8215	100.237	June
FYJ18	NA	NA	Naxi	NA	NA	NA	NA	NA	NA	NA	NA	Rural	35.9677	58.61	Y.L	Y	III4	1933	26.8215	100.237	June
FYJ19	58	Male	Naxi	NA	NA	Rice&Wheat	NA	1	NA	NO	NO	Rural	35.9677	58.61	Y.L	Y	III4	1933	26.8215	100.237	June
FYJ20	58	Female	Naxi	NA	NA	Rice&Wheat	NA	1	NA	NO	NO	Rural	35.9677	58.61	Y.L	Y	III4	1933	26.8215	100.237	June
FYJ21	41	Female	Naxi	NA	20.8117	Rice&Wheat	NA	1	NA	NO	NO	Rural	35.9677	58.61	Y.L	Y	III4	1933	26.8215	100.237	June
FYJ22	45	Male	Naxi	NA	NA	Rice&Wheat	NA	1~2	NA	NO	NO	Rural	35.9677	58.61	Y.L	Y	III4	1933	26.8215	100.237	June
FYJ25	49	Female	Naxi	NA	26.2227	Rice&Wheat	NA	1	NA	NO	NO	Rural	35.9677	58.61	Y.L	Y	III4	1933	26.8215	100.237	June
FYJ26	45	Male	Naxi	NA	24.2215	Rice&Wheat	NA	1	NA	NO	Yes	Rural	35.9677	58.61	Y.L	Y	III4	1933	26.8215	100.237	June
FYJ27	45	Male	Naxi	NA	21.4844	Rice&Wheat	NA	1	NA	Yes	Yes	Rural	35.9677	58.61	Y.L	Y	III4	1933	26.8215	100.237	June
FYJ29	NA	NA	Naxi	NA	NA	NA	NA	NA	NA	NA	NA	Rural	35.9677	58.61	Y.L	Y	III4	1933	26.8215	100.237	June
FYJ30	NA	NA	Naxi	NA	NA	NA	NA	NA	NA	NA	NA	Rural	35.9677	58.61	Y.L	Y	III4	1933	26.8215	100.237	June
FYJ31	NA	NA	Naxi	NA	NA	NA	NA	NA	NA	NA	NA	Rural	35.9677	58.61	Y.L	Y	III4	1933	26.8215	100.237	June
FYJ33	NA	NA	Naxi	NA	NA	NA	NA	NA	NA	NA	NA	Rural	35.9677	58.61	Y.L	Y	III4	1933	26.8215	100.237	June
FYJ34	NA	Male	Naxi	NA	NA	NA	NA	NA	NA	NA	NA	Rural	35.9677	58.61	Y.L	Y	III4	1933	26.8215	100.237	June
FYJ35	NA	Female	Naxi	NA	NA	NA	NA	NA	NA	NA	NA	Rural	35.9677	58.61	Y.L	Y	III4	1933	26.8215	100.237	June
FYJ36	NA	Female	Naxi	NA	NA	NA	NA	NA	NA	NA	NA	Rural	35.9677	58.61	Y.L	Y	III4	1933	26.8215	100.237	June
FYJ37	46	Male	Naxi	NA	22.8571	Rice&Wheat	NA	1	NA	NO	NO	Rural	35.9677	58.61	Y.L	Y	III4	1933	26.8215	100.237	June
FYJ38	45	Female	Naxi	NA	23.8751	Rice&Wheat	NA	1	NA	NO	NO	Rural	35.9677	58.61	Y.L	Y	III4	1933	26.8215	100.237	June
FYJ39	NA	NA	Naxi	NA	NA	NA	NA	NA	NA	NA	NA	Rural	35.9677	58.61	Y.L	Y	III4	1933	26.8215	100.237	June
FYJ40	40	Female	Naxi	NA	23.1206	Rice&Wheat	NA	1	NA	Yes	Yes	Rural	35.9677	58.61	Y.L	Y	III4	1933	26.8215	100.237	June
FYJ44	NA	NA	Naxi	NA	NA	NA	NA	NA	NA	NA	NA	Rural	35.9677	58.61	Y.L	Y	III4	1933	26.8215	100.237	June
FZZD01	60	Female	Han	NA	NA	Rice	NA	NA	NA	NO	NO	Urban	1423.04	2007.24	Z.Z	Z	II3	9	30.1853	120.265	May
FZZD02	37	Male	Han	NA	NA	Rice	NA	NA	NA	NO	NO	Urban	1423.04	2007.24	Z.Z	Z	II3	9	30.1853	120.265	May
FZZD03	35	Female	Han	NA	24.0346	Rice	NA	NA	NA	NO	NO	Urban	1423.04	2007.24	Z.Z	Z	II3	9	30.1853	120.265	May
FZZD05	10	Female	Han	-1.37548	NA	Rice	NA	NA	NA	NA	NA	Urban	1423.04	2007.24	Z.Z	Z	II3	9	30.1853	120.265	May
FZZD07	39	Male	Han	NA	23.1481	Rice	Yes	NA	NA	Yes	Yes	Urban	1423.04	2007.24	Z.Z	Z	II3	9	30.1853	120.265	May
FZZD08	50	Female	Han	NA	22.8928	Rice&Wheat	NA	NA	NA	NO	NO	Urban	1423.04	2007.24	Z.Z	Z	II3	9	30.1853	120.265	May
FZZD09	39	Female	Han	NA	21.7555	Rice	NA	NA	NA	NO	NO	Urban	1423.04	2007.24	Z.Z	Z	II3	9	30.1853	120.265	May
FZZD10	35	Female	Han	NA	19.9293	Rice	Yes	NA	NA	NO	NO	Urban	1423.04	2007.24	Z.Z	Z	II3	9	30.1853	120.265	May
FZZD11	10	Female	Han	-1.91995	NA	Rice	Yes	NA	NA	NO	NO	Urban	1423.04	2007.24	Z.Z	Z	II3	9	30.1853	120.265	May
FZZD12	7	Female	Han	-0.331511	NA	Rice&Wheat	NA	NA	NA	NO	NO	Urban	1423.04	2007.24	Z.Z	Z	II3	9	30.1853	120.265	May
FZZD13	39	Female	Han	NA	NA	Rice	Yes	NA	NA	NO	NO	Urban	1423.04	2007.24	Z.Z	Z	II3	9	30.1853	120.265	May
FZZD14	73	Male	Han	NA	22.2291	Rice	NO	NA	NA	NO	NO	Urban	1423.04	2007.24	Z.Z	Z	II3	9	30.1853	120.265	May
FZZD15	40	Male	Han	NA	25.9516	Rice	NA	NA	NA	NO	Yes	Urban	1423.04	2007.24	Z.Z	Z	II3	9	30.1853	120.265	May
FZZD16	37	Female	Han	NA	22.8624	Rice	NA	NA	NA	NO	NO	Urban	1423.04	2007.24	Z.Z	Z	II3	9	30.1853	120.265	May
FZZD17	65	Female	Han	NA	18.5178	Rice	NO	NA	NA	NO	NO	Urban	1423.04	2007.24	Z.Z	Z	II3	9	30.1853	120.265	May
FZZD18	10	Female	Han	NA	NA	Rice	NA	NA	NA	NO	NO	Urban	1423.04	2007.24	Z.Z	Z	II3	9	30.1853	120.265	May
FZZD19	33	Female	Han	NA	NA	Rice	Yes	NA	NA	NO	NO	Urban	1423.04	2007.24	Z.Z	Z	II3	9	30.1853	120.265	May
FZZD21	35	Male	Han	NA	NA	NA	NA	NA	NA	NA	NA	Urban	1423.04	2007.24	Z.Z	Z	II3	9	30.1853	120.265	May
FZZD22	11	Male	Han	-0.577704	NA	Rice	Yes	NA	NA	NO	NO	Urban	1423.04	2007.24	Z.Z	Z	II3	9	30.1853	120.265	May
FZZD23	62	Male	Han	NA	24.0238	Rice	NO	NA	NA	NO	NO	Urban	1423.04	2007.24	Z.Z	Z	II3	9	30.1853	120.265	May
FZZD24	9	Female	Han	-0.504304	NA	Rice	Yes	NA	NA	NO	NO	Urban	1423.04	2007.24	Z.Z	Z	II3	9	30.1853	120.265	May
FZZD25	38	Female	Han	NA	NA	Rice	Yes	NA	NA	NO	Yes	Urban	1423.04	2007.24	Z.Z	Z	II3	9	30.1853	120.265	May
FZZD26	38	Male	Han	NA	22.0386	Rice	Yes	NA	NA	NO	NO	Urban	1423.04	2007.24	Z.Z	Z	II3	9	30.1853	120.265	May
FZZD27	60	Female	Han	NA	26.0375	Rice	NA	NA	NA	NO	NO	Urban	1423.04	2007.24	Z.Z	Z	II3	9	30.1853	120.265	May
FZZD28	23	Female	Han	NA	19.5312	NA	Yes	NA	NA	NO	NO	Urban	1423.04	2007.24	Z.Z	Z	II3	9	30.1853	120.265	May
FZZD29	40	Male	Han	NA	24.2215	Rice&Wheat	NA	NA	NA	NO	Yes	Urban	1423.04	2007.24	Z.Z	Z	II3	9	30.1853	120.265	May
FZZD30	13	Male	Han	0.711375	NA	Rice&Wheat	Yes	NA	NA	NO	NO	Urban	1423.04	2007.24	Z.Z	Z	II3	9	30.1853	120.265	May
FZT02	65	Female	Han	NA	NA	NA	NA	NA	NA	NA	NA	Rural	177.711	211.13	Z.T	Z	II3	122	28.6925	120.614	August
FZT04	43	Female	Han	NA	NA	NA	NA	1	NA	NA	NA	Rural	177.711	211.13	Z.T	Z	II3	122	28.6925	120.614	August
FZT05	44	Male	Han	NA	NA	NA	NA	1	NA	NA	Yes	Rural	177.711	211.13	Z.T	Z	II3	122	28.6925	120.614	August
FZT09	75	Male	Han	NA	NA	NA	NA	1	NA	NA	NA	Rural	177.711	211.13	Z.T	Z	II3	122	28.6925	120.614	August
FZT10	73	Female	Han	NA	NA	NA	NA	1	NA	NA	NA	Rural	177.711	211.13	Z.T	Z	II3	122	28.6925	120.614	August
FZT11	65	Male	Han	NA	NA	NA	NA	1	NA	Yes	Yes	Rural	177.711	211.13	Z.T	Z	II3	122	28.6925	120.614	August
FZT12	65	Female	Han	NA	NA	NA	NA	1	NA	NA	NA	Rural	177.711	211.13	Z.T	Z	II3	122	28.6925	120.614	August
FZT13	76	Female	Han	NA	NA	NA	NA	1	NA	NA	NA	Rural	177.711	211.13	Z.T	Z	II3	122	28.6925	120.614	August
FZT15	84	Female	Han	NA	NA	NA	NA	NA	NA	NA	NA	Rural	177.711	211.13	Z.T	Z	II3	122	28.6925	120.614	August
FZT16	NA	Female	Han	NA	NA	NA	NA	1	NA	NA	NA	Rural	177.711	211.13	Z.T	Z	II3	122	28.6925	120.614	August
FZT17	NA	Female	Han	NA	NA	NA	NA	NA	NA	NA	NA	Rural	177.711	211.13	Z.T	Z	II3	122	28.6925	120.614	August
FZT18	79	Male	Han	NA	NA	NA	NA	1~2	NA	NA	Yes	Rural	177.711	211.13	Z.T	Z	II3	122	28.6925	120.614	August
FZT21	82	Male	Han	NA	NA	NA	NA	1	NA	Yes	NA	Rural	177.711	211.13	Z.T	Z	II3	122	28.6925	120.614	August
FZT22	NA	Female	Han	NA	NA	NA	NA	NA	NA	NA	NA	Rural	177.711	211.13	Z.T	Z	II3	122	28.6925	120.614	August
FZT23	NA	Male	Han	NA	NA	NA	NA	1	NA	NA	NA	Rural	177.711	211.13	Z.T	Z	II3	122	28.6925	120.614	August
FZT24	62	Female	Han	NA	NA	NA	NA	NA	NA	Yes	Yes	Rural	177.711	211.13	Z.T	Z	II3	122	28.6925	120.614	August
FZT27	91	Male	Han	NA	NA	NA	NA	1	NA	Yes	NA	Rural	177.711	211.13	Z.T	Z	II3	122	28.6925	120.614	August
FZT28	5	Male	Han	NA	NA	NA	NA	1~2	NA	NA	NA	Rural	177.711	211.13	Z.T	Z	II3	122	28.6925	120.614	August
FZT29	42	Female	Han	NA	NA	NA	NA	1~2	NA	NO	NO	Rural	177.711	211.13	Z.T	Z	II3	122	28.6925	120.614	August
FZT31	44	Male	Han	NA	NA	NA	NA	1~2	NA	NO	NO	Rural	177.711	211.13	Z.T	Z	II3	122	28.6925	120.614	August
FZT32	58	Male	Han	NA	NA	NA	NA	1	NA	NO	NO	Rural	177.711	211.13	Z.T	Z	II3	122	28.6925	120.614	August
FZT33	80	Male	Han	NA	NA	NA	NA	1	NA	Yes	NO	Rural	177.711	211.13	Z.T	Z	II3	122	28.6925	120.614	August
FZT35	40	Female	Han	NA	NA	NA	NA	NA	NA	NO	NO	Rural	177.711	211.13	Z.T	Z	II3	122	28.6925	120.614	August
FZT36	80	Female	Han	NA	NA	NA	NA	1	NA	NO	NO	Rural	177.711	211.13	Z.T	Z	II3	122	28.6925	120.614	August
FZT37	55	Female	Han	NA	NA	NA	NA	1	NA	NO	NO	Rural	177.711	211.13	Z.T	Z	II3	122	28.6925	120.614	August
FZT38	50	Male	Han	NA	NA	NA	NA	1	NA	NO	NO	Rural	177.711	211.13	Z.T	Z	II3	122	28.6925	120.614	August
FZT39	69	Female	Han	NA	NA	NA	NA	1	NA	NO	NO	Rural	177.711	211.13	Z.T	Z	II3	122	28.6925	120.614	August
FZT44	80	Male	Han	NA	NA	NA	NA	NA	NA	NA	NA	Rural	177.711	211.13	Z.T	Z	II3	122	28.6925	120.614	August
FZT47	40	Male	Han	NA	NA	NA	NA	1	NA	NO	NO	Rural	177.711	211.13	Z.T	Z	II3	122	28.6925	120.614	August
FZT49	64	Female	Han	NA	NA	NA	NA	1	NA	NO	NO	Rural	177.711	211.13	Z.T	Z	II3	122	28.6925	120.614	August
FZT50	60	Male	Han	NA	NA	NA	NA	1	NA	NO	NO	Rural	177.711	211.13	Z.T	Z	II3	122	28.6925	120.614	August
FZT51	60	Female	Han	NA	NA	NA	NA	NA	NA	NO	NO	Rural	177.711	211.13	Z.T	Z	II3	122	28.6925	120.614	August
FZT52	81	Male	Han	NA	NA	NA	NA	1	NA	NO	NO	Rural	177.711	211.13	Z.T	Z	II3	122	28.6925	120.614	August
FZT54	73	Female	Han	NA	NA	NA	NA	1	NA	NO	NO	Rural	177.711	211.13	Z.T	Z	II3	122	28.6925	120.614	August
FZT57	81	Female	Han	NA	NA	NA	NA	NA	NA	NO	NO	Rural	177.711	211.13	Z.T	Z	II3	122	28.6925	120.614	August
FZT58	57	Female	Han	NA	NA	NA	NA	NA	NA	NO	NO	Rural	177.711	211.13	Z.T	Z	II3	122	28.6925	120.614	August
FZT59	NA	Male	Han	NA	NA	NA	NA	NA	NA	NA	NA	Rural	177.711	211.13	Z.T	Z	II3	122	28.6925	120.614	August
FZT60	78	Female	Han	NA	NA	NA	NA	1	NA	NO	NO	Rural	177.711	211.13	Z.T	Z	II3	122	28.6925	120.614	August
FZT61	75	Male	Han	NA	NA	NA	NA	NA	NA	NA	NA	Rural	177.711	211.13	Z.T	Z	II3	122	28.6925	120.614	August
FZT62	NA	Male	Han	NA	NA	NA	NA	NA	NA	NA	NA	Rural	177.711	211.13	Z.T	Z	II3	122	28.6925	120.614	August
FZT63	NA	Female	Han	NA	NA	NA	NA	NA	NA	NA	NA	Rural	177.711	211.13	Z.T	Z	II3	122	28.6925	120.614	August
FZT64	NA	Female	Han	NA	NA	NA	NA	NA	NA	NA	NA	Rural	177.711	211.13	Z.T	Z	II3	122	28.6925	120.614	August
FZT67	83	Male	Han	NA	NA	NA	NA	1	NA	NO	NO	Rural	177.711	211.13	Z.T	Z	II3	122	28.6925	120.614	August
FZT68	NA	Male	Han	NA	NA	NA	NA	NA	NA	NA	NA	Rural	177.711	211.13	Z.T	Z	II3	122	28.6925	120.614	August
FZT69	76	Female	Han	NA	NA	NA	NA	NA	NA	NA	NA	Rural	177.711	211.13	Z.T	Z	II3	122	28.6925	120.614	August
FZT70	NA	Male	Han	NA	NA	NA	NA	NA	NA	NA	NA	Rural	177.711	211.13	Z.T	Z	II3	122	28.6925	120.614	August
BDZ10I1	0.0191781	Male	Han	NA	NA	NA	NA	NA	NA	NA	NA	Urban	1950.18	21503.2	G.G	G	II4	9	23.1579	113.273	July
BDZ15I1	0.0191781	NA	Han	NA	NA	NA	NA	NA	NA	NA	NA	Urban	1950.18	21503.2	G.G	G	II4	9	23.1579	113.273	July
BDZ7I1	0.0191781	NA	Han	NA	NA	NA	NA	NA	NA	NA	NA	Urban	1950.18	21503.2	G.G	G	II4	9	23.1579	113.273	July
BDZ7I2	0.115068	NA	Han	NA	NA	NA	NA	NA	NA	NA	NA	Urban	1950.18	21503.2	G.G	G	II4	9	23.1579	113.273	July
BGZ21I2	0.115068	NA	Han	NA	NA	NA	NA	NA	NA	NA	NA	Urban	1950.18	21503.2	G.G	G	II4	9	23.1579	113.273	July
BGZ22I1	0.0191781	NA	Han	NA	NA	NA	NA	NA	NA	NA	NA	Urban	1950.18	21503.2	G.G	G	II4	9	23.1579	113.273	July
BGZ22I2	0.115068	NA	Han	NA	NA	NA	NA	NA	NA	NA	NA	Urban	1950.18	21503.2	G.G	G	II4	9	23.1579	113.273	July
BGZ24I1	0.0191781	NA	Han	NA	NA	NA	NA	NA	NA	NA	NA	Urban	1950.18	21503.2	G.G	G	II4	9	23.1579	113.273	July
BGZ24I2	0.115068	NA	Han	NA	NA	NA	NA	NA	NA	NA	NA	Urban	1950.18	21503.2	G.G	G	II4	9	23.1579	113.273	July
BGZ25I2	0.115068	NA	Han	NA	NA	NA	NA	NA	NA	NA	NA	Urban	1950.18	21503.2	G.G	G	II4	9	23.1579	113.273	July
BGZ26I2	0.115068	NA	Han	NA	NA	NA	NA	NA	NA	NA	NA	Urban	1950.18	21503.2	G.G	G	II4	9	23.1579	113.273	July
BGZ27I1	0.0191781	NA	Han	NA	NA	NA	NA	NA	NA	NA	NA	Urban	1950.18	21503.2	G.G	G	II4	9	23.1579	113.273	July
BGZ29I1	0.0191781	NA	Han	NA	NA	NA	NA	NA	NA	NA	NA	Urban	1950.18	21503.2	G.G	G	II4	9	23.1579	113.273	July
BGZ30I1	0.0191781	NA	Han	NA	NA	NA	NA	NA	NA	NA	NA	Urban	1950.18	21503.2	G.G	G	II4	9	23.1579	113.273	July
BGZ31I1	0.0191781	NA	Han	NA	NA	NA	NA	NA	NA	NA	NA	Urban	1950.18	21503.2	G.G	G	II4	9	23.1579	113.273	July
BGZ32I1	0.0191781	NA	Han	NA	NA	NA	NA	NA	NA	NA	NA	Urban	1950.18	21503.2	G.G	G	II4	9	23.1579	113.273	July
BGZ32I2	0.115068	NA	Han	NA	NA	NA	NA	NA	NA	NA	NA	Urban	1950.18	21503.2	G.G	G	II4	9	23.1579	113.273	July
BGZ4I2	0.115068	NA	Han	NA	NA	NA	NA	NA	NA	NA	NA	Urban	1950.18	21503.2	G.G	G	II4	9	23.1579	113.273	July
BGZ5I1	0.115068	NA	Han	NA	NA	NA	NA	NA	NA	NA	NA	Urban	1950.18	21503.2	G.G	G	II4	9	23.1579	113.273	July
BGZ7I1	0.115068	NA	Han	NA	NA	NA	NA	NA	NA	NA	NA	Urban	1950.18	21503.2	G.G	G	II4	9	23.1579	113.273	July
BHEBCZ03	0.750685	Female	Han	NA	NA	NA	NA	NA	NA	NA	NA	NA	NA	NA	NA	NA	NA	NA	NA	NA	NA
BHEBCZ04	0.05	Male	Han	NA	NA	NA	NA	NA	NA	NA	NA	NA	NA	NA	NA	NA	NA	NA	NA	NA	NA
BHEBCZ06	0.380822	Male	Han	NA	NA	NA	NA	NA	NA	NA	NA	NA	NA	NA	NA	NA	NA	NA	NA	NA	NA
BHEBCZ07	0.369863	Female	Han	NA	NA	NA	NA	NA	NA	NA	NA	NA	NA	NA	NA	NA	NA	NA	NA	NA	NA
BHEBCZ08	0.821918	Female	Han	NA	NA	NA	NA	NA	NA	NA	NA	NA	NA	NA	NA	NA	NA	NA	NA	NA	NA
BHEBCZ10	0.347945	Male	Han	NA	NA	NA	NA	NA	NA	NA	NA	NA	NA	NA	NA	NA	NA	NA	NA	NA	NA
BHEBSJZ01	0.821918	Male	Han	NA	NA	NA	NA	NA	NA	NA	NA	NA	NA	NA	NA	NA	NA	NA	NA	NA	NA
BHNZZ01	0.00821918	NA	Han	NA	NA	NA	NA	NA	NA	NA	NA	NA	NA	NA	NA	NA	NA	NA	NA	NA	NA
BHNZZ02	0.00821918	Male	Han	NA	NA	NA	NA	NA	NA	NA	NA	NA	NA	NA	NA	NA	NA	NA	NA	NA	NA
BHNZZ03	0.00547945	Male	Han	NA	NA	NA	NA	NA	NA	NA	NA	NA	NA	NA	NA	NA	NA	NA	NA	NA	NA
BHNZZ04	0.00821918	NA	Han	NA	NA	NA	NA	NA	NA	NA	NA	NA	NA	NA	NA	NA	NA	NA	NA	NA	NA
BHNZZ05	0.00821918	NA	Han	NA	NA	NA	NA	NA	NA	NA	NA	NA	NA	NA	NA	NA	NA	NA	NA	NA	NA
BHNZZ06	0.00821918	Female	Han	NA	NA	NA	NA	NA	NA	NA	NA	NA	NA	NA	NA	NA	NA	NA	NA	NA	NA
BHNZZ07	0.00821918	Female	Han	NA	NA	NA	NA	NA	NA	NA	NA	NA	NA	NA	NA	NA	NA	NA	NA	NA	NA
BHNZZ08	0.00821918	NA	Han	NA	NA	NA	NA	NA	NA	NA	NA	NA	NA	NA	NA	NA	NA	NA	NA	NA	NA
BHNZZ09	0.00821918	Male	Han	NA	NA	NA	NA	NA	NA	NA	NA	NA	NA	NA	NA	NA	NA	NA	NA	NA	NA
BHNZZ10	0.00821918	Male	Han	NA	NA	NA	NA	NA	NA	NA	NA	NA	NA	NA	NA	NA	NA	NA	NA	NA	NA
BHNZZ11	0.0109589	Female	Han	NA	NA	NA	NA	NA	NA	NA	NA	NA	NA	NA	NA	NA	NA	NA	NA	NA	NA
BHNZZ12	0.0109589	Male	Han	NA	NA	NA	NA	NA	NA	NA	NA	NA	NA	NA	NA	NA	NA	NA	NA	NA	NA
BHNZZ13	0.00821918	Male	Han	NA	NA	NA	NA	NA	NA	NA	NA	NA	NA	NA	NA	NA	NA	NA	NA	NA	NA
BHNZZ19	0.00821918	Male	Han	NA	NA	NA	NA	NA	NA	NA	NA	NA	NA	NA	NA	NA	NA	NA	NA	NA	NA
BHNZZ20	0.00821918	Female	Han	NA	NA	NA	NA	NA	NA	NA	NA	NA	NA	NA	NA	NA	NA	NA	NA	NA	NA
BHNZZ21	0.00821918	Male	Han	NA	NA	NA	NA	NA	NA	NA	NA	NA	NA	NA	NA	NA	NA	NA	NA	NA	NA
BHNZZ22	0.00821918	Female	Han	NA	NA	NA	NA	NA	NA	NA	NA	NA	NA	NA	NA	NA	NA	NA	NA	NA	NA
BHNZZ23	0.00821918	Male	Han	NA	NA	NA	NA	NA	NA	NA	NA	NA	NA	NA	NA	NA	NA	NA	NA	NA	NA
BHNZZ25	0.00821918	Male	Han	NA	NA	NA	NA	NA	NA	NA	NA	NA	NA	NA	NA	NA	NA	NA	NA	NA	NA
BHUNCS08	0.739726	NA	Han	NA	NA	NA	NA	NA	NA	NA	NA	NA	NA	NA	NA	NA	NA	NA	NA	NA	NA
BHUNCS09	0.263014	NA	Han	NA	NA	NA	NA	NA	NA	NA	NA	NA	NA	NA	NA	NA	NA	NA	NA	NA	NA
BHUNCS10	0.2	NA	Han	NA	NA	NA	NA	NA	NA	NA	NA	NA	NA	NA	NA	NA	NA	NA	NA	NA	NA
BJLTH01	0.619178	NA	Han	NA	NA	NA	NA	NA	NA	NA	NA	NA	NA	NA	NA	NA	NA	NA	NA	NA	NA
BJSNJLH01	0.0136986	Male	Han	NA	NA	NA	NA	NA	NA	NA	NA	NA	NA	NA	NA	NA	NA	NA	NA	NA	NA
BJSNJLH03	0.0136986	Female	Han	NA	NA	NA	NA	NA	NA	NA	NA	NA	NA	NA	NA	NA	NA	NA	NA	NA	NA
BJSNJLH04	0.0136986	Female	Han	NA	NA	NA	NA	NA	NA	NA	NA	NA	NA	NA	NA	NA	NA	NA	NA	NA	NA
BJSNJLH05	0.0136986	Male	Han	NA	NA	NA	NA	NA	NA	NA	NA	NA	NA	NA	NA	NA	NA	NA	NA	NA	NA
BJSNJLH06	0.0136986	Male	Han	NA	NA	NA	NA	NA	NA	NA	NA	NA	NA	NA	NA	NA	NA	NA	NA	NA	NA
BJSNJLH07	0.0136986	NA	Han	NA	NA	NA	NA	NA	NA	NA	NA	NA	NA	NA	NA	NA	NA	NA	NA	NA	NA
BJSNJLH09	0.0136986	NA	Han	NA	NA	NA	NA	NA	NA	NA	NA	NA	NA	NA	NA	NA	NA	NA	NA	NA	NA
BJSNJLH10	0.0136986	NA	Han	NA	NA	NA	NA	NA	NA	NA	NA	NA	NA	NA	NA	NA	NA	NA	NA	NA	NA
BJSNJLH11	0.0136986	NA	Han	NA	NA	NA	NA	NA	NA	NA	NA	NA	NA	NA	NA	NA	NA	NA	NA	NA	NA
BJSNJLH12	0.0136986	NA	Han	NA	NA	NA	NA	NA	NA	NA	NA	NA	NA	NA	NA	NA	NA	NA	NA	NA	NA
BJSNJLH15	0.0136986	NA	Han	NA	NA	NA	NA	NA	NA	NA	NA	NA	NA	NA	NA	NA	NA	NA	NA	NA	NA
BJSNJLH16	0.0136986	NA	Han	NA	NA	NA	NA	NA	NA	NA	NA	NA	NA	NA	NA	NA	NA	NA	NA	NA	NA
BJSNJLH19	0.0136986	NA	Han	NA	NA	NA	NA	NA	NA	NA	NA	NA	NA	NA	NA	NA	NA	NA	NA	NA	NA
BJSNJLH20	0.0136986	NA	Han	NA	NA	NA	NA	NA	NA	NA	NA	NA	NA	NA	NA	NA	NA	NA	NA	NA	NA
BJSSZ01	0.0410959	Female	Han	NA	NA	NA	NA	NA	NA	NA	NA	NA	NA	NA	NA	NA	NA	NA	NA	NA	NA
BJSWX37	0.0191781	Male	Han	NA	NA	NA	NA	NA	NA	NA	NA	NA	NA	NA	NA	NA	NA	NA	NA	NA	NA
BJSYZ18	0.0136986	Female	Han	NA	NA	NA	NA	NA	NA	NA	NA	NA	NA	NA	NA	NA	NA	NA	NA	NA	NA
BJSYZ22	0.0136986	Female	Han	NA	NA	NA	NA	NA	NA	NA	NA	NA	NA	NA	NA	NA	NA	NA	NA	NA	NA
BJSYZ26	0.0136986	NA	Han	NA	NA	NA	NA	NA	NA	NA	NA	NA	NA	NA	NA	NA	NA	NA	NA	NA	NA
BLNSY01	0.575342	NA	Han	NA	NA	NA	NA	NA	NA	NA	NA	NA	NA	NA	NA	NA	NA	NA	NA	NA	NA
BLNSY02	0.69863	NA	Han	NA	NA	NA	NA	NA	NA	NA	NA	NA	NA	NA	NA	NA	NA	NA	NA	NA	NA
BLNSY03	0.665753	NA	Han	NA	NA	NA	NA	NA	NA	NA	NA	NA	NA	NA	NA	NA	NA	NA	NA	NA	NA
BLNSY04	1.27397	NA	Han	NA	NA	NA	NA	NA	NA	NA	NA	NA	NA	NA	NA	NA	NA	NA	NA	NA	NA
BNMGHHHT03	0.493151	NA	Han	NA	NA	NA	NA	NA	NA	NA	NA	NA	NA	NA	NA	NA	NA	NA	NA	NA	NA
BSDHZ02	0.657534	Female	Han	NA	NA	NA	NA	NA	NA	NA	NA	NA	NA	NA	NA	NA	NA	NA	NA	NA	NA
BSDHZ05	0.542466	Male	Han	NA	NA	NA	NA	NA	NA	NA	NA	NA	NA	NA	NA	NA	NA	NA	NA	NA	NA
BSDHZ12	0.0986301	Male	Han	NA	NA	NA	NA	NA	NA	NA	NA	NA	NA	NA	NA	NA	NA	NA	NA	NA	NA
BSDHZ14	0.764384	NA	Han	NA	NA	NA	NA	NA	NA	NA	NA	NA	NA	NA	NA	NA	NA	NA	NA	NA	NA
BSDHZ15	0.739726	Female	Han	NA	NA	NA	NA	NA	NA	NA	NA	NA	NA	NA	NA	NA	NA	NA	NA	NA	NA
BSDHZ17	0.0273973	Male	Han	NA	NA	NA	NA	NA	NA	NA	NA	NA	NA	NA	NA	NA	NA	NA	NA	NA	NA
BSDHZ18	0.410959	Male	Han	NA	NA	NA	NA	NA	NA	NA	NA	NA	NA	NA	NA	NA	NA	NA	NA	NA	NA
BSDJN02	0.00547945	Male	Han	NA	NA	NA	NA	NA	NA	NA	NA	NA	NA	NA	NA	NA	NA	NA	NA	NA	NA
BSDJN03	0.00821918	Male	Han	NA	NA	NA	NA	NA	NA	NA	NA	NA	NA	NA	NA	NA	NA	NA	NA	NA	NA
BSDJN04	0.00547945	Male	Han	NA	NA	NA	NA	NA	NA	NA	NA	NA	NA	NA	NA	NA	NA	NA	NA	NA	NA
BSDJN05	0.0109589	Female	Han	NA	NA	NA	NA	NA	NA	NA	NA	NA	NA	NA	NA	NA	NA	NA	NA	NA	NA
BSDJN07	0.00547945	Female	Han	NA	NA	NA	NA	NA	NA	NA	NA	NA	NA	NA	NA	NA	NA	NA	NA	NA	NA
BSDJN08	0.00273973	Male	Han	NA	NA	NA	NA	NA	NA	NA	NA	NA	NA	NA	NA	NA	NA	NA	NA	NA	NA
BSDJN09	0.0109589	Male	Han	NA	NA	NA	NA	NA	NA	NA	NA	NA	NA	NA	NA	NA	NA	NA	NA	NA	NA
BSDJN10	0.00547945	Female	Han	NA	NA	NA	NA	NA	NA	NA	NA	NA	NA	NA	NA	NA	NA	NA	NA	NA	NA
BSDJN11	0.00547945	NA	Han	NA	NA	NA	NA	NA	NA	NA	NA	NA	NA	NA	NA	NA	NA	NA	NA	NA	NA
BSDJN12	0.00821918	Female	Han	NA	NA	NA	NA	NA	NA	NA	NA	NA	NA	NA	NA	NA	NA	NA	NA	NA	NA
BSDJN14	0.00821918	Female	Han	NA	NA	NA	NA	NA	NA	NA	NA	NA	NA	NA	NA	NA	NA	NA	NA	NA	NA
BSDJN16	0.00273973	Female	Han	NA	NA	NA	NA	NA	NA	NA	NA	NA	NA	NA	NA	NA	NA	NA	NA	NA	NA
BSDJN17	0.00821918	NA	Han	NA	NA	NA	NA	NA	NA	NA	NA	NA	NA	NA	NA	NA	NA	NA	NA	NA	NA
BSDZB01	1.08219	NA	Han	NA	NA	NA	NA	NA	NA	NA	NA	NA	NA	NA	NA	NA	NA	NA	NA	NA	NA
BSHXXA01	0.0739726	Male	Han	NA	NA	NA	NA	NA	NA	NA	NA	NA	NA	NA	NA	NA	NA	NA	NA	NA	NA
BSHXXA02	0.30137	Male	Han	NA	NA	NA	NA	NA	NA	NA	NA	NA	NA	NA	NA	NA	NA	NA	NA	NA	NA
BSHXXA06	0.410959	Male	Han	NA	NA	NA	NA	NA	NA	NA	NA	NA	NA	NA	NA	NA	NA	NA	NA	NA	NA
BSXLV01	0.345205	Female	Han	NA	NA	NA	NA	NA	NA	NA	NA	NA	NA	NA	NA	NA	NA	NA	NA	NA	NA
BTJDG03	0.00821918	Male	Han	NA	NA	NA	NA	NA	NA	NA	NA	NA	NA	NA	NA	NA	NA	NA	NA	NA	NA
BTJDG06	0.00821918	Male	Han	NA	NA	NA	NA	NA	NA	NA	NA	NA	NA	NA	NA	NA	NA	NA	NA	NA	NA
BTJDG07	0.00547945	Male	Han	NA	NA	NA	NA	NA	NA	NA	NA	NA	NA	NA	NA	NA	NA	NA	NA	NA	NA
BTJWQ02	0.841096	Female	Han	NA	NA	NA	NA	NA	NA	NA	NA	NA	NA	NA	NA	NA	NA	NA	NA	NA	NA
BZJHZ11	0.2	Male	Han	NA	NA	NA	NA	NA	NA	NA	NA	NA	NA	NA	NA	NA	NA	NA	NA	NA	NA
BZJHZ12	0.430137	Male	Han	NA	NA	NA	NA	NA	NA	NA	NA	NA	NA	NA	NA	NA	NA	NA	NA	NA	NA
BZJHZ14	0.0191781	NA	Han	NA	NA	NA	NA	NA	NA	NA	NA	NA	NA	NA	NA	NA	NA	NA	NA	NA	NA
BZJHZ16	0.0191781	NA	Han	NA	NA	NA	NA	NA	NA	NA	NA	NA	NA	NA	NA	NA	NA	NA	NA	NA	NA
BZJHZ18	0.0191781	NA	Han	NA	NA	NA	NA	NA	NA	NA	NA	NA	NA	NA	NA	NA	NA	NA	NA	NA	NA
BZJHZ19	0.0191781	NA	Han	NA	NA	NA	NA	NA	NA	NA	NA	NA	NA	NA	NA	NA	NA	NA	NA	NA	NA
BZJHZ20	0.0191781	Male	Han	NA	NA	NA	NA	NA	NA	NA	NA	NA	NA	NA	NA	NA	NA	NA	NA	NA	NA
BZJJH05	0.30137	Female	Han	NA	NA	NA	NA	NA	NA	NA	NA	NA	NA	NA	NA	NA	NA	NA	NA	NA	NA
BZJJH09	1	Female	Han	NA	NA	NA	NA	NA	NA	NA	NA	NA	NA	NA	NA	NA	NA	NA	NA	NA	NA
BZJZJ04	0.424658	Male	Han	NA	NA	NA	NA	NA	NA	NA	NA	NA	NA	NA	NA	NA	NA	NA	NA	NA	NA
BBJHD07	0.575342	Male	Han	NA	NA	NA	NA	NA	NA	NA	NA	NA	NA	NA	NA	NA	NA	NA	NA	NA	NA

## Sheet: S Table 2
Supplementary Table 2. Taxonomy classification of ZOTU representative sequences.
ZOTU_ID	Taxonomy	Taxonomy_BIF=Taxonomy_NT	Taxonomy (BIF/NT)	Max-bit-score-BIF * 0.9 - Max-bit-score-NT	Taxonomy_BIF	Max-bit-score-BIF	Max_identity_BIF	Alignment_length_BIF	Taxonomy_NT	Max-bit-score-NT	Max_identity_NT	Alignment_length_NT	Bitscore_compare
Zotu1	s:longum	TRUE	BIF/NT	-86.5	s:longum	865	100	468	s:longum	865	100	468	BIF=NT
Zotu2	s:pseudocatenulatum	TRUE	BIF/NT	-84.8	s:pseudocatenulatum	848	100	459	s:pseudocatenulatum	848	100	470	BIF=NT
Zotu3	s:longum	TRUE	BIF/NT	-86.9	s:longum	869	100	470	s:longum	869	100	470	BIF=NT
Zotu4	s:longum	TRUE	BIF/NT	-85.9	s:longum	859	99.786	468	s:longum	859	99.786	468	BIF=NT
Zotu5	s:pseudocatenulatum	TRUE	BIF/NT	-85.2	s:pseudocatenulatum	852	100	461	s:pseudocatenulatum	852	100	471	BIF=NT
Zotu6	s:adolescentis	TRUE	BIF/NT	-85.2	s:adolescentis	852	100	461	s:adolescentis	852	100	470	BIF=NT
Zotu7	s:adolescentis	TRUE	BIF/NT	-85.2	s:adolescentis	852	100	461	s:adolescentis	852	100	471	BIF=NT
Zotu8	s:pseudocatenulatum	TRUE	BIF/NT	-84.3	s:pseudocatenulatum	843	99.782	459	s:pseudocatenulatum	843	99.782	470	BIF=NT
Zotu9	s:pseudocatenulatum	TRUE	BIF/NT	-84.8	s:pseudocatenulatum	848	100	459	s:pseudocatenulatum	848	100	470	BIF=NT
Zotu12	s:longum	TRUE	BIF/NT	-86.3	s:longum	863	99.787	470	s:longum	863	99.787	470	BIF=NT
Zotu15	s:bifidum	TRUE	BIF/NT	-86.9	s:bifidum	869	100	470	s:bifidum	869	100	470	BIF=NT
Zotu17	s:adolescentis	TRUE	BIF/NT	-83.5	s:adolescentis	835	99.349	461	s:adolescentis	835	99.349	471	BIF=NT
Zotu18	s:pseudocatenulatum	TRUE	BIF/NT	-84.6	s:pseudocatenulatum	846	99.783	461	s:pseudocatenulatum	846	99.783	471	BIF=NT
Zotu20	s:adolescentis	TRUE	BIF/NT	-84.6	s:adolescentis	846	99.783	461	s:adolescentis	846	99.783	471	BIF=NT
Zotu21	s:adolescentis	TRUE	BIF/NT	-84.6	s:adolescentis	846	99.783	461	s:adolescentis	846	99.783	470	BIF=NT
Zotu24	s:adolescentis	TRUE	BIF/NT	-85.2	s:adolescentis	852	100	461	s:adolescentis	852	100	471	BIF=NT
Zotu25	s:pseudocatenulatum	TRUE	BIF/NT	-85.2	s:pseudocatenulatum	852	100	461	s:pseudocatenulatum	852	100	471	BIF=NT
Zotu26	s:adolescentis	TRUE	BIF/NT	-84.8	s:adolescentis	848	100	459	s:adolescentis	848	100	471	BIF=NT
Zotu27	s:adolescentis	TRUE	BIF/NT	-84.8	s:adolescentis	848	100	459	s:adolescentis	848	100	471	BIF=NT
Zotu28	s:animalis	TRUE	BIF/NT	-84.6	s:animalis	846	99.783	461	s:animalis	846	100	470	BIF=NT
Zotu32	s:pseudocatenulatum	TRUE	BIF/NT	-84.3	s:pseudocatenulatum	843	99.782	459	s:pseudocatenulatum	843	99.782	470	BIF=NT
Zotu34	s:animalis	TRUE	BIF/NT	-85.2	s:animalis	852	100	461	s:animalis	852	100	470	BIF=NT
Zotu37	s:dentium	TRUE	BIF/NT	-85.2	s:dentium	852	100	461	s:dentium	852	100	473	BIF=NT
Zotu41	s:longum	TRUE	BIF/NT	-86.5	s:longum	865	100	468	s:longum	865	100	468	BIF=NT
Zotu45	s:pseudocatenulatum	TRUE	BIF/NT	-84.3	s:pseudocatenulatum	843	99.782	459	s:pseudocatenulatum	843	99.782	470	BIF=NT
Zotu47	s:adolescentis	TRUE	BIF/NT	-85.2	s:adolescentis	852	100	461	s:adolescentis	852	100	471	BIF=NT
Zotu48	s:bifidum	TRUE	BIF/NT	-86.3	s:bifidum	863	99.787	470	s:bifidum	863	99.787	470	BIF=NT
Zotu49	s:breve	TRUE	BIF/NT	-86.5	s:breve	865	100	468	s:breve	865	100	468	BIF=NT
Zotu50	s:adolescentis	TRUE	BIF/NT	-83	s:adolescentis	830	99.132	461	s:adolescentis	830	99.132	471	BIF=NT
Zotu52	s:bifidum	TRUE	BIF/NT	-86.9	s:bifidum	869	100	470	s:bifidum	869	100	470	BIF=NT
Zotu57	s:dentium	TRUE	BIF/NT	-85.2	s:dentium	852	100	461	s:dentium	852	100	473	BIF=NT
Zotu58	s:bifidum	TRUE	BIF/NT	-86.5	s:bifidum	865	100	468	s:bifidum	865	100	471	BIF=NT
Zotu60	s:adolescentis	TRUE	BIF/NT	-84.3	s:adolescentis	843	99.782	459	s:adolescentis	843	99.782	471	BIF=NT
Zotu61	s:adolescentis	TRUE	BIF/NT	-84.3	s:adolescentis	843	99.782	459	s:adolescentis	843	99.782	471	BIF=NT
Zotu63	s:pseudocatenulatum	TRUE	BIF/NT	-84.6	s:pseudocatenulatum	846	99.783	461	s:pseudocatenulatum	846	99.783	471	BIF=NT
Zotu64	s:adolescentis	TRUE	BIF/NT	-83.2	s:adolescentis	832	99.346	459	s:adolescentis	832	99.346	476	BIF=NT
Zotu66	s:adolescentis	TRUE	BIF/NT	-84.6	s:adolescentis	846	99.783	461	s:adolescentis	846	99.783	471	BIF=NT
Zotu69	s:longum	TRUE	BIF/NT	-86.5	s:longum	865	100	468	s:longum	865	100	468	BIF=NT
Zotu76	s:adolescentis	TRUE	BIF/NT	-84.8	s:adolescentis	848	100	459	s:adolescentis	848	100	472	BIF=NT
Zotu78	s:breve	TRUE	BIF/NT	-86.5	s:breve	865	100	468	s:breve	865	100	468	BIF=NT
Zotu79	s:dentium	TRUE	BIF/NT	-84.6	s:dentium	846	99.783	461	s:dentium	846	99.783	473	BIF=NT
Zotu82	s:adolescentis	TRUE	BIF/NT	-83	s:adolescentis	830	99.132	461	s:adolescentis	830	99.132	472	BIF=NT
Zotu83	s:longum	TRUE	BIF/NT	-86.9	s:longum	869	100	470	s:longum	869	100	470	BIF=NT
Zotu84	s:breve	TRUE	BIF/NT	-85.9	s:breve	859	99.786	468	s:breve	859	99.786	468	BIF=NT
Zotu85	s:pseudocatenulatum	TRUE	BIF/NT	-84.6	s:pseudocatenulatum	846	99.783	461	s:pseudocatenulatum	846	99.783	471	BIF=NT
Zotu89	s:dentium	TRUE	BIF/NT	-84.6	s:dentium	846	99.783	461	s:dentium	846	99.783	473	BIF=NT
Zotu91	s:longum	TRUE	BIF/NT	-85.9	s:longum	859	99.786	468	s:longum	859	99.786	468	BIF=NT
Zotu94	s:animalis	TRUE	BIF/NT	-84.3	s:animalis	843	99.782	459	s:animalis	843	100	472	BIF=NT
Zotu95	s:bifidum	TRUE	BIF/NT	-86.9	s:bifidum	869	100	470	s:bifidum	869	100	470	BIF=NT
Zotu98	s:longum	TRUE	BIF/NT	-85.9	s:longum	859	99.786	468	s:longum	859	99.786	468	BIF=NT
Zotu101	s:dentium	TRUE	BIF/NT	-84.8	s:dentium	848	100	459	s:dentium	848	100	472	BIF=NT
Zotu103	s:breve	TRUE	BIF/NT	-86.9	s:breve	869	100	470	s:breve	869	100	470	BIF=NT
Zotu105	s:angulatum	TRUE	BIF/NT	-85.7	s:angulatum	857	99.574	470	s:angulatum	857	99.574	470	BIF=NT
Zotu106	s:pseudocatenulatum	TRUE	BIF/NT	-83.7	s:pseudocatenulatum	837	99.564	459	s:pseudocatenulatum	837	99.564	470	BIF=NT
Zotu107	s:animalis	TRUE	BIF/NT	-84.8	s:animalis	848	100	459	s:animalis	848	100	472	BIF=NT
Zotu109	s:pseudocatenulatum	TRUE	BIF/NT	-84.3	s:pseudocatenulatum	843	99.782	459	s:pseudocatenulatum	843	99.782	470	BIF=NT
Zotu110	s:adolescentis	TRUE	BIF/NT	-84.6	s:adolescentis	846	99.783	461	s:adolescentis	846	99.783	471	BIF=NT
Zotu112	s:bifidum	TRUE	BIF/NT	-85.9	s:bifidum	859	99.786	468	s:bifidum	859	99.786	471	BIF=NT
Zotu114	s:bifidum	TRUE	BIF/NT	-86.3	s:bifidum	863	99.787	470	s:bifidum	863	99.787	470	BIF=NT
Zotu120	s:adolescentis	TRUE	BIF/NT	-84.8	s:adolescentis	848	100	459	s:adolescentis	848	100	471	BIF=NT
Zotu121	s:longum	TRUE	BIF/NT	-86.9	s:longum	869	100	470	s:longum	869	100	470	BIF=NT
Zotu122	s:breve	TRUE	BIF/NT	-85.9	s:breve	859	99.786	468	s:breve	859	99.786	468	BIF=NT
Zotu123	s:breve	TRUE	BIF/NT	-85.4	s:breve	854	99.573	468	s:breve	854	99.573	468	BIF=NT
Zotu124	s:adolescentis	TRUE	BIF/NT	-82.6	s:adolescentis	826	99.129	459	s:adolescentis	826	99.129	472	BIF=NT
Zotu128	s:dentium	TRUE	BIF/NT	-84.6	s:dentium	846	99.783	461	s:dentium	846	99.783	473	BIF=NT
Zotu129	s:bifidum	TRUE	BIF/NT	-86.5	s:bifidum	865	100	468	s:bifidum	865	100	471	BIF=NT
Zotu133	s:angulatum	TRUE	BIF/NT	-85.7	s:angulatum	857	99.574	470	s:angulatum	857	99.574	470	BIF=NT
Zotu134	s:adolescentis	TRUE	BIF/NT	-84.3	s:adolescentis	843	99.782	459	s:adolescentis	843	99.782	472	BIF=NT
Zotu138	s:angulatum	TRUE	BIF/NT	-85.2	s:angulatum	852	99.362	470	s:angulatum	852	99.362	470	BIF=NT
Zotu139	s:longum	TRUE	BIF/NT	-84.8	s:longum	848	99.359	468	s:longum	848	99.359	468	BIF=NT
Zotu141	s:dentium	TRUE	BIF/NT	-84.8	s:dentium	848	100	459	s:dentium	848	100	472	BIF=NT
Zotu144	s:longum	TRUE	BIF/NT	-86.3	s:longum	863	99.787	470	s:longum	863	99.787	470	BIF=NT
Zotu153	s:breve	TRUE	BIF/NT	-86.3	s:breve	863	99.787	470	s:breve	863	99.787	470	BIF=NT
Zotu161	s:breve	TRUE	BIF/NT	-86.9	s:breve	869	100	470	s:breve	869	100	470	BIF=NT
Zotu166	s:angulatum	TRUE	BIF/NT	-84.6	s:angulatum	846	99.149	470	s:angulatum	846	99.149	470	BIF=NT
Zotu168	s:angulatum	TRUE	BIF/NT	-85.7	s:angulatum	857	99.574	470	s:angulatum	857	99.574	470	BIF=NT
Zotu169	s:longum	TRUE	BIF/NT	-85.9	s:longum	859	99.786	468	s:longum	859	99.786	468	BIF=NT
Zotu170	s:breve	TRUE	BIF/NT	-85.9	s:breve	859	99.786	468	s:breve	859	99.786	468	BIF=NT
Zotu171	s:pseudocatenulatum	TRUE	BIF/NT	-84.1	s:pseudocatenulatum	841	99.566	461	s:pseudocatenulatum	841	99.566	471	BIF=NT
Zotu175	s:dentium	TRUE	BIF/NT	-84.1	s:dentium	841	99.566	461	s:dentium	841	99.566	473	BIF=NT
Zotu178	s:breve	TRUE	BIF/NT	-85.9	s:breve	859	99.786	468	s:breve	859	99.786	468	BIF=NT
Zotu179	s:breve	TRUE	BIF/NT	-85.7	s:breve	857	99.574	470	s:breve	857	99.574	470	BIF=NT
Zotu184	s:longum	TRUE	BIF/NT	-86.3	s:longum	863	99.787	470	s:longum	863	99.787	470	BIF=NT
Zotu185	s:bifidum	TRUE	BIF/NT	-86.3	s:bifidum	863	99.787	470	s:bifidum	863	99.787	470	BIF=NT
Zotu187	s:longum	TRUE	BIF/NT	-85.9	s:longum	859	99.786	468	s:longum	859	99.786	468	BIF=NT
Zotu189	s:dentium	TRUE	BIF/NT	-84.3	s:dentium	843	99.782	459	s:dentium	843	99.782	472	BIF=NT
Zotu191	s:angulatum	TRUE	BIF/NT	-84.6	s:angulatum	846	99.149	470	s:angulatum	846	99.149	470	BIF=NT
Zotu192	s:adolescentis	TRUE	BIF/NT	-82.4	s:adolescentis	824	98.915	461	s:adolescentis	824	98.915	472	BIF=NT
Zotu193	s:breve	TRUE	BIF/NT	-86.3	s:breve	863	99.787	470	s:breve	863	99.787	470	BIF=NT
Zotu194	s:dentium	TRUE	BIF/NT	-84.3	s:dentium	843	99.782	459	s:dentium	843	99.782	472	BIF=NT
Zotu197	s:angulatum	TRUE	BIF/NT	-85.2	s:angulatum	852	99.362	470	s:angulatum	852	99.362	470	BIF=NT
Zotu207	s:adolescentis	TRUE	BIF/NT	-84.3	s:adolescentis	843	99.782	459	s:adolescentis	843	99.782	471	BIF=NT
Zotu215	s:angulatum	TRUE	BIF/NT	-85.2	s:angulatum	852	99.362	470	s:angulatum	852	99.362	470	BIF=NT
Zotu217	s:longum	TRUE	BIF/NT	-85.4	s:longum	854	99.573	468	s:longum	854	99.573	468	BIF=NT
Zotu218	s:adolescentis	TRUE	BIF/NT	-82.6	s:adolescentis	826	99.129	459	s:adolescentis	826	99.129	474	BIF=NT
Zotu219	s:pseudocatenulatum	TRUE	BIF/NT	-84.6	s:pseudocatenulatum	846	99.783	461	s:pseudocatenulatum	846	99.783	471	BIF=NT
Zotu222	s:bifidum	TRUE	BIF/NT	-85.9	s:bifidum	859	99.786	468	s:bifidum	859	99.786	471	BIF=NT
Zotu223	s:angulatum	TRUE	BIF/NT	-86.3	s:angulatum	863	99.787	470	s:angulatum	863	99.787	470	BIF=NT
Zotu227	s:angulatum	TRUE	BIF/NT	-85.4	s:angulatum	854	99.573	468	s:angulatum	854	99.573	470	BIF=NT
Zotu230	s:bifidum	TRUE	BIF/NT	-86.5	s:bifidum	865	100	468	s:bifidum	865	100	471	BIF=NT
Zotu238	s:dentium	TRUE	BIF/NT	-84.3	s:dentium	843	99.782	459	s:dentium	843	99.782	472	BIF=NT
Zotu250	s:longum	TRUE	BIF/NT	-86.3	s:longum	863	99.787	470	s:longum	863	99.787	470	BIF=NT
Zotu258	s:breve	TRUE	BIF/NT	-85.4	s:breve	854	99.573	468	s:breve	854	99.573	468	BIF=NT
Zotu264	s:longum	TRUE	BIF/NT	-85.2	s:longum	852	99.362	470	s:longum	852	99.362	470	BIF=NT
Zotu268	s:pseudocatenulatum	TRUE	BIF/NT	-83.7	s:pseudocatenulatum	837	99.564	459	s:pseudocatenulatum	837	99.564	470	BIF=NT
Zotu274	s:breve	TRUE	BIF/NT	-86.3	s:breve	863	99.787	470	s:breve	863	99.787	470	BIF=NT
Zotu278	s:angulatum	TRUE	BIF/NT	-84.1	s:angulatum	841	98.936	470	s:angulatum	841	98.936	470	BIF=NT
Zotu283	s:angulatum	TRUE	BIF/NT	-84.3	s:angulatum	843	99.145	468	s:angulatum	843	99.145	470	BIF=NT
Zotu290	s:breve	TRUE	BIF/NT	-86.3	s:breve	863	99.787	470	s:breve	863	99.787	470	BIF=NT
Zotu296	s:angulatum	TRUE	BIF/NT	-84.6	s:angulatum	846	99.149	470	s:angulatum	846	99.149	470	BIF=NT
Zotu298	s:breve	TRUE	BIF/NT	-85.4	s:breve	854	99.573	468	s:breve	854	99.573	468	BIF=NT
Zotu305	s:longum	TRUE	BIF/NT	-86.3	s:longum	863	99.787	470	s:longum	863	99.787	470	BIF=NT
Zotu314	s:angulatum	TRUE	BIF/NT	-84.6	s:angulatum	846	99.149	470	s:angulatum	846	99.149	470	BIF=NT
Zotu325	s:angulatum	TRUE	BIF/NT	-85.2	s:angulatum	852	99.362	470	s:angulatum	852	99.362	470	BIF=NT
Zotu328	s:longum	TRUE	BIF/NT	-85.4	s:longum	854	99.573	468	s:longum	854	99.573	468	BIF=NT
Zotu357	s:bifidum	TRUE	BIF/NT	-85.9	s:bifidum	859	99.786	468	s:bifidum	859	99.786	471	BIF=NT
Zotu359	s:angulatum	TRUE	BIF/NT	-85.4	s:angulatum	854	99.573	468	s:angulatum	854	99.573	470	BIF=NT
Zotu362	s:angulatum	TRUE	BIF/NT	-84.8	s:angulatum	848	99.359	468	s:angulatum	848	99.359	470	BIF=NT
Zotu365	s:angulatum	TRUE	BIF/NT	-84.6	s:angulatum	846	99.149	470	s:angulatum	846	99.149	470	BIF=NT
Zotu366	s:angulatum	TRUE	BIF/NT	-84.6	s:angulatum	846	99.149	470	s:angulatum	846	99.149	470	BIF=NT
Zotu368	s:angulatum	TRUE	BIF/NT	-84.8	s:angulatum	848	99.359	468	s:angulatum	848	99.359	470	BIF=NT
Zotu385	s:dentium	TRUE	BIF/NT	-83.7	s:dentium	837	99.564	459	s:dentium	837	99.564	472	BIF=NT
Zotu388	s:longum	TRUE	BIF/NT	-84.3	s:longum	843	99.145	468	s:longum	843	99.145	468	BIF=NT
Zotu402	s:angulatum	TRUE	BIF/NT	-84.8	s:angulatum	848	99.359	468	s:angulatum	848	99.359	470	BIF=NT
Zotu408	s:angulatum	TRUE	BIF/NT	-85.2	s:angulatum	852	99.362	470	s:angulatum	852	99.362	470	BIF=NT
Zotu411	s:breve	TRUE	BIF/NT	-85.7	s:breve	857	99.574	470	s:breve	857	99.574	470	BIF=NT
Zotu421	s:angulatum	TRUE	BIF/NT	-84.1	s:angulatum	841	98.936	470	s:angulatum	841	98.936	470	BIF=NT
Zotu438	s:angulatum	TRUE	BIF/NT	-85.4	s:angulatum	854	99.573	468	s:angulatum	854	99.573	470	BIF=NT
Zotu450	s:longum	TRUE	BIF/NT	-86.5	s:longum	865	100	468	s:longum	865	100	468	BIF=NT
Zotu457	s:angulatum	TRUE	BIF/NT	-83.7	s:angulatum	837	98.932	468	s:angulatum	837	98.932	470	BIF=NT
Zotu467	s:angulatum	TRUE	BIF/NT	-84.3	s:angulatum	843	99.145	468	s:angulatum	843	99.145	470	BIF=NT
Zotu487	s:longum	TRUE	BIF/NT	-85.7	s:longum	857	99.574	470	s:longum	857	99.574	470	BIF=NT
Zotu490	s:pseudocatenulatum	TRUE	BIF/NT	-84.1	s:pseudocatenulatum	841	99.566	461	s:pseudocatenulatum	841	99.566	471	BIF=NT
Zotu510	s:angulatum	TRUE	BIF/NT	-85.7	s:angulatum	857	99.574	470	s:angulatum	857	99.574	470	BIF=NT
Zotu512	s:angulatum	TRUE	BIF/NT	-85.7	s:angulatum	857	99.574	470	s:angulatum	857	99.574	470	BIF=NT
Zotu521	s:breve	TRUE	BIF/NT	-85.7	s:breve	857	99.574	470	s:breve	857	99.574	470	BIF=NT
Zotu524	s:longum	TRUE	BIF/NT	-86.5	s:longum	865	100	468	s:longum	865	100	468	BIF=NT
Zotu570	s:breve	TRUE	BIF/NT	-84.8	s:breve	848	99.359	468	s:breve	848	99.359	468	BIF=NT
Zotu601	s:angulatum	TRUE	BIF/NT	-85.9	s:angulatum	859	99.786	468	s:angulatum	859	99.786	470	BIF=NT
Zotu609	s:angulatum	TRUE	BIF/NT	-84.3	s:angulatum	843	99.145	468	s:angulatum	843	99.145	470	BIF=NT
Zotu618	s:longum	TRUE	BIF/NT	-84.6	s:longum	846	99.149	470	s:longum	846	99.149	470	BIF=NT
Zotu621	s:pseudolongum	TRUE	BIF/NT	-84.3	s:pseudolongum	843	100	461	s:pseudolongum	843	99.782	469	BIF=NT
Zotu671	s:pseudolongum	TRUE	BIF/NT	-83.7	s:pseudolongum	837	100	461	s:pseudolongum	837	99.564	469	BIF=NT
Zotu688	s:angulatum	TRUE	BIF/NT	-85.2	s:angulatum	852	99.362	470	s:angulatum	852	99.362	470	BIF=NT
Zotu715	s:pseudolongum	TRUE	BIF/NT	-84.6	s:pseudolongum	846	99.783	461	s:pseudolongum	846	99.783	471	BIF=NT
Zotu764	s:longum	TRUE	BIF/NT	-85.9	s:longum	859	99.786	468	s:longum	859	99.786	468	BIF=NT
Zotu782	s:angulatum	TRUE	BIF/NT	-84.3	s:angulatum	843	99.145	468	s:angulatum	843	99.145	470	BIF=NT
Zotu849	s:merycicum	TRUE	BIF/NT	-85.2	s:merycicum	852	99.362	470	s:merycicum	852	100	470	BIF=NT
Zotu859	s:angulatum	TRUE	BIF/NT	-84.1	s:angulatum	841	98.936	470	s:angulatum	841	98.936	470	BIF=NT
Zotu863	s:angulatum	TRUE	BIF/NT	-84.1	s:angulatum	841	98.936	470	s:angulatum	841	98.936	470	BIF=NT
Zotu894	s:angulatum	TRUE	BIF/NT	-84.3	s:angulatum	843	99.145	468	s:angulatum	843	99.145	470	BIF=NT
Zotu913	s:longum	TRUE	BIF/NT	-85.9	s:longum	859	99.786	468	s:longum	859	99.786	468	BIF=NT
Zotu967	s:longum	TRUE	BIF/NT	-86.9	s:longum	869	100	470	s:longum	869	100	470	BIF=NT
Zotu985	s:pseudolongum	TRUE	BIF/NT	-84.1	s:pseudolongum	841	99.566	461	s:pseudolongum	841	99.566	471	BIF=NT
Zotu1031	s:breve	TRUE	BIF/NT	-85.2	s:breve	852	99.362	470	s:breve	852	99.362	470	BIF=NT
Zotu1077	s:angulatum	TRUE	BIF/NT	-83.7	s:angulatum	837	98.932	468	s:angulatum	837	98.932	470	BIF=NT
Zotu1082	s:animalis	TRUE	BIF/NT	-84.6	s:animalis	846	99.783	461	s:animalis	846	100	469	BIF=NT
Zotu1155	s:longum	TRUE	BIF/NT	-85.9	s:longum	859	99.786	468	s:longum	859	99.786	468	BIF=NT
Zotu1156	s:longum	TRUE	BIF/NT	-86.9	s:longum	869	100	470	s:longum	869	100	470	BIF=NT
Zotu1216	s:angulatum	TRUE	BIF/NT	-85.2	s:angulatum	852	99.362	470	s:angulatum	852	99.362	470	BIF=NT
Zotu1244	s:animalis	TRUE	BIF/NT	-84.1	s:animalis	841	99.566	461	s:animalis	841	100	469	BIF=NT
Zotu1259	s:longum	TRUE	BIF/NT	-86.3	s:longum	863	99.787	470	s:longum	863	99.787	470	BIF=NT
Zotu1264	s:longum	TRUE	BIF/NT	-85.4	s:longum	854	99.573	468	s:longum	854	99.573	468	BIF=NT
Zotu1414	s:angulatum	TRUE	BIF/NT	-85.4	s:angulatum	854	99.573	468	s:angulatum	854	99.573	470	BIF=NT
Zotu1537	s:longum	TRUE	BIF/NT	-85.7	s:longum	857	99.574	470	s:longum	857	99.574	470	BIF=NT
Zotu1538	s:longum	TRUE	BIF/NT	-86.3	s:longum	863	99.787	470	s:longum	863	99.787	470	BIF=NT
Zotu1560	s:longum	TRUE	BIF/NT	-85.4	s:longum	854	99.573	468	s:longum	854	99.573	468	BIF=NT
Zotu1590	s:longum	TRUE	BIF/NT	-81.5	s:longum	815	98.077	468	s:longum	815	98.077	468	BIF=NT
Zotu1593	s:longum	TRUE	BIF/NT	-84.8	s:longum	848	99.359	468	s:longum	848	99.359	468	BIF=NT
Zotu1680	s:longum	TRUE	BIF/NT	-86.3	s:longum	863	99.787	470	s:longum	863	99.787	470	BIF=NT
Zotu1754	s:angulatum	TRUE	BIF/NT	-84.6	s:angulatum	846	99.149	470	s:angulatum	846	99.149	470	BIF=NT
Zotu1821	s:longum	TRUE	BIF/NT	-84.8	s:longum	848	99.359	468	s:longum	848	99.359	468	BIF=NT
Zotu1849	s:animalis	TRUE	BIF/NT	-84.3	s:animalis	843	99.782	459	s:animalis	843	100	471	BIF=NT
Zotu1904	s:angulatum	TRUE	BIF/NT	-83.7	s:angulatum	837	98.932	468	s:angulatum	837	98.932	470	BIF=NT
Zotu2146	s:animalis	TRUE	BIF/NT	-83.7	s:animalis	837	99.564	459	s:animalis	837	100	471	BIF=NT
Zotu2170	s:longum	TRUE	BIF/NT	-86.3	s:longum	863	99.787	470	s:longum	863	99.787	470	BIF=NT
Zotu2193	s:longum	TRUE	BIF/NT	-82.6	s:longum	826	98.504	468	s:longum	826	98.504	468	BIF=NT
Zotu2360	s:angulatum	TRUE	BIF/NT	-84.8	s:angulatum	848	99.359	468	s:angulatum	848	99.359	470	BIF=NT
Zotu2400	s:longum	TRUE	BIF/NT	-84.8	s:longum	848	99.359	468	s:longum	848	99.359	468	BIF=NT
Zotu2441	s:longum	TRUE	BIF/NT	-85.7	s:longum	857	99.574	470	s:longum	857	99.574	470	BIF=NT
Zotu2543	s:longum	TRUE	BIF/NT	-80.9	s:longum	809	97.863	468	s:longum	809	97.863	468	BIF=NT
Zotu2621	s:longum	TRUE	BIF/NT	-76	s:longum	760	95.94	468	s:longum	760	95.94	468	BIF=NT
Zotu2714	s:longum	TRUE	BIF/NT	-84.8	s:longum	848	99.359	468	s:longum	848	99.359	468	BIF=NT
Zotu2811	s:longum	TRUE	BIF/NT	-85.7	s:longum	857	99.574	470	s:longum	857	99.574	470	BIF=NT
Zotu2906	s:longum	TRUE	BIF/NT	-77.1	s:longum	771	96.368	468	s:longum	771	96.368	468	BIF=NT
Zotu2914	s:adolescentis	TRUE	BIF/NT	-83	s:adolescentis	830	99.132	461	s:adolescentis	830	99.132	470	BIF=NT
Zotu2924	s:longum	TRUE	BIF/NT	-83	s:longum	830	98.511	470	s:longum	830	98.511	470	BIF=NT
Zotu2926	s:longum	TRUE	BIF/NT	-84.3	s:longum	843	99.145	468	s:longum	843	99.145	468	BIF=NT
Zotu2952	s:angulatum	TRUE	BIF/NT	-84.8	s:angulatum	848	99.359	468	s:angulatum	848	99.359	470	BIF=NT
Zotu2954	s:longum	TRUE	BIF/NT	-80.4	s:longum	804	97.65	468	s:longum	804	97.65	468	BIF=NT
Zotu3057	s:pseudocatenulatum	TRUE	BIF/NT	-82.1	s:pseudocatenulatum	821	98.911	459	s:pseudocatenulatum	821	98.911	470	BIF=NT
Zotu3179	s:longum	TRUE	BIF/NT	-85.2	s:longum	852	99.362	470	s:longum	852	99.362	470	BIF=NT
Zotu3260	s:longum	TRUE	BIF/NT	-82.6	s:longum	826	98.504	468	s:longum	826	98.504	468	BIF=NT
Zotu3303	s:longum	TRUE	BIF/NT	-82.1	s:longum	821	98.291	468	s:longum	821	98.291	468	BIF=NT
Zotu3309	s:longum	TRUE	BIF/NT	-81.9	s:longum	819	98.085	470	s:longum	819	98.085	470	BIF=NT
Zotu3311	s:longum	TRUE	BIF/NT	-84.3	s:longum	843	99.145	468	s:longum	843	99.145	468	BIF=NT
Zotu3314	s:longum	TRUE	BIF/NT	-80.4	s:longum	804	97.65	468	s:longum	804	97.65	468	BIF=NT
Zotu3416	s:longum	TRUE	BIF/NT	-82.1	s:longum	821	98.291	468	s:longum	821	98.291	468	BIF=NT
Zotu3444	s:longum	TRUE	BIF/NT	-85.4	s:longum	854	99.573	468	s:longum	854	99.573	468	BIF=NT
Zotu3469	s:pseudocatenulatum	TRUE	BIF/NT	-83.7	s:pseudocatenulatum	837	99.564	459	s:pseudocatenulatum	837	99.564	470	BIF=NT
Zotu3490	s:adolescentis	TRUE	BIF/NT	-82.4	s:adolescentis	824	98.915	461	s:adolescentis	824	98.915	471	BIF=NT
Zotu3580	s:longum	TRUE	BIF/NT	-79.8	s:longum	798	97.436	468	s:longum	798	97.436	468	BIF=NT
Zotu3587	s:longum	TRUE	BIF/NT	-83.7	s:longum	837	98.932	468	s:longum	837	98.932	468	BIF=NT
Zotu3746	s:longum	TRUE	BIF/NT	-83.2	s:longum	832	98.718	468	s:longum	832	98.718	468	BIF=NT
Zotu3751	s:longum	TRUE	BIF/NT	-83.2	s:longum	832	98.718	468	s:longum	832	98.718	468	BIF=NT
Zotu3847	s:longum	TRUE	BIF/NT	-84.3	s:longum	843	99.145	468	s:longum	843	99.145	468	BIF=NT
Zotu3871	s:longum	TRUE	BIF/NT	-81.9	s:longum	819	98.085	470	s:longum	819	98.085	470	BIF=NT
Zotu4026	s:pseudocatenulatum	TRUE	BIF/NT	-80.9	s:pseudocatenulatum	809	98.475	459	s:pseudocatenulatum	809	98.475	471	BIF=NT
Zotu4027	s:adolescentis	TRUE	BIF/NT	-80.8	s:adolescentis	808	98.265	461	s:adolescentis	808	98.265	471	BIF=NT
Zotu4079	s:longum	TRUE	BIF/NT	-80.4	s:longum	804	97.65	468	s:longum	804	97.65	468	BIF=NT
Zotu4093	s:longum	TRUE	BIF/NT	-80.9	s:longum	809	97.863	468	s:longum	809	97.863	468	BIF=NT
Zotu4100	s:adolescentis	TRUE	BIF/NT	-80.2	s:adolescentis	802	98.048	461	s:adolescentis	802	98.048	471	BIF=NT
Zotu4173	s:longum	TRUE	BIF/NT	-76.3	s:longum	763	95.957	470	s:longum	763	95.957	470	BIF=NT
Zotu4284	s:longum	TRUE	BIF/NT	-84.3	s:longum	843	99.145	468	s:longum	843	99.145	468	BIF=NT
Zotu4328	s:longum	TRUE	BIF/NT	-85.2	s:longum	852	99.362	470	s:longum	852	99.362	470	BIF=NT
Zotu4401	s:longum	TRUE	BIF/NT	-83	s:longum	830	98.511	470	s:longum	830	98.511	470	BIF=NT
Zotu4503	s:longum	TRUE	BIF/NT	-82.1	s:longum	821	98.291	468	s:longum	821	98.291	468	BIF=NT
Zotu4505	s:longum	TRUE	BIF/NT	-82.4	s:longum	824	98.298	470	s:longum	824	98.298	470	BIF=NT
Zotu4506	s:longum	TRUE	BIF/NT	-80.8	s:longum	808	97.66	470	s:longum	808	97.66	470	BIF=NT
Zotu4510	s:adolescentis	TRUE	BIF/NT	-82.4	s:adolescentis	824	98.915	461	s:adolescentis	824	98.915	471	BIF=NT
Zotu4547	s:longum	TRUE	BIF/NT	-82.6	s:longum	826	98.504	468	s:longum	826	98.504	468	BIF=NT
Zotu4549	s:longum	TRUE	BIF/NT	-81.3	s:longum	813	97.872	470	s:longum	813	97.872	470	BIF=NT
Zotu4627	s:longum	TRUE	BIF/NT	-82.1	s:longum	821	98.291	468	s:longum	821	98.291	468	BIF=NT
Zotu4630	s:longum	TRUE	BIF/NT	-75.4	s:longum	754	95.726	468	s:longum	754	95.726	468	BIF=NT
Zotu4719	s:longum	TRUE	BIF/NT	-76.5	s:longum	765	96.154	468	s:longum	765	96.154	468	BIF=NT
Zotu4838	s:longum	TRUE	BIF/NT	-86.3	s:longum	863	99.787	470	s:longum	863	99.787	470	BIF=NT
Zotu4848	s:dentium	TRUE	BIF/NT	-77.4	s:dentium	774	96.963	461	s:dentium	774	96.963	473	BIF=NT
Zotu4863	s:longum	TRUE	BIF/NT	-83.2	s:longum	832	98.718	468	s:longum	832	98.718	468	BIF=NT
Zotu4891	s:longum	TRUE	BIF/NT	-80.9	s:longum	809	97.863	468	s:longum	809	97.863	468	BIF=NT
Zotu4922	s:longum	TRUE	BIF/NT	-83	s:longum	830	98.511	470	s:longum	830	98.511	470	BIF=NT
Zotu4949	s:pseudocatenulatum	TRUE	BIF/NT	-81.5	s:pseudocatenulatum	815	98.693	459	s:pseudocatenulatum	815	98.693	470	BIF=NT
Zotu4957	s:adolescentis	TRUE	BIF/NT	-82.6	s:adolescentis	826	99.129	459	s:adolescentis	826	99.129	471	BIF=NT
Zotu4962	s:animalis	TRUE	BIF/NT	-84.1	s:animalis	841	99.566	461	s:animalis	841	99.566	469	BIF=NT
Zotu4977	s:adolescentis	TRUE	BIF/NT	-83	s:adolescentis	830	99.132	461	s:adolescentis	830	99.132	470	BIF=NT
Zotu5005	s:longum	TRUE	BIF/NT	-84.3	s:longum	843	99.145	468	s:longum	843	99.145	468	BIF=NT
Zotu5006	s:longum	TRUE	BIF/NT	-83.7	s:longum	837	98.932	468	s:longum	837	98.932	468	BIF=NT
Zotu5038	s:adolescentis	TRUE	BIF/NT	-83	s:adolescentis	830	99.132	461	s:adolescentis	830	99.132	471	BIF=NT
Zotu5122	s:dentium	TRUE	BIF/NT	-78	s:dentium	780	97.18	461	s:dentium	780	97.18	473	BIF=NT
Zotu5227	s:pseudocatenulatum	TRUE	BIF/NT	-80.4	s:pseudocatenulatum	804	98.257	459	s:pseudocatenulatum	804	98.257	471	BIF=NT
Zotu5237	s:dentium	TRUE	BIF/NT	-83	s:dentium	830	99.132	461	s:dentium	830	99.132	473	BIF=NT
Zotu5265	s:longum	TRUE	BIF/NT	-86.3	s:longum	863	99.787	470	s:longum	863	99.787	470	BIF=NT
Zotu5280	s:longum	TRUE	BIF/NT	-80.9	s:longum	809	97.863	468	s:longum	809	97.863	468	BIF=NT
Zotu5347	s:longum	TRUE	BIF/NT	-81.3	s:longum	813	97.872	470	s:longum	813	97.872	470	BIF=NT
Zotu5414	s:pseudocatenulatum	TRUE	BIF/NT	-82.6	s:pseudocatenulatum	826	99.129	459	s:pseudocatenulatum	826	99.129	470	BIF=NT
Zotu5440	s:longum	TRUE	BIF/NT	-81.5	s:longum	815	98.077	468	s:longum	815	98.077	468	BIF=NT
Zotu5537	s:longum	TRUE	BIF/NT	-83.7	s:longum	837	98.932	468	s:longum	837	98.932	468	BIF=NT
Zotu5542	s:longum	TRUE	BIF/NT	-82.4	s:longum	824	98.298	470	s:longum	824	98.298	470	BIF=NT
Zotu5543	s:longum	TRUE	BIF/NT	-83	s:longum	830	98.511	470	s:longum	830	98.511	470	BIF=NT
Zotu5601	s:animalis	TRUE	BIF/NT	-80.6	s:animalis	806	98.261	460	s:animalis	806	98.261	470	BIF=NT
Zotu5606	s:adolescentis	TRUE	BIF/NT	-82.4	s:adolescentis	824	98.915	461	s:adolescentis	824	98.915	469	BIF=NT
Zotu5677	s:dentium	TRUE	BIF/NT	-77.4	s:dentium	774	96.963	461	s:dentium	774	96.963	473	BIF=NT
Zotu5678	s:dentium	TRUE	BIF/NT	-78.5	s:dentium	785	97.397	461	s:dentium	785	97.397	473	BIF=NT
Zotu5688	s:adolescentis	TRUE	BIF/NT	-80.8	s:adolescentis	808	98.265	461	s:adolescentis	808	98.265	471	BIF=NT
Zotu5710	s:longum	TRUE	BIF/NT	-83.7	s:longum	837	98.932	468	s:longum	837	98.932	468	BIF=NT
Zotu5746	s:longum	TRUE	BIF/NT	-80.9	s:longum	809	97.863	468	s:longum	809	97.863	468	BIF=NT
Zotu5762	s:longum	TRUE	BIF/NT	-84.8	s:longum	848	99.359	468	s:longum	848	99.359	468	BIF=NT
Zotu5765	s:longum	TRUE	BIF/NT	-83.2	s:longum	832	98.718	468	s:longum	832	98.718	468	BIF=NT
Zotu5766	s:longum	TRUE	BIF/NT	-79.8	s:longum	798	97.436	468	s:longum	798	97.436	468	BIF=NT
Zotu5788	s:adolescentis	TRUE	BIF/NT	-79.1	s:adolescentis	791	97.614	461	s:adolescentis	791	97.614	471	BIF=NT
Zotu5819	s:adolescentis	TRUE	BIF/NT	-79.7	s:adolescentis	797	97.831	461	s:adolescentis	797	97.831	470	BIF=NT
Zotu5852	s:longum	TRUE	BIF/NT	-86.3	s:longum	863	99.787	470	s:longum	863	99.787	470	BIF=NT
Zotu5860	s:longum	TRUE	BIF/NT	-84.1	s:longum	841	98.936	470	s:longum	841	98.936	470	BIF=NT
Zotu5880	s:pseudocatenulatum	TRUE	BIF/NT	-80.4	s:pseudocatenulatum	804	98.257	459	s:pseudocatenulatum	804	98.257	472	BIF=NT
Zotu5892	s:adolescentis	TRUE	BIF/NT	-83	s:adolescentis	830	99.132	461	s:adolescentis	830	99.132	470	BIF=NT
Zotu6022	s:adolescentis	TRUE	BIF/NT	-80.8	s:adolescentis	808	98.265	461	s:adolescentis	808	98.265	471	BIF=NT
Zotu6034	s:adolescentis	TRUE	BIF/NT	-81.3	s:adolescentis	813	98.482	461	s:adolescentis	813	98.482	472	BIF=NT
Zotu6043	s:longum	TRUE	BIF/NT	-83.7	s:longum	837	98.932	468	s:longum	837	98.932	468	BIF=NT
Zotu6078	s:longum	TRUE	BIF/NT	-81.9	s:longum	819	98.085	470	s:longum	819	98.085	470	BIF=NT
Zotu6079	s:longum	TRUE	BIF/NT	-80.8	s:longum	808	97.66	470	s:longum	808	97.66	470	BIF=NT
Zotu6143	s:longum	TRUE	BIF/NT	-80.9	s:longum	809	97.863	468	s:longum	809	97.863	468	BIF=NT
Zotu6156	s:adolescentis	TRUE	BIF/NT	-83	s:adolescentis	830	99.132	461	s:adolescentis	830	99.132	470	BIF=NT
Zotu6168	s:adolescentis	TRUE	BIF/NT	-83	s:adolescentis	830	99.132	461	s:adolescentis	830	99.132	470	BIF=NT
Zotu6180	s:longum	TRUE	BIF/NT	-85.4	s:longum	854	99.573	468	s:longum	854	99.573	468	BIF=NT
Zotu6227	s:longum	TRUE	BIF/NT	-81.9	s:longum	819	98.085	470	s:longum	819	98.085	470	BIF=NT
Zotu6233	s:longum	TRUE	BIF/NT	-83.7	s:longum	837	98.932	468	s:longum	837	98.932	468	BIF=NT
Zotu6267	s:adolescentis	TRUE	BIF/NT	-80.9	s:adolescentis	809	98.475	459	s:adolescentis	809	98.475	471	BIF=NT
Zotu6360	s:animalis	TRUE	BIF/NT	-84.6	s:animalis	846	99.783	461	s:animalis	846	99.783	469	BIF=NT
Zotu6408	s:longum	TRUE	BIF/NT	-79.3	s:longum	793	97.222	468	s:longum	793	97.222	468	BIF=NT
Zotu6418	s:adolescentis	TRUE	BIF/NT	-82.4	s:adolescentis	824	98.915	461	s:adolescentis	824	98.915	469	BIF=NT
Zotu6425	s:longum	TRUE	BIF/NT	-76.5	s:longum	765	96.154	468	s:longum	765	96.154	468	BIF=NT
Zotu6427	s:longum	TRUE	BIF/NT	-77.6	s:longum	776	96.581	468	s:longum	776	96.581	468	BIF=NT
Zotu6513	s:longum	TRUE	BIF/NT	-82.4	s:longum	824	98.298	470	s:longum	824	98.298	470	BIF=NT
Zotu6514	s:longum	TRUE	BIF/NT	-85.7	s:longum	857	99.574	470	s:longum	857	99.574	470	BIF=NT
Zotu6515	s:adolescentis	TRUE	BIF/NT	-83	s:adolescentis	830	99.132	461	s:adolescentis	830	99.132	470	BIF=NT
Zotu6518	s:longum	TRUE	BIF/NT	-81.9	s:longum	819	98.085	470	s:longum	819	98.085	470	BIF=NT
Zotu6532	s:longum	TRUE	BIF/NT	-82.1	s:longum	821	98.291	468	s:longum	821	98.291	468	BIF=NT
Zotu6539	s:longum	TRUE	BIF/NT	-79.3	s:longum	793	97.222	468	s:longum	793	97.222	468	BIF=NT
Zotu6600	s:adolescentis	TRUE	BIF/NT	-83	s:adolescentis	830	99.132	461	s:adolescentis	830	99.132	470	BIF=NT
Zotu6611	s:longum	TRUE	BIF/NT	-81.5	s:longum	815	98.077	468	s:longum	815	98.077	468	BIF=NT
Zotu6631	s:longum	TRUE	BIF/NT	-84.8	s:longum	848	99.359	468	s:longum	848	99.359	468	BIF=NT
Zotu6650	s:pseudocatenulatum	TRUE	BIF/NT	-82.6	s:pseudocatenulatum	826	99.129	459	s:pseudocatenulatum	826	99.129	470	BIF=NT
Zotu6687	s:pseudocatenulatum	TRUE	BIF/NT	-80.4	s:pseudocatenulatum	804	98.257	459	s:pseudocatenulatum	804	98.257	471	BIF=NT
Zotu6760	s:bifidum	TRUE	BIF/NT	-82.4	s:bifidum	824	98.298	470	s:bifidum	824	98.298	470	BIF=NT
Zotu6796	s:longum	TRUE	BIF/NT	-84.6	s:longum	846	99.149	470	s:longum	846	99.149	470	BIF=NT
Zotu6851	s:longum	TRUE	BIF/NT	-82.4	s:longum	824	98.298	470	s:longum	824	98.298	470	BIF=NT
Zotu6876	s:longum	TRUE	BIF/NT	-75.4	s:longum	754	95.726	468	s:longum	754	95.726	468	BIF=NT
Zotu6884	s:longum	TRUE	BIF/NT	-80.4	s:longum	804	97.65	468	s:longum	804	97.65	468	BIF=NT
Zotu6934	s:adolescentis	TRUE	BIF/NT	-83	s:adolescentis	830	99.132	461	s:adolescentis	830	99.132	470	BIF=NT
Zotu6942	s:longum	TRUE	BIF/NT	-86.3	s:longum	863	99.787	470	s:longum	863	99.787	470	BIF=NT
Zotu6961	s:longum	TRUE	BIF/NT	-80.9	s:longum	809	97.863	468	s:longum	809	97.863	468	BIF=NT
Zotu7043	s:longum	TRUE	BIF/NT	-85.4	s:longum	854	99.573	468	s:longum	854	99.573	468	BIF=NT
Zotu7105	s:adolescentis	TRUE	BIF/NT	-80.8	s:adolescentis	808	98.265	461	s:adolescentis	808	98.265	471	BIF=NT
Zotu7114	s:longum	TRUE	BIF/NT	-80.9	s:longum	809	97.863	468	s:longum	809	97.863	468	BIF=NT
Zotu7124	s:bifidum	TRUE	BIF/NT	-83	s:bifidum	830	98.511	470	s:bifidum	830	98.511	470	BIF=NT
Zotu7138	s:longum	TRUE	BIF/NT	-85.4	s:longum	854	99.573	468	s:longum	854	99.573	468	BIF=NT
Zotu7145	s:pseudocatenulatum	TRUE	BIF/NT	-83	s:pseudocatenulatum	830	99.132	461	s:pseudocatenulatum	830	99.132	471	BIF=NT
Zotu7212	s:longum	TRUE	BIF/NT	-79.8	s:longum	798	97.436	468	s:longum	798	97.436	468	BIF=NT
Zotu7218	s:longum	TRUE	BIF/NT	-76.5	s:longum	765	96.154	468	s:longum	765	96.154	468	BIF=NT
Zotu7221	s:longum	TRUE	BIF/NT	-83.7	s:longum	837	98.932	468	s:longum	837	98.932	468	BIF=NT
Zotu7225	s:longum	TRUE	BIF/NT	-77.1	s:longum	771	96.368	468	s:longum	771	96.368	468	BIF=NT
Zotu7226	s:longum	TRUE	BIF/NT	-82.6	s:longum	826	98.504	468	s:longum	826	98.504	468	BIF=NT
Zotu7241	s:adolescentis	TRUE	BIF/NT	-80.4	s:adolescentis	804	98.257	459	s:adolescentis	804	98.257	471	BIF=NT
Zotu7321	s:longum	TRUE	BIF/NT	-84.6	s:longum	846	99.149	470	s:longum	846	99.149	470	BIF=NT
Zotu7322	s:longum	TRUE	BIF/NT	-83	s:longum	830	98.511	470	s:longum	830	98.511	470	BIF=NT
Zotu7333	s:adolescentis	TRUE	BIF/NT	-83	s:adolescentis	830	99.132	461	s:adolescentis	830	99.132	470	BIF=NT
Zotu7426	s:pseudocatenulatum	TRUE	BIF/NT	-80.4	s:pseudocatenulatum	804	98.257	459	s:pseudocatenulatum	804	98.257	470	BIF=NT
Zotu7436	s:adolescentis	TRUE	BIF/NT	-82.4	s:adolescentis	824	98.915	461	s:adolescentis	824	98.915	469	BIF=NT
Zotu7437	s:longum	TRUE	BIF/NT	-79.3	s:longum	793	97.222	468	s:longum	793	97.222	468	BIF=NT
Zotu7497	s:dentium	TRUE	BIF/NT	-78.2	s:dentium	782	97.386	459	s:dentium	782	97.386	472	BIF=NT
Zotu7500	s:dentium	TRUE	BIF/NT	-82.4	s:dentium	824	98.915	461	s:dentium	824	98.915	473	BIF=NT
Zotu7506	s:longum	TRUE	BIF/NT	-85.2	s:longum	852	99.362	470	s:longum	852	99.362	470	BIF=NT
Zotu7526	s:longum	TRUE	BIF/NT	-80.9	s:longum	809	97.863	468	s:longum	809	97.863	468	BIF=NT
Zotu7527	s:longum	TRUE	BIF/NT	-79.8	s:longum	798	97.436	468	s:longum	798	97.436	468	BIF=NT
Zotu7528	s:adolescentis	TRUE	BIF/NT	-82.1	s:adolescentis	821	98.911	459	s:adolescentis	821	98.911	471	BIF=NT
Zotu7531	s:adolescentis	TRUE	BIF/NT	-80.9	s:adolescentis	809	98.475	459	s:adolescentis	809	98.475	471	BIF=NT
Zotu7539	s:bifidum	TRUE	BIF/NT	-79.1	s:bifidum	791	97.021	470	s:bifidum	791	97.021	470	BIF=NT
Zotu7541	s:bifidum	TRUE	BIF/NT	-84.1	s:bifidum	841	98.936	470	s:bifidum	841	98.936	470	BIF=NT
Zotu7556	s:longum	TRUE	BIF/NT	-83.7	s:longum	837	98.932	468	s:longum	837	98.932	468	BIF=NT
Zotu7561	s:longum	TRUE	BIF/NT	-84.3	s:longum	843	99.145	468	s:longum	843	99.145	468	BIF=NT
Zotu7562	s:longum	TRUE	BIF/NT	-85.2	s:longum	852	99.362	470	s:longum	852	99.362	470	BIF=NT
Zotu7578	s:longum	TRUE	BIF/NT	-82.6	s:longum	826	98.504	468	s:longum	826	98.504	468	BIF=NT
Zotu7617	s:longum	TRUE	BIF/NT	-85.4	s:longum	854	99.573	468	s:longum	854	99.573	468	BIF=NT
Zotu7653	s:longum	TRUE	BIF/NT	-82.6	s:longum	826	98.504	468	s:longum	826	98.504	468	BIF=NT
Zotu7654	s:longum	TRUE	BIF/NT	-83.5	s:longum	835	98.723	470	s:longum	835	98.723	470	BIF=NT
Zotu7664	s:longum	TRUE	BIF/NT	-81.9	s:longum	819	98.085	470	s:longum	819	98.085	470	BIF=NT
Zotu7669	s:longum	TRUE	BIF/NT	-82.6	s:longum	826	98.504	468	s:longum	826	98.504	468	BIF=NT
Zotu7681	s:longum	TRUE	BIF/NT	-84.1	s:longum	841	98.936	470	s:longum	841	98.936	470	BIF=NT
Zotu7683	s:longum	TRUE	BIF/NT	-82.6	s:longum	826	98.504	468	s:longum	826	98.504	468	BIF=NT
Zotu7684	s:longum	TRUE	BIF/NT	-80.9	s:longum	809	97.863	468	s:longum	809	97.863	468	BIF=NT
Zotu7692	s:longum	TRUE	BIF/NT	-81.5	s:longum	815	98.077	468	s:longum	815	98.077	468	BIF=NT
Zotu7762	s:adolescentis	TRUE	BIF/NT	-82.4	s:adolescentis	824	98.915	461	s:adolescentis	824	98.915	469	BIF=NT
Zotu7765	s:longum	TRUE	BIF/NT	-84.6	s:longum	846	99.149	470	s:longum	846	99.149	470	BIF=NT
Zotu7827	s:adolescentis	TRUE	BIF/NT	-81.3	s:adolescentis	813	98.482	461	s:adolescentis	813	98.482	469	BIF=NT
Zotu7904	s:longum	TRUE	BIF/NT	-84.8	s:longum	848	99.359	468	s:longum	848	99.359	468	BIF=NT
Zotu7905	s:adolescentis	TRUE	BIF/NT	-80.8	s:adolescentis	808	98.265	461	s:adolescentis	808	98.265	470	BIF=NT
Zotu7915	s:longum	TRUE	BIF/NT	-82.6	s:longum	826	98.504	468	s:longum	826	98.504	468	BIF=NT
Zotu7941	s:animalis	TRUE	BIF/NT	-84.6	s:animalis	846	99.783	461	s:animalis	846	99.783	469	BIF=NT
Zotu8002	s:adolescentis	TRUE	BIF/NT	-83	s:adolescentis	830	99.132	461	s:adolescentis	830	99.132	470	BIF=NT
Zotu8011	s:dentium	TRUE	BIF/NT	-76.9	s:dentium	769	96.746	461	s:dentium	769	96.746	473	BIF=NT
Zotu8012	s:dentium	TRUE	BIF/NT	-77.6	s:dentium	776	97.168	459	s:dentium	776	97.168	471	BIF=NT
Zotu8018	s:adolescentis	TRUE	BIF/NT	-82.4	s:adolescentis	824	98.915	461	s:adolescentis	824	98.915	469	BIF=NT
Zotu8034	s:longum	TRUE	BIF/NT	-83.2	s:longum	832	98.718	468	s:longum	832	98.718	468	BIF=NT
Zotu8050	s:adolescentis	TRUE	BIF/NT	-83	s:adolescentis	830	99.132	461	s:adolescentis	830	99.132	470	BIF=NT
Zotu8066	s:pseudocatenulatum	TRUE	BIF/NT	-79.8	s:pseudocatenulatum	798	98.039	459	s:pseudocatenulatum	798	98.039	472	BIF=NT
Zotu8067	s:pseudocatenulatum	TRUE	BIF/NT	-79.8	s:pseudocatenulatum	798	98.039	459	s:pseudocatenulatum	798	98.039	470	BIF=NT
Zotu8121	s:longum	TRUE	BIF/NT	-82.6	s:longum	826	98.504	468	s:longum	826	98.504	468	BIF=NT
Zotu8208	s:longum	TRUE	BIF/NT	-80.8	s:longum	808	97.66	470	s:longum	808	97.66	470	BIF=NT
Zotu8211	s:longum	TRUE	BIF/NT	-81.3	s:longum	813	97.872	470	s:longum	813	97.872	470	BIF=NT
Zotu8219	s:adolescentis	TRUE	BIF/NT	-82.4	s:adolescentis	824	98.915	461	s:adolescentis	824	98.915	470	BIF=NT
Zotu8226	s:longum	TRUE	BIF/NT	-81.9	s:longum	819	98.085	470	s:longum	819	98.085	470	BIF=NT
Zotu8230	s:longum	TRUE	BIF/NT	-85.7	s:longum	857	99.574	470	s:longum	857	99.574	470	BIF=NT
Zotu8242	s:longum	TRUE	BIF/NT	-82.1	s:longum	821	98.291	468	s:longum	821	98.291	468	BIF=NT
Zotu8243	s:longum	TRUE	BIF/NT	-80.8	s:longum	808	97.66	470	s:longum	808	97.66	470	BIF=NT
Zotu8251	s:longum	TRUE	BIF/NT	-76	s:longum	760	95.94	468	s:longum	760	95.94	468	BIF=NT
Zotu8253	s:pseudocatenulatum	TRUE	BIF/NT	-79.3	s:pseudocatenulatum	793	97.821	459	s:pseudocatenulatum	793	97.821	470	BIF=NT
Zotu8254	s:longum	TRUE	BIF/NT	-79.8	s:longum	798	97.436	468	s:longum	798	97.436	468	BIF=NT
Zotu8256	s:adolescentis	TRUE	BIF/NT	-80.2	s:adolescentis	802	98.048	461	s:adolescentis	802	98.048	471	BIF=NT
Zotu8330	s:longum	TRUE	BIF/NT	-84.1	s:longum	841	98.936	470	s:longum	841	98.936	470	BIF=NT
Zotu8357	s:adolescentis	TRUE	BIF/NT	-83	s:adolescentis	830	99.132	461	s:adolescentis	830	99.132	471	BIF=NT
Zotu8371	s:pseudocatenulatum	TRUE	BIF/NT	-80.4	s:pseudocatenulatum	804	98.257	459	s:pseudocatenulatum	804	98.257	470	BIF=NT
Zotu8372	s:longum	TRUE	BIF/NT	-82.1	s:longum	821	98.291	468	s:longum	821	98.291	468	BIF=NT
Zotu8373	s:longum	TRUE	BIF/NT	-81.3	s:longum	813	97.872	470	s:longum	813	97.872	470	BIF=NT
Zotu10	s:adolescentis	TRUE	BIF/NT	-79.2	s:adolescentis	852	100	461	s:adolescentis	846	99.783	470	BIF > NT
Zotu13	s:pseudocatenulatum	TRUE	BIF/NT	-79.8	s:pseudocatenulatum	848	100	459	s:pseudocatenulatum	843	99.782	470	BIF > NT
Zotu16	s:pseudocatenulatum	TRUE	BIF/NT	-79.8	s:pseudocatenulatum	848	100	459	s:pseudocatenulatum	843	99.782	470	BIF > NT
Zotu23	s:adolescentis	TRUE	BIF/NT	-68.2	s:adolescentis	852	100	461	s:adolescentis	835	99.349	471	BIF > NT
Zotu29	s:adolescentis	TRUE	BIF/NT	-79.6	s:adolescentis	846	99.783	461	s:adolescentis	841	99.566	470	BIF > NT
Zotu30	s:pseudocatenulatum	TRUE	BIF/NT	-79.2	s:pseudocatenulatum	852	100	461	s:pseudocatenulatum	846	99.783	471	BIF > NT
Zotu35	s:adolescentis	TRUE	BIF/NT	-79.8	s:adolescentis	848	100	459	s:adolescentis	843	99.782	471	BIF > NT
Zotu36	s:pseudocatenulatum	TRUE	BIF/NT	-78.3	s:pseudocatenulatum	843	99.782	459	s:pseudocatenulatum	837	99.564	470	BIF > NT
Zotu43	s:pseudocatenulatum	TRUE	BIF/NT	-73.8	s:pseudocatenulatum	848	100	459	s:pseudocatenulatum	837	99.564	470	BIF > NT
Zotu46	s:pseudocatenulatum	TRUE	BIF/NT	-79.2	s:pseudocatenulatum	852	100	461	s:pseudocatenulatum	846	99.783	471	BIF > NT
Zotu53	s:pseudocatenulatum	TRUE	BIF/NT	-73.3	s:pseudocatenulatum	843	99.782	459	s:pseudocatenulatum	832	99.346	470	BIF > NT
Zotu55	s:adolescentis	TRUE	BIF/NT	-68.2	s:adolescentis	852	100	461	s:adolescentis	835	99.349	471	BIF > NT
Zotu56	s:pseudocatenulatum	TRUE	BIF/NT	-78.3	s:pseudocatenulatum	843	99.782	459	s:pseudocatenulatum	837	99.564	470	BIF > NT
Zotu65	s:adolescentis	TRUE	BIF/NT	-68.6	s:adolescentis	846	99.783	461	s:adolescentis	830	99.132	471	BIF > NT
Zotu71	s:adolescentis	TRUE	BIF/NT	-68.8	s:adolescentis	848	100	459	s:adolescentis	832	99.346	471	BIF > NT
Zotu75	s:pseudocatenulatum	TRUE	BIF/NT	-79.6	s:pseudocatenulatum	846	99.783	461	s:pseudocatenulatum	841	99.566	471	BIF > NT
Zotu80	s:adolescentis	TRUE	BIF/NT	-78.3	s:adolescentis	843	99.782	459	s:adolescentis	837	99.564	471	BIF > NT
Zotu87	s:pseudocatenulatum	TRUE	BIF/NT	-79.6	s:pseudocatenulatum	846	99.783	461	s:pseudocatenulatum	841	99.566	471	BIF > NT
Zotu93	s:adolescentis	TRUE	BIF/NT	-79.6	s:adolescentis	846	99.783	461	s:adolescentis	841	99.566	471	BIF > NT
Zotu96	s:pseudocatenulatum	TRUE	BIF/NT	-74.2	s:pseudocatenulatum	852	100	461	s:pseudocatenulatum	841	99.566	471	BIF > NT
Zotu99	s:dentium	TRUE	BIF/NT	-74.2	s:dentium	852	100	461	s:dentium	841	99.566	473	BIF > NT
Zotu108	s:pseudocatenulatum	TRUE	BIF/NT	-73.3	s:pseudocatenulatum	843	99.782	459	s:pseudocatenulatum	832	99.346	470	BIF > NT
Zotu111	s:adolescentis	TRUE	BIF/NT	-79.6	s:adolescentis	846	99.783	461	s:adolescentis	841	99.566	471	BIF > NT
Zotu115	s:bifidum	TRUE	BIF/NT	-80.9	s:bifidum	869	100	470	s:bifidum	863	99.787	470	BIF > NT
Zotu116	s:adolescentis	TRUE	BIF/NT	-68.6	s:adolescentis	846	99.783	461	s:adolescentis	830	99.132	471	BIF > NT
Zotu117	s:pseudocatenulatum	TRUE	BIF/NT	-73.6	s:pseudocatenulatum	846	99.783	461	s:pseudocatenulatum	835	99.349	471	BIF > NT
Zotu125	s:adolescentis	TRUE	BIF/NT	-68.8	s:adolescentis	848	100	459	s:adolescentis	832	99.346	472	BIF > NT
Zotu135	s:pseudocatenulatum	TRUE	BIF/NT	-72.7	s:pseudocatenulatum	837	99.564	459	s:pseudocatenulatum	826	99.129	470	BIF > NT
Zotu140	s:adolescentis	TRUE	BIF/NT	-67.3	s:adolescentis	843	99.782	459	s:adolescentis	826	99.129	471	BIF > NT
Zotu142	s:pseudocatenulatum	TRUE	BIF/NT	-72.7	s:pseudocatenulatum	837	99.564	459	s:pseudocatenulatum	826	99.129	471	BIF > NT
Zotu143	s:pseudocatenulatum	TRUE	BIF/NT	-73.3	s:pseudocatenulatum	843	99.782	459	s:pseudocatenulatum	832	99.346	470	BIF > NT
Zotu155	s:pseudocatenulatum	TRUE	BIF/NT	-78.7	s:pseudocatenulatum	837	99.564	459	s:pseudocatenulatum	832	99.346	470	BIF > NT
Zotu188	s:pseudocatenulatum	TRUE	BIF/NT	-73.6	s:pseudocatenulatum	846	99.783	461	s:pseudocatenulatum	835	99.349	471	BIF > NT
Zotu202	s:adolescentis	TRUE	BIF/NT	-78.1	s:adolescentis	841	99.566	461	s:adolescentis	835	99.349	471	BIF > NT
Zotu203	s:adolescentis	TRUE	BIF/NT	-78.1	s:adolescentis	841	99.566	461	s:adolescentis	835	99.349	471	BIF > NT
Zotu211	s:adolescentis	TRUE	BIF/NT	-67.3	s:adolescentis	843	99.782	459	s:adolescentis	826	99.129	472	BIF > NT
Zotu213	s:bifidum	TRUE	BIF/NT	-80.3	s:bifidum	863	99.787	470	s:bifidum	857	99.574	470	BIF > NT
Zotu216	s:pseudocatenulatum	TRUE	BIF/NT	-73.1	s:pseudocatenulatum	841	99.566	461	s:pseudocatenulatum	830	99.132	471	BIF > NT
Zotu224	s:adolescentis	TRUE	BIF/NT	-78.3	s:adolescentis	843	99.782	459	s:adolescentis	837	99.564	471	BIF > NT
Zotu226	s:pseudocatenulatum	TRUE	BIF/NT	-73.6	s:pseudocatenulatum	846	99.783	461	s:pseudocatenulatum	835	99.349	471	BIF > NT
Zotu234	s:dentium	TRUE	BIF/NT	-73.6	s:dentium	846	99.783	461	s:dentium	835	99.349	473	BIF > NT
Zotu239	s:adolescentis	TRUE	BIF/NT	-78.3	s:adolescentis	843	99.782	459	s:adolescentis	837	99.564	472	BIF > NT
Zotu242	s:bifidum	TRUE	BIF/NT	-80.5	s:bifidum	865	100	468	s:bifidum	859	99.786	471	BIF > NT
Zotu243	s:pseudocatenulatum	TRUE	BIF/NT	-73.1	s:pseudocatenulatum	841	99.566	461	s:pseudocatenulatum	830	99.132	471	BIF > NT
Zotu253	s:dentium	TRUE	BIF/NT	-73.8	s:dentium	848	100	459	s:dentium	837	99.564	472	BIF > NT
Zotu254	s:pseudocatenulatum	TRUE	BIF/NT	-72.7	s:pseudocatenulatum	837	99.564	459	s:pseudocatenulatum	826	99.129	470	BIF > NT
Zotu266	s:longum	TRUE	BIF/NT	-69.5	s:longum	865	100	468	s:longum	848	99.359	468	BIF > NT
Zotu276	s:pseudolongum	TRUE	BIF/NT	-72.7	s:pseudolongum	837	99.564	461	s:pseudolongum	826	99.129	471	BIF > NT
Zotu284	s:longum	TRUE	BIF/NT	-69.5	s:longum	865	100	468	s:longum	848	99.359	468	BIF > NT
Zotu302	s:pseudocatenulatum	TRUE	BIF/NT	-72.2	s:pseudocatenulatum	832	99.346	459	s:pseudocatenulatum	821	98.911	471	BIF > NT
Zotu306	s:pseudocatenulatum	TRUE	BIF/NT	-78.1	s:pseudocatenulatum	841	99.566	461	s:pseudocatenulatum	835	99.349	471	BIF > NT
Zotu308	s:adolescentis	TRUE	BIF/NT	-57.2	s:adolescentis	852	100	461	s:adolescentis	824	98.915	471	BIF > NT
Zotu316	s:dentium	TRUE	BIF/NT	-79.6	s:dentium	846	99.783	461	s:dentium	841	99.566	473	BIF > NT
Zotu319	s:pseudolongum	TRUE	BIF/NT	-73.3	s:pseudolongum	843	99.782	461	s:pseudolongum	832	99.346	471	BIF > NT
Zotu327	s:pseudocatenulatum	TRUE	BIF/NT	-73.1	s:pseudocatenulatum	841	99.566	461	s:pseudocatenulatum	830	99.132	471	BIF > NT
Zotu358	s:merycicum	TRUE	BIF/NT	-80.7	s:merycicum	857	99.574	470	s:merycicum	852	100	470	BIF > NT
Zotu361	s:adolescentis	TRUE	BIF/NT	-78.7	s:adolescentis	837	99.564	459	s:adolescentis	832	99.346	471	BIF > NT
Zotu386	s:pseudolongum	TRUE	BIF/NT	-78.3	s:pseudolongum	843	99.782	461	s:pseudolongum	837	99.564	471	BIF > NT
Zotu394	s:bifidum	TRUE	BIF/NT	-80.9	s:bifidum	859	99.786	468	s:bifidum	854	99.573	471	BIF > NT
Zotu412	s:pseudolongum	TRUE	BIF/NT	-78.3	s:pseudolongum	843	100	461	s:pseudolongum	837	99.564	469	BIF > NT
Zotu423	s:pseudolongum	TRUE	BIF/NT	-73.3	s:pseudolongum	843	100	461	s:pseudolongum	832	99.346	469	BIF > NT
Zotu425	s:pseudolongum	TRUE	BIF/NT	-79.8	s:pseudolongum	848	100	461	s:pseudolongum	843	99.782	478	BIF > NT
Zotu443	s:pseudolongum	TRUE	BIF/NT	-79.6	s:pseudolongum	846	99.783	461	s:pseudolongum	841	99.566	471	BIF > NT
Zotu456	s:adolescentis	TRUE	BIF/NT	-78.7	s:adolescentis	837	99.564	459	s:adolescentis	832	99.346	472	BIF > NT
Zotu463	s:pseudolongum	TRUE	BIF/NT	-73.6	s:pseudolongum	846	99.783	461	s:pseudolongum	835	99.349	471	BIF > NT
Zotu465	s:breve	TRUE	BIF/NT	-80.5	s:breve	865	100	468	s:breve	859	99.786	468	BIF > NT
Zotu479	s:longum	TRUE	BIF/NT	-69.9	s:longum	869	100	470	s:longum	852	99.362	470	BIF > NT
Zotu494	s:pseudocatenulatum	TRUE	BIF/NT	-72.5	s:pseudocatenulatum	835	99.349	461	s:pseudocatenulatum	824	98.915	471	BIF > NT
Zotu519	s:pseudolongum	TRUE	BIF/NT	-78.7	s:pseudolongum	837	100	461	s:pseudolongum	832	99.346	469	BIF > NT
Zotu525	s:dentium	TRUE	BIF/NT	-73.3	s:dentium	843	99.782	459	s:dentium	832	99.346	472	BIF > NT
Zotu548	s:pseudolongum	TRUE	BIF/NT	-72.7	s:pseudolongum	837	100	461	s:pseudolongum	826	99.129	469	BIF > NT
Zotu553	s:pseudolongum	TRUE	BIF/NT	-72.2	s:pseudolongum	832	99.346	461	s:pseudolongum	821	98.911	471	BIF > NT
Zotu579	s:longum	TRUE	BIF/NT	-69.9	s:longum	859	99.786	468	s:longum	843	99.145	468	BIF > NT
Zotu588	s:longum	TRUE	BIF/NT	-69.9	s:longum	859	99.786	468	s:longum	843	99.145	468	BIF > NT
Zotu600	s:pseudolongum	TRUE	BIF/NT	-73.1	s:pseudolongum	841	99.566	461	s:pseudolongum	830	99.132	473	BIF > NT
Zotu602	s:longum	TRUE	BIF/NT	-69.9	s:longum	869	100	470	s:longum	852	99.362	470	BIF > NT
Zotu620	s:adolescentis	TRUE	BIF/NT	-57.6	s:adolescentis	846	99.783	461	s:adolescentis	819	98.698	471	BIF > NT
Zotu637	s:pseudolongum	TRUE	BIF/NT	-78.1	s:pseudolongum	841	99.566	461	s:pseudolongum	835	99.349	471	BIF > NT
Zotu649	s:pseudolongum	TRUE	BIF/NT	-73.1	s:pseudolongum	841	99.566	461	s:pseudolongum	830	99.132	471	BIF > NT
Zotu666	s:pseudolongum	TRUE	BIF/NT	-73.6	s:pseudolongum	846	99.783	461	s:pseudolongum	835	99.349	473	BIF > NT
Zotu676	s:pseudolongum	TRUE	BIF/NT	-72.7	s:pseudolongum	837	99.564	461	s:pseudolongum	826	99.129	471	BIF > NT
Zotu744	s:merycicum	TRUE	BIF/NT	-83.4	s:merycicum	854	99.785	465	s:merycicum	852	100	471	BIF > NT
Zotu751	s:pseudolongum	TRUE	BIF/NT	-73.3	s:pseudolongum	843	99.782	461	s:pseudolongum	832	99.346	471	BIF > NT
Zotu770	s:pseudolongum	TRUE	BIF/NT	-79.6	s:pseudolongum	846	99.783	461	s:pseudolongum	841	99.566	473	BIF > NT
Zotu783	s:pseudolongum	TRUE	BIF/NT	-73.8	s:pseudolongum	848	100	461	s:pseudolongum	837	99.564	471	BIF > NT
Zotu807	s:pseudolongum	TRUE	BIF/NT	-73.3	s:pseudolongum	843	99.782	461	s:pseudolongum	832	99.346	471	BIF > NT
Zotu808	s:pseudolongum	TRUE	BIF/NT	-73.8	s:pseudolongum	848	100	461	s:pseudolongum	837	99.564	471	BIF > NT
Zotu819	s:longum	TRUE	BIF/NT	-69.3	s:longum	863	99.787	470	s:longum	846	99.149	470	BIF > NT
Zotu842	s:breve	TRUE	BIF/NT	-80.9	s:breve	859	99.786	468	s:breve	854	99.573	468	BIF > NT
Zotu879	s:pseudolongum	TRUE	BIF/NT	-79.2	s:pseudolongum	852	100	461	s:pseudolongum	846	99.783	473	BIF > NT
Zotu928	s:dentium	TRUE	BIF/NT	-78.3	s:dentium	843	99.782	459	s:dentium	837	99.564	472	BIF > NT
Zotu1157	s:pseudolongum	TRUE	BIF/NT	-73.6	s:pseudolongum	846	99.783	461	s:pseudolongum	835	99.349	472	BIF > NT
Zotu1166	s:pseudolongum	TRUE	BIF/NT	-78.3	s:pseudolongum	843	99.782	461	s:pseudolongum	837	99.564	478	BIF > NT
Zotu1173	s:pseudolongum	TRUE	BIF/NT	-72.5	s:pseudolongum	835	99.349	461	s:pseudolongum	824	98.915	472	BIF > NT
Zotu1178	s:pseudolongum	TRUE	BIF/NT	-74.2	s:pseudolongum	852	100	461	s:pseudolongum	841	99.566	474	BIF > NT
Zotu1201	s:longum	TRUE	BIF/NT	-69.3	s:longum	863	99.787	470	s:longum	846	99.149	470	BIF > NT
Zotu1263	s:pseudolongum	TRUE	BIF/NT	-79.6	s:pseudolongum	846	99.783	461	s:pseudolongum	841	99.566	473	BIF > NT
Zotu1273	s:pseudolongum	TRUE	BIF/NT	-78.7	s:pseudolongum	837	99.564	461	s:pseudolongum	832	99.346	471	BIF > NT
Zotu1337	s:breve	TRUE	BIF/NT	-80.3	s:breve	863	99.787	470	s:breve	857	99.574	470	BIF > NT
Zotu1404	s:pseudolongum	TRUE	BIF/NT	-73.6	s:pseudolongum	846	99.783	461	s:pseudolongum	835	99.349	473	BIF > NT
Zotu1466	s:pseudolongum	TRUE	BIF/NT	-74.2	s:pseudolongum	852	100	461	s:pseudolongum	841	99.566	473	BIF > NT
Zotu1675	s:pseudolongum	TRUE	BIF/NT	-73.1	s:pseudolongum	841	99.566	461	s:pseudolongum	830	99.132	474	BIF > NT
Zotu1728	s:pseudolongum	TRUE	BIF/NT	-78.1	s:pseudolongum	841	99.566	461	s:pseudolongum	835	99.349	473	BIF > NT
Zotu1851	s:pseudolongum	TRUE	BIF/NT	-78.7	s:pseudolongum	837	99.564	461	s:pseudolongum	832	99.346	471	BIF > NT
Zotu1861	s:longum	TRUE	BIF/NT	-79.4	s:longum	854	99.573	468	s:longum	848	99.359	468	BIF > NT
Zotu2123	s:pseudolongum	TRUE	BIF/NT	-78.3	s:pseudolongum	843	99.782	461	s:pseudolongum	837	99.564	471	BIF > NT
Zotu2215	s:dentium	TRUE	BIF/NT	-73.3	s:dentium	843	99.782	459	s:dentium	832	99.346	472	BIF > NT
Zotu2421	s:longum	TRUE	BIF/NT	-79.8	s:longum	848	99.359	468	s:longum	843	99.145	468	BIF > NT
Zotu2582	s:longum	TRUE	BIF/NT	-80.7	s:longum	857	99.574	470	s:longum	852	99.362	470	BIF > NT
Zotu2739	s:longum	TRUE	BIF/NT	-80.9	s:longum	859	99.786	468	s:longum	854	99.573	468	BIF > NT
Zotu2899	s:pseudolongum	TRUE	BIF/NT	-73.3	s:pseudolongum	843	99.782	461	s:pseudolongum	832	99.346	471	BIF > NT
Zotu3366	s:dentium	TRUE	BIF/NT	-72.7	s:dentium	837	99.564	459	s:dentium	826	99.129	472	BIF > NT
Zotu3433	s:adolescentis	TRUE	BIF/NT	-76.3	s:adolescentis	813	98.482	461	s:adolescentis	808	98.265	471	BIF > NT
Zotu3569	s:longum	TRUE	BIF/NT	-79.2	s:longum	852	99.362	470	s:longum	846	99.149	470	BIF > NT
Zotu3774	s:pseudolongum	TRUE	BIF/NT	-79.6	s:pseudolongum	846	99.783	461	s:pseudolongum	841	99.566	473	BIF > NT
Zotu3835	s:pseudocatenulatum	TRUE	BIF/NT	-77.6	s:pseudocatenulatum	826	99.129	459	s:pseudocatenulatum	821	98.911	470	BIF > NT
Zotu3852	s:pseudolongum	TRUE	BIF/NT	-78.1	s:pseudolongum	841	99.566	461	s:pseudolongum	835	99.349	473	BIF > NT
Zotu3981	s:adolescentis	TRUE	BIF/NT	-78.5	s:adolescentis	835	99.349	461	s:adolescentis	830	99.132	470	BIF > NT
Zotu4107	s:adolescentis	TRUE	BIF/NT	-76.3	s:adolescentis	813	98.482	461	s:adolescentis	808	98.265	471	BIF > NT
Zotu4196	s:pseudocatenulatum	TRUE	BIF/NT	-74.8	s:pseudocatenulatum	798	98.039	459	s:pseudocatenulatum	793	97.821	470	BIF > NT
Zotu4268	s:longum	TRUE	BIF/NT	-79.8	s:longum	848	99.359	468	s:longum	843	99.145	468	BIF > NT
Zotu4297	s:adolescentis	TRUE	BIF/NT	-76.3	s:adolescentis	813	98.482	461	s:adolescentis	808	98.265	470	BIF > NT
Zotu4302	s:animalis	TRUE	BIF/NT	-79.2	s:animalis	852	100	461	s:animalis	846	99.783	469	BIF > NT
Zotu4611	s:adolescentis	TRUE	BIF/NT	-56.1	s:adolescentis	841	99.566	461	s:adolescentis	813	98.482	470	BIF > NT
Zotu4780	s:animalis	TRUE	BIF/NT	-79.6	s:animalis	846	99.783	461	s:animalis	841	99.664	469	BIF > NT
Zotu4784	s:pseudocatenulatum	TRUE	BIF/NT	-76.1	s:pseudocatenulatum	821	98.911	459	s:pseudocatenulatum	815	98.693	470	BIF > NT
Zotu4805	s:pseudocatenulatum	TRUE	BIF/NT	-74.4	s:pseudocatenulatum	804	98.257	459	s:pseudocatenulatum	798	98.039	470	BIF > NT
Zotu4934	s:adolescentis	TRUE	BIF/NT	-53.3	s:adolescentis	813	98.482	461	s:adolescentis	785	97.397	470	BIF > NT
Zotu5060	s:pseudocatenulatum	TRUE	BIF/NT	-74.8	s:pseudocatenulatum	808	98.265	461	s:pseudocatenulatum	802	98.048	471	BIF > NT
Zotu5403	s:adolescentis	TRUE	BIF/NT	-64.9	s:adolescentis	819	98.698	461	s:adolescentis	802	98.048	470	BIF > NT
Zotu5577	s:pseudocatenulatum	TRUE	BIF/NT	-77.4	s:pseudocatenulatum	824	98.915	461	s:pseudocatenulatum	819	98.698	471	BIF > NT
Zotu5721	s:pseudolongum	TRUE	BIF/NT	-75.2	s:pseudolongum	802	98.048	461	s:pseudolongum	797	97.831	471	BIF > NT
Zotu5820	s:pseudocatenulatum	TRUE	BIF/NT	-74.8	s:pseudocatenulatum	798	98.039	459	s:pseudocatenulatum	793	97.821	470	BIF > NT
Zotu5929	s:adolescentis	TRUE	BIF/NT	-52.8	s:adolescentis	808	98.265	461	s:adolescentis	780	97.18	470	BIF > NT
Zotu6026	s:pseudocatenulatum	TRUE	BIF/NT	-77.4	s:pseudocatenulatum	824	98.915	461	s:pseudocatenulatum	819	98.698	471	BIF > NT
Zotu6063	s:dentium	TRUE	BIF/NT	-70.3	s:dentium	813	98.482	461	s:dentium	802	98.048	473	BIF > NT
Zotu6158	s:adolescentis	TRUE	BIF/NT	-74.8	s:adolescentis	808	98.265	461	s:adolescentis	802	98.048	470	BIF > NT
Zotu6187	s:pseudolongum	TRUE	BIF/NT	-77.4	s:pseudolongum	824	98.915	461	s:pseudolongum	819	98.698	471	BIF > NT
Zotu6188	s:pseudolongum	TRUE	BIF/NT	-74.8	s:pseudolongum	808	98.265	461	s:pseudolongum	802	98.048	471	BIF > NT
Zotu6221	s:adolescentis	TRUE	BIF/NT	-78.5	s:adolescentis	835	99.349	461	s:adolescentis	830	99.132	470	BIF > NT
Zotu6289	s:adolescentis	TRUE	BIF/NT	-77.4	s:adolescentis	824	98.915	461	s:adolescentis	819	98.698	471	BIF > NT
Zotu6317	s:pseudocatenulatum	TRUE	BIF/NT	-75.9	s:pseudocatenulatum	809	98.475	459	s:pseudocatenulatum	804	98.257	470	BIF > NT
Zotu6440	s:adolescentis	TRUE	BIF/NT	-56.3	s:adolescentis	843	99.782	459	s:adolescentis	815	98.693	471	BIF > NT
Zotu6609	s:adolescentis	TRUE	BIF/NT	-75.2	s:adolescentis	802	98.048	461	s:adolescentis	797	97.831	471	BIF > NT
Zotu6709	s:pseudocatenulatum	TRUE	BIF/NT	-77.2	s:pseudocatenulatum	832	99.346	459	s:pseudocatenulatum	826	99.129	470	BIF > NT
Zotu6875	s:longum	TRUE	BIF/NT	-76.1	s:longum	821	98.291	468	s:longum	815	98.077	468	BIF > NT
Zotu6881	s:pseudocatenulatum	TRUE	BIF/NT	-78.7	s:pseudocatenulatum	837	99.564	459	s:pseudocatenulatum	832	99.346	470	BIF > NT
Zotu6935	s:pseudocatenulatum	TRUE	BIF/NT	-76.1	s:pseudocatenulatum	821	98.911	459	s:pseudocatenulatum	815	98.693	470	BIF > NT
Zotu6936	s:pseudocatenulatum	TRUE	BIF/NT	-75.9	s:pseudocatenulatum	819	98.698	461	s:pseudocatenulatum	813	98.482	471	BIF > NT
Zotu6968	s:pseudocatenulatum	TRUE	BIF/NT	-74.8	s:pseudocatenulatum	808	98.265	461	s:pseudocatenulatum	802	98.048	471	BIF > NT
Zotu6984	s:pseudocatenulatum	TRUE	BIF/NT	-74.8	s:pseudocatenulatum	808	98.265	461	s:pseudocatenulatum	802	98.048	471	BIF > NT
Zotu7079	s:adolescentis	TRUE	BIF/NT	-77	s:adolescentis	830	99.132	461	s:adolescentis	824	98.915	469	BIF > NT
Zotu7185	s:longum	TRUE	BIF/NT	-78.3	s:longum	843	99.145	468	s:longum	837	98.932	468	BIF > NT
Zotu7296	s:adolescentis	TRUE	BIF/NT	-74.8	s:adolescentis	808	98.265	461	s:adolescentis	802	98.048	471	BIF > NT
Zotu7297	s:adolescentis	TRUE	BIF/NT	-77	s:adolescentis	830	99.132	461	s:adolescentis	824	98.915	471	BIF > NT
Zotu7363	s:pseudocatenulatum	TRUE	BIF/NT	-73.3	s:pseudocatenulatum	793	97.821	459	s:pseudocatenulatum	787	97.603	470	BIF > NT
Zotu7368	s:longum	TRUE	BIF/NT	-79.2	s:longum	852	99.362	470	s:longum	846	99.149	470	BIF > NT
Zotu7427	s:pseudocatenulatum	TRUE	BIF/NT	-75.5	s:pseudocatenulatum	815	98.693	459	s:pseudocatenulatum	809	98.475	470	BIF > NT
Zotu7794	s:adolescentis	TRUE	BIF/NT	-74.8	s:adolescentis	808	98.265	461	s:adolescentis	802	98.048	471	BIF > NT
Zotu7799	s:animalis	TRUE	BIF/NT	-78.5	s:animalis	845	99.783	460	s:animalis	839	99.663	470	BIF > NT
Zotu7800	s:animalis	TRUE	BIF/NT	-80	s:animalis	850	100	460	s:animalis	845	99.783	470	BIF > NT
Zotu7825	s:adolescentis	TRUE	BIF/NT	-78.5	s:adolescentis	835	99.349	461	s:adolescentis	830	99.132	470	BIF > NT
Zotu7833	s:pseudocatenulatum	TRUE	BIF/NT	-75.9	s:pseudocatenulatum	809	98.475	459	s:pseudocatenulatum	804	98.257	470	BIF > NT
Zotu7887	s:pseudocatenulatum	TRUE	BIF/NT	-68.8	s:pseudocatenulatum	798	98.039	459	s:pseudocatenulatum	787	97.603	469	BIF > NT
Zotu7888	s:pseudocatenulatum	TRUE	BIF/NT	-69.4	s:pseudocatenulatum	804	98.257	459	s:pseudocatenulatum	793	97.821	469	BIF > NT
Zotu7945	s:longum	TRUE	BIF/NT	-79.2	s:longum	852	99.362	470	s:longum	846	99.149	470	BIF > NT
Zotu7953	s:pseudocatenulatum	TRUE	BIF/NT	-78.7	s:pseudocatenulatum	837	99.564	459	s:pseudocatenulatum	832	99.346	470	BIF > NT
Zotu8119	s:adolescentis	TRUE	BIF/NT	-55.7	s:adolescentis	837	99.564	459	s:adolescentis	809	98.475	471	BIF > NT
Zotu8162	s:longum	TRUE	BIF/NT	-79.6	s:longum	846	99.149	470	s:longum	841	98.936	470	BIF > NT
Zotu8178	s:animalis	TRUE	BIF/NT	-79.8	s:animalis	848	100	459	s:animalis	843	99.782	471	BIF > NT
Zotu8200	s:pseudocatenulatum	TRUE	BIF/NT	-77.6	s:pseudocatenulatum	826	99.129	459	s:pseudocatenulatum	821	98.911	470	BIF > NT
Zotu8252	s:adolescentis	TRUE	BIF/NT	-70.2	s:adolescentis	752	96.095	461	s:adolescentis	747	95.879	471	BIF > NT
Zotu8336	s:pseudocatenulatum	TRUE	BIF/NT	-75.5	s:pseudocatenulatum	815	98.693	459	s:pseudocatenulatum	809	98.475	471	BIF > NT
Zotu8337	s:pseudocatenulatum	TRUE	BIF/NT	-75.5	s:pseudocatenulatum	815	98.693	459	s:pseudocatenulatum	809	98.475	470	BIF > NT
Zotu3550	s:pullorum	TRUE	BIF/NT	-67.3	s:pullorum	843	99.145	468	s:pullorum	826	98.504	471	BIF > NT
Zotu763	s:pullorum	TRUE	BIF/NT	-68.2	s:pullorum	852	99.362	470	s:pullorum	835	98.723	470	BIF > NT
Zotu1575	s:pullorum	TRUE	BIF/NT	-68.6	s:pullorum	846	99.149	470	s:pullorum	830	98.511	470	BIF > NT
Zotu2012	s:pullorum	TRUE	BIF/NT	-68.8	s:pullorum	848	99.359	468	s:pullorum	832	98.718	471	BIF > NT
Zotu14	g:Bifidobacterium	TRUE	BIF/NT	-85.2	g:Bifidobacterium	852	100	461	g:Bifidobacterium	852	100	471	BIF=NT
Zotu33	g:Bifidobacterium	TRUE	BIF/NT	-84.6	g:Bifidobacterium	846	99.783	461	g:Bifidobacterium	846	99.783	471	BIF=NT
Zotu44	g:Bifidobacterium	TRUE	BIF/NT	-84.8	g:Bifidobacterium	848	100	461	g:Bifidobacterium	848	100	471	BIF=NT
Zotu90	g:Bifidobacterium	TRUE	BIF/NT	-84.3	g:Bifidobacterium	843	99.782	461	g:Bifidobacterium	843	99.782	471	BIF=NT
Zotu190	g:Bifidobacterium	TRUE	BIF/NT	-85.9	g:Bifidobacterium	859	99.786	468	g:Bifidobacterium	859	99.786	468	BIF=NT
Zotu303	g:Bifidobacterium	TRUE	BIF/NT	-85.4	g:Bifidobacterium	854	99.573	468	g:Bifidobacterium	854	99.573	468	BIF=NT
Zotu342	g:Bifidobacterium	TRUE	BIF/NT	-83.5	g:Bifidobacterium	835	99.349	461	g:Bifidobacterium	835	99.349	474	BIF=NT
Zotu398	g:Bifidobacterium	TRUE	BIF/NT	-85.4	g:Bifidobacterium	854	99.573	468	g:Bifidobacterium	854	99.573	468	BIF=NT
Zotu417	g:Bifidobacterium	TRUE	BIF/NT	-82.6	g:Bifidobacterium	826	99.129	459	g:Bifidobacterium	826	99.129	470	BIF=NT
Zotu626	g:Bifidobacterium	TRUE	BIF/NT	-83.2	g:Bifidobacterium	832	98.718	468	g:Bifidobacterium	832	98.718	468	BIF=NT
Zotu639	g:Bifidobacterium	TRUE	BIF/NT	-83	g:Bifidobacterium	830	99.132	461	g:Bifidobacterium	830	99.132	471	BIF=NT
Zotu707	g:Bifidobacterium	TRUE	BIF/NT	-83	g:Bifidobacterium	830	99.132	461	g:Bifidobacterium	830	99.132	474	BIF=NT
Zotu737	g:Bifidobacterium	TRUE	BIF/NT	-80.9	g:Bifidobacterium	809	98.475	459	g:Bifidobacterium	809	98.475	470	BIF=NT
Zotu878	g:Bifidobacterium	TRUE	BIF/NT	-83.2	g:Bifidobacterium	832	99.346	461	g:Bifidobacterium	832	99.346	476	BIF=NT
Zotu1464	g:Bifidobacterium	TRUE	BIF/NT	-71.5	g:Bifidobacterium	715	94.231	468	g:Bifidobacterium	715	94.231	468	BIF=NT
Zotu1737	g:Bifidobacterium	TRUE	BIF/NT	-82.6	g:Bifidobacterium	826	99.129	461	g:Bifidobacterium	826	99.129	476	BIF=NT
Zotu1757	g:Bifidobacterium	TRUE	BIF/NT	-85.2	g:Bifidobacterium	852	99.362	470	g:Bifidobacterium	852	99.362	470	BIF=NT
Zotu1853	g:Bifidobacterium	TRUE	BIF/NT	-81.5	g:Bifidobacterium	815	98.077	468	g:Bifidobacterium	815	98.077	468	BIF=NT
Zotu2222	g:Bifidobacterium	TRUE	BIF/NT	-84.3	g:Bifidobacterium	843	99.145	468	g:Bifidobacterium	843	99.145	468	BIF=NT
Zotu2255	g:Bifidobacterium	TRUE	BIF/NT	-83.7	g:Bifidobacterium	837	98.932	468	g:Bifidobacterium	837	98.932	468	BIF=NT
Zotu2283	g:Bifidobacterium	TRUE	BIF/NT	-84.3	g:Bifidobacterium	843	99.145	468	g:Bifidobacterium	843	99.145	468	BIF=NT
Zotu2388	g:Bifidobacterium	TRUE	BIF/NT	-84.8	g:Bifidobacterium	848	99.359	468	g:Bifidobacterium	848	99.359	468	BIF=NT
Zotu2525	g:Bifidobacterium	TRUE	BIF/NT	-84.8	g:Bifidobacterium	848	99.359	468	g:Bifidobacterium	848	99.359	468	BIF=NT
Zotu2542	g:Bifidobacterium	TRUE	BIF/NT	-67.6	g:Bifidobacterium	676	93.246	469	g:Bifidobacterium	676	93.246	469	BIF=NT
Zotu2701	g:Bifidobacterium	TRUE	BIF/NT	-71	g:Bifidobacterium	710	94.017	468	g:Bifidobacterium	710	94.017	468	BIF=NT
Zotu2809	g:Bifidobacterium	TRUE	BIF/NT	-84.6	g:Bifidobacterium	846	99.149	470	g:Bifidobacterium	846	99.149	470	BIF=NT
Zotu2825	g:Bifidobacterium	TRUE	BIF/NT	-83.7	g:Bifidobacterium	837	98.932	468	g:Bifidobacterium	837	98.932	468	BIF=NT
Zotu2907	g:Bifidobacterium	TRUE	BIF/NT	-80.4	g:Bifidobacterium	804	98.257	459	g:Bifidobacterium	804	98.257	470	BIF=NT
Zotu2975	g:Bifidobacterium	TRUE	BIF/NT	-84.3	g:Bifidobacterium	843	99.145	468	g:Bifidobacterium	843	99.145	468	BIF=NT
Zotu3038	g:Bifidobacterium	TRUE	BIF/NT	-84.3	g:Bifidobacterium	843	99.145	468	g:Bifidobacterium	843	99.145	468	BIF=NT
Zotu3097	g:Bifidobacterium	TRUE	BIF/NT	-71.5	g:Bifidobacterium	715	94.231	470	g:Bifidobacterium	715	94.231	469	BIF=NT
Zotu3098	g:Bifidobacterium	TRUE	BIF/NT	-84.8	g:Bifidobacterium	848	99.359	468	g:Bifidobacterium	848	99.359	468	BIF=NT
Zotu3108	g:Bifidobacterium	TRUE	BIF/NT	-43.3	g:Bifidobacterium	433	83.333	471	g:Bifidobacterium	433	83.333	470	BIF=NT
Zotu3137	g:Bifidobacterium	TRUE	BIF/NT	-83.2	g:Bifidobacterium	832	98.718	468	g:Bifidobacterium	832	98.718	468	BIF=NT
Zotu3215	g:Bifidobacterium	TRUE	BIF/NT	-66.7	g:Bifidobacterium	667	92.81	469	g:Bifidobacterium	667	92.81	469	BIF=NT
Zotu3266	g:Bifidobacterium	TRUE	BIF/NT	-82.1	g:Bifidobacterium	821	98.911	459	g:Bifidobacterium	821	98.911	470	BIF=NT
Zotu3384	g:Bifidobacterium	TRUE	BIF/NT	-84.8	g:Bifidobacterium	848	99.359	468	g:Bifidobacterium	848	99.359	468	BIF=NT
Zotu3387	g:Bifidobacterium	TRUE	BIF/NT	-73.7	g:Bifidobacterium	737	95.085	470	g:Bifidobacterium	737	95.085	468	BIF=NT
Zotu3400	g:Bifidobacterium	TRUE	BIF/NT	-84.6	g:Bifidobacterium	846	99.149	470	g:Bifidobacterium	846	99.149	470	BIF=NT
Zotu3420	g:Bifidobacterium	TRUE	BIF/NT	-67.1	g:Bifidobacterium	671	93.028	469	g:Bifidobacterium	671	93.028	469	BIF=NT
Zotu3606	g:Bifidobacterium	TRUE	BIF/NT	-71	g:Bifidobacterium	710	94.017	471	g:Bifidobacterium	710	94.017	468	BIF=NT
Zotu3619	g:Bifidobacterium	TRUE	BIF/NT	-84.1	g:Bifidobacterium	841	98.936	470	g:Bifidobacterium	841	98.936	470	BIF=NT
Zotu3678	g:Bifidobacterium	TRUE	BIF/NT	-80.9	g:Bifidobacterium	809	98.475	459	g:Bifidobacterium	809	98.475	470	BIF=NT
Zotu3680	g:Bifidobacterium	TRUE	BIF/NT	-80.8	g:Bifidobacterium	808	98.265	461	g:Bifidobacterium	808	98.265	470	BIF=NT
Zotu3700	g:Bifidobacterium	TRUE	BIF/NT	-84.3	g:Bifidobacterium	843	99.145	468	g:Bifidobacterium	843	99.145	468	BIF=NT
Zotu3829	g:Bifidobacterium	TRUE	BIF/NT	-77.6	g:Bifidobacterium	776	97.168	461	g:Bifidobacterium	776	97.168	471	BIF=NT
Zotu3925	g:Bifidobacterium	TRUE	BIF/NT	-83.7	g:Bifidobacterium	837	98.932	468	g:Bifidobacterium	837	98.932	468	BIF=NT
Zotu3929	g:Bifidobacterium	TRUE	BIF/NT	-72.6	g:Bifidobacterium	726	94.658	470	g:Bifidobacterium	726	94.658	470	BIF=NT
Zotu3938	g:Bifidobacterium	TRUE	BIF/NT	-84.6	g:Bifidobacterium	846	99.149	470	g:Bifidobacterium	846	99.149	470	BIF=NT
Zotu4105	g:Bifidobacterium	TRUE	BIF/NT	-78	g:Bifidobacterium	780	97.18	461	g:Bifidobacterium	780	97.18	470	BIF=NT
Zotu4152	g:Bifidobacterium	TRUE	BIF/NT	-84.1	g:Bifidobacterium	841	98.936	470	g:Bifidobacterium	841	98.936	470	BIF=NT
Zotu4286	g:Bifidobacterium	TRUE	BIF/NT	-82.1	g:Bifidobacterium	821	98.911	459	g:Bifidobacterium	821	98.911	471	BIF=NT
Zotu4305	g:Bifidobacterium	TRUE	BIF/NT	-83.2	g:Bifidobacterium	832	98.718	468	g:Bifidobacterium	832	98.718	468	BIF=NT
Zotu4317	g:Bifidobacterium	TRUE	BIF/NT	-83.7	g:Bifidobacterium	837	98.932	468	g:Bifidobacterium	837	98.932	468	BIF=NT
Zotu4318	g:Bifidobacterium	TRUE	BIF/NT	-82.6	g:Bifidobacterium	826	98.504	468	g:Bifidobacterium	826	98.504	468	BIF=NT
Zotu4324	g:Bifidobacterium	TRUE	BIF/NT	-85.7	g:Bifidobacterium	857	99.574	470	g:Bifidobacterium	857	99.574	470	BIF=NT
Zotu4325	g:Bifidobacterium	TRUE	BIF/NT	-83.2	g:Bifidobacterium	832	98.718	468	g:Bifidobacterium	832	98.718	468	BIF=NT
Zotu4426	g:Bifidobacterium	TRUE	BIF/NT	-73.2	g:Bifidobacterium	732	94.872	468	g:Bifidobacterium	732	94.872	468	BIF=NT
Zotu4543	g:Bifidobacterium	TRUE	BIF/NT	-78.5	g:Bifidobacterium	785	97.397	461	g:Bifidobacterium	785	97.397	470	BIF=NT
Zotu4557	g:Bifidobacterium	TRUE	BIF/NT	-84.8	g:Bifidobacterium	848	99.359	468	g:Bifidobacterium	848	99.359	468	BIF=NT
Zotu4559	g:Bifidobacterium	TRUE	BIF/NT	-84.8	g:Bifidobacterium	848	99.359	468	g:Bifidobacterium	848	99.359	468	BIF=NT
Zotu4571	g:Bifidobacterium	TRUE	BIF/NT	-84.6	g:Bifidobacterium	846	99.149	470	g:Bifidobacterium	846	99.149	470	BIF=NT
Zotu4698	g:Bifidobacterium	TRUE	BIF/NT	-85.2	g:Bifidobacterium	852	99.362	470	g:Bifidobacterium	852	99.362	470	BIF=NT
Zotu4759	g:Bifidobacterium	TRUE	BIF/NT	-67.1	g:Bifidobacterium	671	93.028	469	g:Bifidobacterium	671	93.028	469	BIF=NT
Zotu4761	g:Bifidobacterium	TRUE	BIF/NT	-67.5	g:Bifidobacterium	675	93.059	471	g:Bifidobacterium	675	93.059	471	BIF=NT
Zotu4765	g:Bifidobacterium	TRUE	BIF/NT	-65.6	g:Bifidobacterium	656	92.375	469	g:Bifidobacterium	656	92.375	469	BIF=NT
Zotu4812	g:Bifidobacterium	TRUE	BIF/NT	-85.2	g:Bifidobacterium	852	99.362	470	g:Bifidobacterium	852	99.362	470	BIF=NT
Zotu4822	g:Bifidobacterium	TRUE	BIF/NT	-84.6	g:Bifidobacterium	846	99.149	470	g:Bifidobacterium	846	99.149	470	BIF=NT
Zotu4823	g:Bifidobacterium	TRUE	BIF/NT	-42.7	g:Bifidobacterium	427	83.12	471	g:Bifidobacterium	427	83.12	473	BIF=NT
Zotu4861	g:Bifidobacterium	TRUE	BIF/NT	-83.7	g:Bifidobacterium	837	98.932	468	g:Bifidobacterium	837	98.932	468	BIF=NT
Zotu4867	g:Bifidobacterium	TRUE	BIF/NT	-43.6	g:Bifidobacterium	436	83.404	471	g:Bifidobacterium	436	83.404	471	BIF=NT
Zotu4888	g:Bifidobacterium	TRUE	BIF/NT	-66.2	g:Bifidobacterium	662	92.537	469	g:Bifidobacterium	662	92.537	469	BIF=NT
Zotu4892	g:Bifidobacterium	TRUE	BIF/NT	-79.8	g:Bifidobacterium	798	98.039	459	g:Bifidobacterium	798	98.039	470	BIF=NT
Zotu4893	g:Bifidobacterium	TRUE	BIF/NT	-74.9	g:Bifidobacterium	749	96.078	461	g:Bifidobacterium	749	96.522	469	BIF=NT
Zotu5035	g:Bifidobacterium	TRUE	BIF/NT	-67.1	g:Bifidobacterium	671	92.842	471	g:Bifidobacterium	671	92.842	471	BIF=NT
Zotu5073	g:Bifidobacterium	TRUE	BIF/NT	-80.2	g:Bifidobacterium	802	98.048	461	g:Bifidobacterium	802	98.048	470	BIF=NT
Zotu5099	g:Bifidobacterium	TRUE	BIF/NT	-83.2	g:Bifidobacterium	832	98.718	468	g:Bifidobacterium	832	98.718	468	BIF=NT
Zotu5168	g:Bifidobacterium	TRUE	BIF/NT	-84.1	g:Bifidobacterium	841	98.936	470	g:Bifidobacterium	841	98.936	470	BIF=NT
Zotu5186	g:Bifidobacterium	TRUE	BIF/NT	-68	g:Bifidobacterium	680	93.275	471	g:Bifidobacterium	680	93.275	471	BIF=NT
Zotu5215	g:Bifidobacterium	TRUE	BIF/NT	-83.5	g:Bifidobacterium	835	98.723	470	g:Bifidobacterium	835	98.723	470	BIF=NT
Zotu5216	g:Bifidobacterium	TRUE	BIF/NT	-69.5	g:Bifidobacterium	695	93.817	469	g:Bifidobacterium	695	93.803	469	BIF=NT
Zotu5251	g:Bifidobacterium	TRUE	BIF/NT	-84.3	g:Bifidobacterium	843	99.145	468	g:Bifidobacterium	843	99.145	468	BIF=NT
Zotu5279	g:Bifidobacterium	TRUE	BIF/NT	-84.3	g:Bifidobacterium	843	99.145	468	g:Bifidobacterium	843	99.145	468	BIF=NT
Zotu5306	g:Bifidobacterium	TRUE	BIF/NT	-82.6	g:Bifidobacterium	826	98.504	468	g:Bifidobacterium	826	98.504	468	BIF=NT
Zotu5313	g:Bifidobacterium	TRUE	BIF/NT	-83.7	g:Bifidobacterium	837	98.932	468	g:Bifidobacterium	837	98.932	468	BIF=NT
Zotu5350	g:Bifidobacterium	TRUE	BIF/NT	-74.1	g:Bifidobacterium	741	95.106	470	g:Bifidobacterium	741	95.106	470	BIF=NT
Zotu5551	g:Bifidobacterium	TRUE	BIF/NT	-67.1	g:Bifidobacterium	671	93.028	469	g:Bifidobacterium	671	93.028	469	BIF=NT
Zotu5590	g:Bifidobacterium	TRUE	BIF/NT	-79.8	g:Bifidobacterium	798	98.039	459	g:Bifidobacterium	798	98.039	469	BIF=NT
Zotu5636	g:Bifidobacterium	TRUE	BIF/NT	-84.6	g:Bifidobacterium	846	99.149	470	g:Bifidobacterium	846	99.149	470	BIF=NT
Zotu5680	g:Bifidobacterium	TRUE	BIF/NT	-80.9	g:Bifidobacterium	809	97.863	468	g:Bifidobacterium	809	97.863	468	BIF=NT
Zotu5683	g:Bifidobacterium	TRUE	BIF/NT	-84.1	g:Bifidobacterium	841	98.936	470	g:Bifidobacterium	841	98.936	470	BIF=NT
Zotu5690	g:Bifidobacterium	TRUE	BIF/NT	-83.7	g:Bifidobacterium	837	98.932	468	g:Bifidobacterium	837	98.932	468	BIF=NT
Zotu5753	g:Bifidobacterium	TRUE	BIF/NT	-79.8	g:Bifidobacterium	798	98.039	459	g:Bifidobacterium	798	98.039	471	BIF=NT
Zotu5760	g:Bifidobacterium	TRUE	BIF/NT	-84.8	g:Bifidobacterium	848	99.359	468	g:Bifidobacterium	848	99.359	468	BIF=NT
Zotu5834	g:Bifidobacterium	TRUE	BIF/NT	-84.3	g:Bifidobacterium	843	99.145	468	g:Bifidobacterium	843	99.145	468	BIF=NT
Zotu5909	g:Bifidobacterium	TRUE	BIF/NT	-83.7	g:Bifidobacterium	837	98.932	468	g:Bifidobacterium	837	98.932	468	BIF=NT
Zotu5963	g:Bifidobacterium	TRUE	BIF/NT	-79.8	g:Bifidobacterium	798	98.039	459	g:Bifidobacterium	798	98.039	470	BIF=NT
Zotu5980	g:Bifidobacterium	TRUE	BIF/NT	-83.7	g:Bifidobacterium	837	98.932	468	g:Bifidobacterium	837	98.932	468	BIF=NT
Zotu5985	g:Bifidobacterium	TRUE	BIF/NT	-74.3	g:Bifidobacterium	743	95.861	461	g:Bifidobacterium	743	96.232	471	BIF=NT
Zotu6018	g:Bifidobacterium	TRUE	BIF/NT	-75.4	g:Bifidobacterium	754	96.296	461	g:Bifidobacterium	754	96.812	471	BIF=NT
Zotu6089	g:Bifidobacterium	TRUE	BIF/NT	-66.2	g:Bifidobacterium	662	92.593	469	g:Bifidobacterium	662	92.593	469	BIF=NT
Zotu6099	g:Bifidobacterium	TRUE	BIF/NT	-83.7	g:Bifidobacterium	837	98.932	468	g:Bifidobacterium	837	98.932	468	BIF=NT
Zotu6118	g:Bifidobacterium	TRUE	BIF/NT	-83.5	g:Bifidobacterium	835	98.723	470	g:Bifidobacterium	835	98.723	470	BIF=NT
Zotu6151	g:Bifidobacterium	TRUE	BIF/NT	-84.3	g:Bifidobacterium	843	99.145	468	g:Bifidobacterium	843	99.145	468	BIF=NT
Zotu6228	g:Bifidobacterium	TRUE	BIF/NT	-83.7	g:Bifidobacterium	837	98.932	468	g:Bifidobacterium	837	98.932	468	BIF=NT
Zotu6234	g:Bifidobacterium	TRUE	BIF/NT	-76.3	g:Bifidobacterium	763	96.529	461	g:Bifidobacterium	763	96.529	473	BIF=NT
Zotu6237	g:Bifidobacterium	TRUE	BIF/NT	-76.3	g:Bifidobacterium	763	96.529	461	g:Bifidobacterium	763	96.529	470	BIF=NT
Zotu6268	g:Bifidobacterium	TRUE	BIF/NT	-68.2	g:Bifidobacterium	682	93.206	471	g:Bifidobacterium	682	93.41	471	BIF=NT
Zotu6275	g:Bifidobacterium	TRUE	BIF/NT	-77.4	g:Bifidobacterium	774	96.963	461	g:Bifidobacterium	774	96.963	470	BIF=NT
Zotu6379	g:Bifidobacterium	TRUE	BIF/NT	-84.3	g:Bifidobacterium	843	99.145	468	g:Bifidobacterium	843	99.145	468	BIF=NT
Zotu6402	g:Bifidobacterium	TRUE	BIF/NT	-74.3	g:Bifidobacterium	743	95.861	461	g:Bifidobacterium	743	95.861	471	BIF=NT
Zotu6403	g:Bifidobacterium	TRUE	BIF/NT	-83.7	g:Bifidobacterium	837	98.932	468	g:Bifidobacterium	837	98.932	468	BIF=NT
Zotu6409	g:Bifidobacterium	TRUE	BIF/NT	-84.6	g:Bifidobacterium	846	99.149	470	g:Bifidobacterium	846	99.149	470	BIF=NT
Zotu6462	g:Bifidobacterium	TRUE	BIF/NT	-73.6	g:Bifidobacterium	736	94.894	472	g:Bifidobacterium	736	94.894	470	BIF=NT
Zotu6520	g:Bifidobacterium	TRUE	BIF/NT	-77.4	g:Bifidobacterium	774	96.963	461	g:Bifidobacterium	774	96.963	469	BIF=NT
Zotu6524	g:Bifidobacterium	TRUE	BIF/NT	-76.9	g:Bifidobacterium	769	96.746	461	g:Bifidobacterium	769	96.746	470	BIF=NT
Zotu6531	g:Bifidobacterium	TRUE	BIF/NT	-84.1	g:Bifidobacterium	841	98.936	470	g:Bifidobacterium	841	98.936	470	BIF=NT
Zotu6591	g:Bifidobacterium	TRUE	BIF/NT	-78.2	g:Bifidobacterium	782	97.386	461	g:Bifidobacterium	782	97.386	471	BIF=NT
Zotu6610	g:Bifidobacterium	TRUE	BIF/NT	-82.6	g:Bifidobacterium	826	98.504	468	g:Bifidobacterium	826	98.504	468	BIF=NT
Zotu6618	g:Bifidobacterium	TRUE	BIF/NT	-77.6	g:Bifidobacterium	776	97.168	461	g:Bifidobacterium	776	97.168	471	BIF=NT
Zotu6656	g:Bifidobacterium	TRUE	BIF/NT	-85.4	g:Bifidobacterium	854	99.573	468	g:Bifidobacterium	854	99.573	468	BIF=NT
Zotu6664	g:Bifidobacterium	TRUE	BIF/NT	-85.2	g:Bifidobacterium	852	99.362	470	g:Bifidobacterium	852	99.362	470	BIF=NT
Zotu6674	g:Bifidobacterium	TRUE	BIF/NT	-84.6	g:Bifidobacterium	846	99.149	470	g:Bifidobacterium	846	99.149	470	BIF=NT
Zotu6683	g:Bifidobacterium	TRUE	BIF/NT	-79.7	g:Bifidobacterium	797	97.831	461	g:Bifidobacterium	797	97.831	470	BIF=NT
Zotu6759	g:Bifidobacterium	TRUE	BIF/NT	-80.4	g:Bifidobacterium	804	97.65	468	g:Bifidobacterium	804	97.65	468	BIF=NT
Zotu6784	g:Bifidobacterium	TRUE	BIF/NT	-73.2	g:Bifidobacterium	732	94.872	470	g:Bifidobacterium	732	94.872	468	BIF=NT
Zotu6852	g:Bifidobacterium	TRUE	BIF/NT	-81.5	g:Bifidobacterium	815	98.693	459	g:Bifidobacterium	815	98.854	471	BIF=NT
Zotu6871	g:Bifidobacterium	TRUE	BIF/NT	-81.5	g:Bifidobacterium	815	98.693	459	g:Bifidobacterium	815	98.693	470	BIF=NT
Zotu6882	g:Bifidobacterium	TRUE	BIF/NT	-73.2	g:Bifidobacterium	732	94.872	470	g:Bifidobacterium	732	94.872	470	BIF=NT
Zotu6883	g:Bifidobacterium	TRUE	BIF/NT	-66.5	g:Bifidobacterium	665	92.81	469	g:Bifidobacterium	665	92.81	469	BIF=NT
Zotu6885	g:Bifidobacterium	TRUE	BIF/NT	-78.7	g:Bifidobacterium	787	97.603	459	g:Bifidobacterium	787	98.551	469	BIF=NT
Zotu6999	g:Bifidobacterium	TRUE	BIF/NT	-84.3	g:Bifidobacterium	843	99.145	468	g:Bifidobacterium	843	99.145	468	BIF=NT
Zotu7000	g:Bifidobacterium	TRUE	BIF/NT	-84.1	g:Bifidobacterium	841	98.936	470	g:Bifidobacterium	841	98.936	470	BIF=NT
Zotu7014	g:Bifidobacterium	TRUE	BIF/NT	-83.2	g:Bifidobacterium	832	98.718	468	g:Bifidobacterium	832	98.718	468	BIF=NT
Zotu7019	g:Bifidobacterium	TRUE	BIF/NT	-74.9	g:Bifidobacterium	749	95.513	470	g:Bifidobacterium	749	95.513	470	BIF=NT
Zotu7026	g:Bifidobacterium	TRUE	BIF/NT	-84.1	g:Bifidobacterium	841	98.936	470	g:Bifidobacterium	841	98.936	470	BIF=NT
Zotu7028	g:Bifidobacterium	TRUE	BIF/NT	-84.1	g:Bifidobacterium	841	98.936	470	g:Bifidobacterium	841	98.936	470	BIF=NT
Zotu7060	g:Bifidobacterium	TRUE	BIF/NT	-79.7	g:Bifidobacterium	797	97.831	461	g:Bifidobacterium	797	97.831	470	BIF=NT
Zotu7088	g:Bifidobacterium	TRUE	BIF/NT	-74.9	g:Bifidobacterium	749	96.078	461	g:Bifidobacterium	749	96.078	470	BIF=NT
Zotu7089	g:Bifidobacterium	TRUE	BIF/NT	-85.2	g:Bifidobacterium	852	99.362	470	g:Bifidobacterium	852	99.362	470	BIF=NT
Zotu7090	g:Bifidobacterium	TRUE	BIF/NT	-85.2	g:Bifidobacterium	852	99.362	470	g:Bifidobacterium	852	99.362	470	BIF=NT
Zotu7113	g:Bifidobacterium	TRUE	BIF/NT	-83.2	g:Bifidobacterium	832	98.718	468	g:Bifidobacterium	832	98.718	468	BIF=NT
Zotu7126	g:Bifidobacterium	TRUE	BIF/NT	-73	g:Bifidobacterium	730	94.681	472	g:Bifidobacterium	730	94.681	470	BIF=NT
Zotu7210	g:Bifidobacterium	TRUE	BIF/NT	-80.4	g:Bifidobacterium	804	98.257	459	g:Bifidobacterium	804	98.257	469	BIF=NT
Zotu7214	g:Bifidobacterium	TRUE	BIF/NT	-82.4	g:Bifidobacterium	824	98.915	461	g:Bifidobacterium	824	98.915	471	BIF=NT
Zotu7215	g:Bifidobacterium	TRUE	BIF/NT	-65.1	g:Bifidobacterium	651	92.157	469	g:Bifidobacterium	651	92.157	469	BIF=NT
Zotu7219	g:Bifidobacterium	TRUE	BIF/NT	-72.6	g:Bifidobacterium	726	94.658	468	g:Bifidobacterium	726	94.658	468	BIF=NT
Zotu7224	g:Bifidobacterium	TRUE	BIF/NT	-74.9	g:Bifidobacterium	749	95.513	470	g:Bifidobacterium	749	95.513	470	BIF=NT
Zotu7239	g:Bifidobacterium	TRUE	BIF/NT	-74.9	g:Bifidobacterium	749	96.078	461	g:Bifidobacterium	749	96.522	471	BIF=NT
Zotu7240	g:Bifidobacterium	TRUE	BIF/NT	-73.7	g:Bifidobacterium	737	95.085	470	g:Bifidobacterium	737	95.085	470	BIF=NT
Zotu7242	g:Bifidobacterium	TRUE	BIF/NT	-80.8	g:Bifidobacterium	808	98.265	461	g:Bifidobacterium	808	98.265	471	BIF=NT
Zotu7295	g:Bifidobacterium	TRUE	BIF/NT	-74.1	g:Bifidobacterium	741	95.662	461	g:Bifidobacterium	741	95.662	471	BIF=NT
Zotu7298	g:Bifidobacterium	TRUE	BIF/NT	-72.6	g:Bifidobacterium	726	95.207	461	g:Bifidobacterium	726	95.362	471	BIF=NT
Zotu7320	g:Bifidobacterium	TRUE	BIF/NT	-80.2	g:Bifidobacterium	802	98.048	461	g:Bifidobacterium	802	98.048	471	BIF=NT
Zotu7389	g:Bifidobacterium	TRUE	BIF/NT	-84.6	g:Bifidobacterium	846	99.149	470	g:Bifidobacterium	846	99.149	470	BIF=NT
Zotu7406	g:Bifidobacterium	TRUE	BIF/NT	-80.9	g:Bifidobacterium	809	98.475	459	g:Bifidobacterium	809	98.475	470	BIF=NT
Zotu7411	g:Bifidobacterium	TRUE	BIF/NT	-84.3	g:Bifidobacterium	843	99.145	468	g:Bifidobacterium	843	99.145	468	BIF=NT
Zotu7412	g:Bifidobacterium	TRUE	BIF/NT	-83.5	g:Bifidobacterium	835	98.723	470	g:Bifidobacterium	835	98.723	470	BIF=NT
Zotu7459	g:Bifidobacterium	TRUE	BIF/NT	-82.6	g:Bifidobacterium	826	98.504	468	g:Bifidobacterium	826	98.504	468	BIF=NT
Zotu7461	g:Bifidobacterium	TRUE	BIF/NT	-84.1	g:Bifidobacterium	841	98.936	470	g:Bifidobacterium	841	98.936	470	BIF=NT
Zotu7464	g:Bifidobacterium	TRUE	BIF/NT	-83.2	g:Bifidobacterium	832	98.718	468	g:Bifidobacterium	832	98.718	468	BIF=NT
Zotu7498	g:Bifidobacterium	TRUE	BIF/NT	-73.6	g:Bifidobacterium	736	95.445	461	g:Bifidobacterium	736	95.445	471	BIF=NT
Zotu7504	g:Bifidobacterium	TRUE	BIF/NT	-85.2	g:Bifidobacterium	852	99.362	470	g:Bifidobacterium	852	99.362	470	BIF=NT
Zotu7532	g:Bifidobacterium	TRUE	BIF/NT	-73.7	g:Bifidobacterium	737	95.085	470	g:Bifidobacterium	737	95.085	470	BIF=NT
Zotu7542	g:Bifidobacterium	TRUE	BIF/NT	-82.1	g:Bifidobacterium	821	98.291	468	g:Bifidobacterium	821	98.291	468	BIF=NT
Zotu7545	g:Bifidobacterium	TRUE	BIF/NT	-83.5	g:Bifidobacterium	835	98.723	470	g:Bifidobacterium	835	98.723	470	BIF=NT
Zotu7649	g:Bifidobacterium	TRUE	BIF/NT	-73.7	g:Bifidobacterium	737	95.085	470	g:Bifidobacterium	737	95.085	468	BIF=NT
Zotu7651	g:Bifidobacterium	TRUE	BIF/NT	-81.3	g:Bifidobacterium	813	98.482	461	g:Bifidobacterium	813	98.482	471	BIF=NT
Zotu7652	g:Bifidobacterium	TRUE	BIF/NT	-71.5	g:Bifidobacterium	715	94.231	470	g:Bifidobacterium	715	94.231	468	BIF=NT
Zotu7659	g:Bifidobacterium	TRUE	BIF/NT	-78.7	g:Bifidobacterium	787	97.603	459	g:Bifidobacterium	787	97.603	471	BIF=NT
Zotu7675	g:Bifidobacterium	TRUE	BIF/NT	-68.4	g:Bifidobacterium	684	93.39	469	g:Bifidobacterium	684	93.39	469	BIF=NT
Zotu7677	g:Bifidobacterium	TRUE	BIF/NT	-72.1	g:Bifidobacterium	721	94.444	470	g:Bifidobacterium	721	94.444	470	BIF=NT
Zotu7688	g:Bifidobacterium	TRUE	BIF/NT	-83.7	g:Bifidobacterium	837	98.932	468	g:Bifidobacterium	837	98.932	468	BIF=NT
Zotu7690	g:Bifidobacterium	TRUE	BIF/NT	-84.3	g:Bifidobacterium	843	99.145	468	g:Bifidobacterium	843	99.145	468	BIF=NT
Zotu7693	g:Bifidobacterium	TRUE	BIF/NT	-82.4	g:Bifidobacterium	824	98.915	461	g:Bifidobacterium	824	98.915	471	BIF=NT
Zotu7752	g:Bifidobacterium	TRUE	BIF/NT	-76	g:Bifidobacterium	760	96.514	461	g:Bifidobacterium	760	97.101	470	BIF=NT
Zotu7754	g:Bifidobacterium	TRUE	BIF/NT	-80.2	g:Bifidobacterium	802	98.048	461	g:Bifidobacterium	802	98.048	471	BIF=NT
Zotu7756	g:Bifidobacterium	TRUE	BIF/NT	-67.3	g:Bifidobacterium	673	92.964	469	g:Bifidobacterium	673	92.964	469	BIF=NT
Zotu7767	g:Bifidobacterium	TRUE	BIF/NT	-77.1	g:Bifidobacterium	771	96.95	461	g:Bifidobacterium	771	96.95	471	BIF=NT
Zotu7812	g:Bifidobacterium	TRUE	BIF/NT	-78.7	g:Bifidobacterium	787	97.603	461	g:Bifidobacterium	787	97.603	471	BIF=NT
Zotu7829	g:Bifidobacterium	TRUE	BIF/NT	-84.6	g:Bifidobacterium	846	99.149	470	g:Bifidobacterium	846	99.149	470	BIF=NT
Zotu7855	g:Bifidobacterium	TRUE	BIF/NT	-83.2	g:Bifidobacterium	832	98.718	468	g:Bifidobacterium	832	98.718	468	BIF=NT
Zotu7896	g:Bifidobacterium	TRUE	BIF/NT	-83.7	g:Bifidobacterium	837	98.932	468	g:Bifidobacterium	837	98.932	468	BIF=NT
Zotu7963	g:Bifidobacterium	TRUE	BIF/NT	-71	g:Bifidobacterium	710	94.017	470	g:Bifidobacterium	710	94.017	469	BIF=NT
Zotu7977	g:Bifidobacterium	TRUE	BIF/NT	-43.1	g:Bifidobacterium	431	83.191	471	g:Bifidobacterium	431	83.191	473	BIF=NT
Zotu8020	g:Bifidobacterium	TRUE	BIF/NT	-73.6	g:Bifidobacterium	736	94.894	470	g:Bifidobacterium	736	94.894	470	BIF=NT
Zotu8048	g:Bifidobacterium	TRUE	BIF/NT	-83.7	g:Bifidobacterium	837	98.932	468	g:Bifidobacterium	837	98.932	468	BIF=NT
Zotu8051	g:Bifidobacterium	TRUE	BIF/NT	-80.4	g:Bifidobacterium	804	97.65	468	g:Bifidobacterium	804	97.65	468	BIF=NT
Zotu8095	g:Bifidobacterium	TRUE	BIF/NT	-84.6	g:Bifidobacterium	846	99.149	470	g:Bifidobacterium	846	99.149	470	BIF=NT
Zotu8174	g:Bifidobacterium	TRUE	BIF/NT	-79.8	g:Bifidobacterium	798	98.039	459	g:Bifidobacterium	798	98.039	470	BIF=NT
Zotu8209	g:Bifidobacterium	TRUE	BIF/NT	-80.4	g:Bifidobacterium	804	98.257	459	g:Bifidobacterium	804	98.257	471	BIF=NT
Zotu8210	g:Bifidobacterium	TRUE	BIF/NT	-66.7	g:Bifidobacterium	667	92.751	469	g:Bifidobacterium	667	95.107	470	BIF=NT
Zotu8220	g:Bifidobacterium	TRUE	BIF/NT	-77.6	g:Bifidobacterium	776	97.168	461	g:Bifidobacterium	776	97.168	470	BIF=NT
Zotu8235	g:Bifidobacterium	TRUE	BIF/NT	-79.3	g:Bifidobacterium	793	97.821	459	g:Bifidobacterium	793	97.821	470	BIF=NT
Zotu8239	g:Bifidobacterium	TRUE	BIF/NT	-83.7	g:Bifidobacterium	837	98.932	468	g:Bifidobacterium	837	98.932	468	BIF=NT
Zotu8248	g:Bifidobacterium	TRUE	BIF/NT	-72.1	g:Bifidobacterium	721	94.444	470	g:Bifidobacterium	721	94.444	470	BIF=NT
Zotu8361	g:Bifidobacterium	TRUE	BIF/NT	-84.3	g:Bifidobacterium	843	99.145	468	g:Bifidobacterium	843	99.145	468	BIF=NT
Zotu8376	g:Bifidobacterium	TRUE	BIF/NT	-81.5	g:Bifidobacterium	815	98.693	459	g:Bifidobacterium	815	98.693	470	BIF=NT
Zotu8379	g:Bifidobacterium	TRUE	BIF/NT	-82.4	g:Bifidobacterium	824	98.915	461	g:Bifidobacterium	824	98.915	471	BIF=NT
Zotu7273	g:Bifidobacterium	TRUE	BIF/NT	-1.3	g:Bifidobacterium	453	84.402	471	g:Bifidobacterium	409	82.692	474	BIF > NT
Zotu7733	g:Bifidobacterium	TRUE	BIF/NT	-1.3	g:Bifidobacterium	453	84.402	471	g:Bifidobacterium	409	82.692	473	BIF > NT
Zotu7400	g:Bifidobacterium	TRUE	BIF/NT	-2	g:Bifidobacterium	470	85.043	469	g:Bifidobacterium	425	83.333	472	BIF > NT
Zotu7391	g:Bifidobacterium	TRUE	BIF/NT	-3.3	g:Bifidobacterium	473	85.169	472	g:Bifidobacterium	429	83.404	474	BIF > NT
Zotu8286	g:Bifidobacterium	TRUE	BIF/NT	-4.9	g:Bifidobacterium	459	84.615	471	g:Bifidobacterium	418	82.942	473	BIF > NT
Zotu6250	g:Bifidobacterium	TRUE	BIF/NT	-6.4	g:Bifidobacterium	464	84.829	471	g:Bifidobacterium	424	83.156	473	BIF > NT
Zotu6720	g:Bifidobacterium	TRUE	BIF/NT	-26.1	g:Bifidobacterium	431	83.66	459	g:Bifidobacterium	414	85.577	471	BIF > NT
Zotu7050	g:Bifidobacterium	TRUE	BIF/NT	-26.5	g:Bifidobacterium	435	83.731	461	g:Bifidobacterium	418	85.577	471	BIF > NT
Zotu4041	g:Bifidobacterium	TRUE	BIF/NT	-27.6	g:Bifidobacterium	436	83.878	459	g:Bifidobacterium	420	85.577	471	BIF > NT
Zotu5449	g:Bifidobacterium	TRUE	BIF/NT	-28	g:Bifidobacterium	440	83.948	461	g:Bifidobacterium	424	85.577	471	BIF > NT
Zotu287	g:Bifidobacterium	TRUE	BIF/NT	-39.3	g:Bifidobacterium	843	99.782	459	g:Bifidobacterium	798	99.713	470	BIF > NT
Zotu571	g:Bifidobacterium	TRUE	BIF/NT	-40.6	g:Bifidobacterium	846	99.783	461	g:Bifidobacterium	802	99.713	471	BIF > NT
Zotu131	g:Bifidobacterium	TRUE	BIF/NT	-40.8	g:Bifidobacterium	848	100	459	g:Bifidobacterium	804	99.713	470	BIF > NT
Zotu275	g:Bifidobacterium	TRUE	BIF/NT	-41.2	g:Bifidobacterium	852	100	461	g:Bifidobacterium	808	99.713	471	BIF > NT
Zotu6962	g:Bifidobacterium	TRUE	BIF/NT	-42.8	g:Bifidobacterium	538	87.447	471	g:Bifidobacterium	527	87.021	472	BIF > NT
Zotu7469	g:Bifidobacterium	TRUE	BIF/NT	-43.5	g:Bifidobacterium	765	96.732	461	g:Bifidobacterium	732	95.575	471	BIF > NT
Zotu3791	g:Bifidobacterium	TRUE	BIF/NT	-43.9	g:Bifidobacterium	769	96.746	461	g:Bifidobacterium	736	95.575	470	BIF > NT
Zotu760	g:Bifidobacterium	TRUE	BIF/NT	-47.9	g:Bifidobacterium	819	98.698	461	g:Bifidobacterium	785	97.788	470	BIF > NT
Zotu1047	g:Bifidobacterium	TRUE	BIF/NT	-48.1	g:Bifidobacterium	821	98.911	461	g:Bifidobacterium	787	97.788	471	BIF > NT
Zotu1919	g:Bifidobacterium	TRUE	BIF/NT	-48.5	g:Bifidobacterium	815	98.693	461	g:Bifidobacterium	782	97.788	471	BIF > NT
Zotu113	g:Bifidobacterium	TRUE	BIF/NT	-49.2	g:Bifidobacterium	832	99.346	461	g:Bifidobacterium	798	98.039	471	BIF > NT
Zotu1375	g:Bifidobacterium	TRUE	BIF/NT	-49.2	g:Bifidobacterium	832	99.346	459	g:Bifidobacterium	798	99.14	470	BIF > NT
Zotu384	g:Bifidobacterium	TRUE	BIF/NT	-49.4	g:Bifidobacterium	824	98.915	461	g:Bifidobacterium	791	97.788	470	BIF > NT
Zotu209	g:Bifidobacterium	TRUE	BIF/NT	-49.6	g:Bifidobacterium	826	99.129	461	g:Bifidobacterium	793	97.821	471	BIF > NT
Zotu88	g:Bifidobacterium	TRUE	BIF/NT	-50	g:Bifidobacterium	830	99.132	461	g:Bifidobacterium	797	97.831	471	BIF > NT
Zotu38	g:Bifidobacterium	TRUE	BIF/NT	-50.5	g:Bifidobacterium	835	99.349	461	g:Bifidobacterium	802	98.048	471	BIF > NT
Zotu2462	g:Bifidobacterium	TRUE	BIF/NT	-50.5	g:Bifidobacterium	835	99.349	461	g:Bifidobacterium	802	99.14	471	BIF > NT
Zotu594	g:Bifidobacterium	TRUE	BIF/NT	-50.7	g:Bifidobacterium	837	99.564	459	g:Bifidobacterium	804	99.14	470	BIF > NT
Zotu1110	g:Bifidobacterium	TRUE	BIF/NT	-51.1	g:Bifidobacterium	841	99.566	461	g:Bifidobacterium	808	99.14	471	BIF > NT
Zotu8255	g:Bifidobacterium	TRUE	BIF/NT	-58.1	g:Bifidobacterium	691	93.709	471	g:Bifidobacterium	680	93.275	471	BIF > NT
Zotu7660	g:Bifidobacterium	TRUE	BIF/NT	-58.9	g:Bifidobacterium	809	98.475	459	g:Bifidobacterium	787	98.854	470	BIF > NT
Zotu5607	g:Bifidobacterium	TRUE	BIF/NT	-59.1	g:Bifidobacterium	821	98.911	461	g:Bifidobacterium	798	98.039	471	BIF > NT
Zotu4760	g:Bifidobacterium	TRUE	BIF/NT	-59.5	g:Bifidobacterium	815	98.693	459	g:Bifidobacterium	793	98.854	470	BIF > NT
Zotu7680	g:Bifidobacterium	TRUE	BIF/NT	-60.4	g:Bifidobacterium	664	92.625	469	g:Bifidobacterium	658	92.408	469	BIF > NT
Zotu8112	g:Bifidobacterium	TRUE	BIF/NT	-61.5	g:Bifidobacterium	675	93.059	469	g:Bifidobacterium	669	92.842	469	BIF > NT
Zotu6783	g:Bifidobacterium	TRUE	BIF/NT	-62.3	g:Bifidobacterium	793	97.821	461	g:Bifidobacterium	776	97.168	471	BIF > NT
Zotu5922	g:Bifidobacterium	TRUE	BIF/NT	-63.4	g:Bifidobacterium	804	98.257	461	g:Bifidobacterium	787	97.603	471	BIF > NT
Zotu7228	g:Bifidobacterium	TRUE	BIF/NT	-63.7	g:Bifidobacterium	697	93.404	471	g:Bifidobacterium	691	93.191	470	BIF > NT
Zotu7343	g:Bifidobacterium	TRUE	BIF/NT	-64.1	g:Bifidobacterium	691	93.191	471	g:Bifidobacterium	686	92.979	471	BIF > NT
Zotu4762	g:Bifidobacterium	TRUE	BIF/NT	-64.3	g:Bifidobacterium	693	93.376	471	g:Bifidobacterium	688	93.162	468	BIF > NT
Zotu6232	g:Bifidobacterium	TRUE	BIF/NT	-64.3	g:Bifidobacterium	693	93.376	471	g:Bifidobacterium	688	93.162	468	BIF > NT
Zotu7132	g:Bifidobacterium	TRUE	BIF/NT	-64.5	g:Bifidobacterium	815	98.693	461	g:Bifidobacterium	798	98.039	471	BIF > NT
Zotu5317	g:Bifidobacterium	TRUE	BIF/NT	-64.9	g:Bifidobacterium	809	98.475	461	g:Bifidobacterium	793	97.821	471	BIF > NT
Zotu8088	g:Bifidobacterium	TRUE	BIF/NT	-64.9	g:Bifidobacterium	809	98.475	461	g:Bifidobacterium	793	97.821	471	BIF > NT
Zotu6614	g:Bifidobacterium	TRUE	BIF/NT	-65	g:Bifidobacterium	710	94.017	471	g:Bifidobacterium	704	93.803	468	BIF > NT
Zotu7032	g:Bifidobacterium	TRUE	BIF/NT	-65	g:Bifidobacterium	710	94.017	470	g:Bifidobacterium	704	93.803	470	BIF > NT
Zotu6762	g:Bifidobacterium	TRUE	BIF/NT	-65.4	g:Bifidobacterium	704	93.803	470	g:Bifidobacterium	699	93.59	468	BIF > NT
Zotu8014	g:Bifidobacterium	TRUE	BIF/NT	-65.5	g:Bifidobacterium	675	93.059	469	g:Bifidobacterium	673	92.949	469	BIF > NT
Zotu7232	g:Bifidobacterium	TRUE	BIF/NT	-66.1	g:Bifidobacterium	721	94.444	472	g:Bifidobacterium	715	94.231	472	BIF > NT
Zotu8065	g:Bifidobacterium	TRUE	BIF/NT	-66.1	g:Bifidobacterium	721	94.444	470	g:Bifidobacterium	715	94.231	470	BIF > NT
Zotu8375	g:Bifidobacterium	TRUE	BIF/NT	-66.1	g:Bifidobacterium	771	96.95	461	g:Bifidobacterium	760	96.514	470	BIF > NT
Zotu7566	g:Bifidobacterium	TRUE	BIF/NT	-66.5	g:Bifidobacterium	725	94.468	470	g:Bifidobacterium	719	94.255	470	BIF > NT
Zotu1214	g:Bifidobacterium	TRUE	BIF/NT	-67.5	g:Bifidobacterium	785	97.397	461	g:Bifidobacterium	774	96.963	471	BIF > NT
Zotu7420	g:Bifidobacterium	TRUE	BIF/NT	-67.6	g:Bifidobacterium	726	94.658	472	g:Bifidobacterium	721	94.444	472	BIF > NT
Zotu2886	g:Bifidobacterium	TRUE	BIF/NT	-67.6	g:Bifidobacterium	736	94.894	470	g:Bifidobacterium	730	94.681	470	BIF > NT
Zotu1473	g:Bifidobacterium	TRUE	BIF/NT	-67.7	g:Bifidobacterium	787	97.603	461	g:Bifidobacterium	776	97.168	473	BIF > NT
Zotu535	g:Bifidobacterium	TRUE	BIF/NT	-68.1	g:Bifidobacterium	791	97.614	461	g:Bifidobacterium	780	97.18	471	BIF > NT
Zotu6184	g:Bifidobacterium	TRUE	BIF/NT	-68.3	g:Bifidobacterium	743	95.861	461	g:Bifidobacterium	737	95.643	470	BIF > NT
Zotu7367	g:Bifidobacterium	TRUE	BIF/NT	-69.8	g:Bifidobacterium	758	96.312	461	g:Bifidobacterium	752	96.095	470	BIF > NT
Zotu8160	g:Bifidobacterium	TRUE	BIF/NT	-69.8	g:Bifidobacterium	758	96.312	461	g:Bifidobacterium	752	96.095	470	BIF > NT
Zotu5077	g:Bifidobacterium	TRUE	BIF/NT	-70	g:Bifidobacterium	760	96.514	461	g:Bifidobacterium	754	96.296	471	BIF > NT
Zotu7068	g:Bifidobacterium	TRUE	BIF/NT	-71.1	g:Bifidobacterium	771	96.95	461	g:Bifidobacterium	765	96.732	470	BIF > NT
Zotu7366	g:Bifidobacterium	TRUE	BIF/NT	-71.1	g:Bifidobacterium	771	96.95	461	g:Bifidobacterium	765	96.732	470	BIF > NT
Zotu3333	g:Bifidobacterium	TRUE	BIF/NT	-71.3	g:Bifidobacterium	763	96.529	461	g:Bifidobacterium	758	96.312	470	BIF > NT
Zotu7846	g:Bifidobacterium	TRUE	BIF/NT	-71.5	g:Bifidobacterium	765	96.732	461	g:Bifidobacterium	760	96.514	470	BIF > NT
Zotu5910	g:Bifidobacterium	TRUE	BIF/NT	-71.6	g:Bifidobacterium	826	98.504	468	g:Bifidobacterium	815	98.077	468	BIF > NT
Zotu7948	g:Bifidobacterium	TRUE	BIF/NT	-71.6	g:Bifidobacterium	826	99.129	461	g:Bifidobacterium	815	98.693	471	BIF > NT
Zotu4835	g:Bifidobacterium	TRUE	BIF/NT	-72	g:Bifidobacterium	830	99.132	461	g:Bifidobacterium	819	98.698	471	BIF > NT
Zotu272	g:Bifidobacterium	TRUE	BIF/NT	-72.2	g:Bifidobacterium	782	97.386	459	g:Bifidobacterium	776	97.168	469	BIF > NT
Zotu3576	g:Bifidobacterium	TRUE	BIF/NT	-72.2	g:Bifidobacterium	782	97.386	461	g:Bifidobacterium	776	97.168	470	BIF > NT
Zotu5219	g:Bifidobacterium	TRUE	BIF/NT	-72.2	g:Bifidobacterium	782	97.386	461	g:Bifidobacterium	776	97.168	470	BIF > NT
Zotu5818	g:Bifidobacterium	TRUE	BIF/NT	-72.2	g:Bifidobacterium	782	97.386	461	g:Bifidobacterium	776	97.168	472	BIF > NT
Zotu6976	g:Bifidobacterium	TRUE	BIF/NT	-72.2	g:Bifidobacterium	782	97.386	461	g:Bifidobacterium	776	97.345	471	BIF > NT
Zotu7375	g:Bifidobacterium	TRUE	BIF/NT	-72.2	g:Bifidobacterium	782	96.795	470	g:Bifidobacterium	776	96.581	468	BIF > NT
Zotu5243	g:Bifidobacterium	TRUE	BIF/NT	-72.4	g:Bifidobacterium	774	96.963	461	g:Bifidobacterium	769	96.746	470	BIF > NT
Zotu232	g:Bifidobacterium	TRUE	BIF/NT	-73.1	g:Bifidobacterium	791	97.614	461	g:Bifidobacterium	785	97.397	471	BIF > NT
Zotu1132	g:Bifidobacterium	TRUE	BIF/NT	-73.1	g:Bifidobacterium	791	97.614	461	g:Bifidobacterium	785	97.788	470	BIF > NT
Zotu4113	g:Bifidobacterium	TRUE	BIF/NT	-73.1	g:Bifidobacterium	791	97.614	461	g:Bifidobacterium	785	97.397	470	BIF > NT
Zotu1297	g:Bifidobacterium	TRUE	BIF/NT	-73.3	g:Bifidobacterium	793	97.821	461	g:Bifidobacterium	787	97.788	471	BIF > NT
Zotu7766	g:Bifidobacterium	TRUE	BIF/NT	-73.3	g:Bifidobacterium	793	97.821	461	g:Bifidobacterium	787	97.603	470	BIF > NT
Zotu330	g:Bifidobacterium	TRUE	BIF/NT	-73.5	g:Bifidobacterium	785	97.397	461	g:Bifidobacterium	780	97.18	471	BIF > NT
Zotu2764	g:Bifidobacterium	TRUE	BIF/NT	-73.5	g:Bifidobacterium	785	97.397	461	g:Bifidobacterium	780	97.18	470	BIF > NT
Zotu4172	g:Bifidobacterium	TRUE	BIF/NT	-73.5	g:Bifidobacterium	785	97.397	461	g:Bifidobacterium	780	97.345	470	BIF > NT
Zotu7769	g:Bifidobacterium	TRUE	BIF/NT	-73.5	g:Bifidobacterium	785	97.397	461	g:Bifidobacterium	780	97.18	471	BIF > NT
Zotu156	g:Bifidobacterium	TRUE	BIF/NT	-73.7	g:Bifidobacterium	787	97.603	459	g:Bifidobacterium	782	97.386	470	BIF > NT
Zotu6313	g:Bifidobacterium	TRUE	BIF/NT	-73.7	g:Bifidobacterium	787	97.603	461	g:Bifidobacterium	782	97.386	472	BIF > NT
Zotu447	g:Bifidobacterium	TRUE	BIF/NT	-73.7	g:Bifidobacterium	797	97.831	461	g:Bifidobacterium	791	97.788	470	BIF > NT
Zotu5217	g:Bifidobacterium	TRUE	BIF/NT	-74.4	g:Bifidobacterium	804	98.257	461	g:Bifidobacterium	798	98.039	470	BIF > NT
Zotu5790	g:Bifidobacterium	TRUE	BIF/NT	-74.4	g:Bifidobacterium	804	98.257	461	g:Bifidobacterium	798	98.039	470	BIF > NT
Zotu7661	g:Bifidobacterium	TRUE	BIF/NT	-74.4	g:Bifidobacterium	804	98.257	459	g:Bifidobacterium	798	98.281	470	BIF > NT
Zotu7672	g:Bifidobacterium	TRUE	BIF/NT	-74.4	g:Bifidobacterium	804	98.257	459	g:Bifidobacterium	798	98.039	470	BIF > NT
Zotu5385	g:Bifidobacterium	TRUE	BIF/NT	-74.8	g:Bifidobacterium	798	98.039	461	g:Bifidobacterium	793	97.821	470	BIF > NT
Zotu5386	g:Bifidobacterium	TRUE	BIF/NT	-74.8	g:Bifidobacterium	798	98.039	461	g:Bifidobacterium	793	97.821	470	BIF > NT
Zotu7971	g:Bifidobacterium	TRUE	BIF/NT	-74.8	g:Bifidobacterium	798	98.039	459	g:Bifidobacterium	793	97.821	470	BIF > NT
Zotu7301	g:Bifidobacterium	TRUE	BIF/NT	-74.8	g:Bifidobacterium	808	98.265	461	g:Bifidobacterium	802	98.048	471	BIF > NT
Zotu7768	g:Bifidobacterium	TRUE	BIF/NT	-74.8	g:Bifidobacterium	808	98.265	461	g:Bifidobacterium	802	98.048	471	BIF > NT
Zotu8333	g:Bifidobacterium	TRUE	BIF/NT	-75.2	g:Bifidobacterium	802	98.048	461	g:Bifidobacterium	797	97.831	471	BIF > NT
Zotu5975	g:Bifidobacterium	TRUE	BIF/NT	-75.5	g:Bifidobacterium	815	98.693	459	g:Bifidobacterium	809	98.475	470	BIF > NT
Zotu6754	g:Bifidobacterium	TRUE	BIF/NT	-75.5	g:Bifidobacterium	815	98.693	461	g:Bifidobacterium	809	98.894	471	BIF > NT
Zotu3763	g:Bifidobacterium	TRUE	BIF/NT	-75.9	g:Bifidobacterium	809	98.475	461	g:Bifidobacterium	804	98.257	470	BIF > NT
Zotu5184	g:Bifidobacterium	TRUE	BIF/NT	-75.9	g:Bifidobacterium	809	98.475	459	g:Bifidobacterium	804	98.257	470	BIF > NT
Zotu8228	g:Bifidobacterium	TRUE	BIF/NT	-75.9	g:Bifidobacterium	809	98.475	459	g:Bifidobacterium	804	98.257	470	BIF > NT
Zotu6937	g:Bifidobacterium	TRUE	BIF/NT	-76.3	g:Bifidobacterium	813	98.482	461	g:Bifidobacterium	808	98.265	471	BIF > NT
Zotu260	g:Bifidobacterium	TRUE	BIF/NT	-78.1	g:Bifidobacterium	841	99.566	461	g:Bifidobacterium	835	99.779	470	BIF > NT
Zotu309	g:Bifidobacterium	TRUE	BIF/NT	-78.3	g:Bifidobacterium	843	99.782	461	g:Bifidobacterium	837	99.779	471	BIF > NT
Zotu2449	g:Bifidobacterium	TRUE	BIF/NT	-78.3	g:Bifidobacterium	843	99.145	468	g:Bifidobacterium	837	98.932	468	BIF > NT
Zotu5764	g:Bifidobacterium	TRUE	BIF/NT	-78.3	g:Bifidobacterium	843	99.145	468	g:Bifidobacterium	837	98.932	468	BIF > NT
Zotu6061	g:Bifidobacterium	TRUE	BIF/NT	-78.3	g:Bifidobacterium	843	99.145	468	g:Bifidobacterium	837	98.932	468	BIF > NT
Zotu566	g:Bifidobacterium	TRUE	BIF/NT	-78.7	g:Bifidobacterium	837	99.564	461	g:Bifidobacterium	832	99.779	471	BIF > NT
Zotu7460	g:Bifidobacterium	TRUE	BIF/NT	-78.7	g:Bifidobacterium	837	98.932	468	g:Bifidobacterium	832	98.718	468	BIF > NT
Zotu2334	g:Bifidobacterium	TRUE	BIF/NT	-79.2	g:Bifidobacterium	852	99.362	470	g:Bifidobacterium	846	99.149	470	BIF > NT
Zotu132	g:Bifidobacterium	TRUE	BIF/NT	-79.6	g:Bifidobacterium	846	99.783	461	g:Bifidobacterium	841	99.779	470	BIF > NT
Zotu4250	g:Bifidobacterium	TRUE	BIF/NT	-79.6	g:Bifidobacterium	846	99.149	470	g:Bifidobacterium	841	98.936	470	BIF > NT
Zotu7758	g:Bifidobacterium	TRUE	BIF/NT	-79.6	g:Bifidobacterium	846	99.149	470	g:Bifidobacterium	841	98.936	470	BIF > NT
Zotu1149	g:Bifidobacterium	TRUE	BIF/NT	-79.8	g:Bifidobacterium	848	99.359	468	g:Bifidobacterium	843	99.145	468	BIF > NT
Zotu1520	s:merycicum	TRUE	BIF/NT	-83.3	s:merycicum	793	97.821	468	s:merycicum	797	97.831	471	BIF < NT
Zotu1544	s:merycicum	TRUE	BIF/NT	-88.8	s:merycicum	848	100	459	s:merycicum	852	100	471	BIF < NT
Zotu5226	g:Bifidobacterium	FALSE	BIF	-78	g:Bifidobacterium	780	97.18	461	s:adolescentis	780	97.18	470	BIF=NT
Zotu6597	g:Bifidobacterium	FALSE	BIF	-80.8	g:Bifidobacterium	808	98.265	461	s:adolescentis	808	98.265	472	BIF=NT
Zotu8380	g:Bifidobacterium	FALSE	BIF	-78	g:Bifidobacterium	780	96.596	470	s:angulatum	780	96.596	470	BIF=NT
Zotu22	g:Bifidobacterium	FALSE	BIF	-84.8	g:Bifidobacterium	848	100	459	s:catenulatum	848	100	470	BIF=NT
Zotu31	g:Bifidobacterium	FALSE	BIF	-84.3	g:Bifidobacterium	843	99.782	459	s:catenulatum	843	99.782	470	BIF=NT
Zotu51	g:Bifidobacterium	FALSE	BIF	-83.7	g:Bifidobacterium	837	99.564	459	s:catenulatum	837	99.564	470	BIF=NT
Zotu54	g:Bifidobacterium	FALSE	BIF	-84.3	g:Bifidobacterium	843	99.782	459	s:catenulatum	843	99.782	470	BIF=NT
Zotu62	g:Bifidobacterium	FALSE	BIF	-85.2	g:Bifidobacterium	852	100	461	s:catenulatum	852	100	471	BIF=NT
Zotu67	g:Bifidobacterium	FALSE	BIF	-82.1	g:Bifidobacterium	821	98.911	459	s:catenulatum	821	98.911	470	BIF=NT
Zotu70	g:Bifidobacterium	FALSE	BIF	-84.6	g:Bifidobacterium	846	99.783	461	s:catenulatum	846	99.783	471	BIF=NT
Zotu72	g:Bifidobacterium	FALSE	BIF	-83.7	g:Bifidobacterium	837	99.564	459	s:catenulatum	837	99.564	469	BIF=NT
Zotu77	g:Bifidobacterium	FALSE	BIF	-84.3	g:Bifidobacterium	843	99.782	459	s:catenulatum	843	99.782	470	BIF=NT
Zotu81	g:Bifidobacterium	FALSE	BIF	-84.3	g:Bifidobacterium	843	99.782	459	s:catenulatum	843	99.782	469	BIF=NT
Zotu118	g:Bifidobacterium	FALSE	BIF	-84.1	g:Bifidobacterium	841	99.566	461	s:catenulatum	841	99.566	471	BIF=NT
Zotu119	g:Bifidobacterium	FALSE	BIF	-84.6	g:Bifidobacterium	846	99.783	461	s:catenulatum	846	99.783	471	BIF=NT
Zotu126	g:Bifidobacterium	FALSE	BIF	-84.1	g:Bifidobacterium	841	99.566	461	s:catenulatum	841	99.566	471	BIF=NT
Zotu127	g:Bifidobacterium	FALSE	BIF	-83.2	g:Bifidobacterium	832	99.346	459	s:catenulatum	832	99.346	470	BIF=NT
Zotu136	g:Bifidobacterium	FALSE	BIF	-82.1	g:Bifidobacterium	821	98.911	459	s:catenulatum	821	98.911	470	BIF=NT
Zotu147	g:Bifidobacterium	FALSE	BIF	-82.4	g:Bifidobacterium	824	98.915	461	s:catenulatum	824	98.915	471	BIF=NT
Zotu149	g:Bifidobacterium	FALSE	BIF	-83.2	g:Bifidobacterium	832	99.346	459	s:catenulatum	832	99.346	469	BIF=NT
Zotu152	g:Bifidobacterium	FALSE	BIF	-84.6	g:Bifidobacterium	846	99.783	461	s:catenulatum	846	99.783	471	BIF=NT
Zotu154	g:Bifidobacterium	FALSE	BIF	-83.7	g:Bifidobacterium	837	99.564	459	s:catenulatum	837	99.564	469	BIF=NT
Zotu162	g:Bifidobacterium	FALSE	BIF	-84.6	g:Bifidobacterium	846	99.783	461	s:catenulatum	846	99.783	471	BIF=NT
Zotu180	g:Bifidobacterium	FALSE	BIF	-81.5	g:Bifidobacterium	815	98.693	459	s:catenulatum	815	98.693	469	BIF=NT
Zotu195	g:Bifidobacterium	FALSE	BIF	-83.7	g:Bifidobacterium	837	99.564	459	s:catenulatum	837	99.564	469	BIF=NT
Zotu201	g:Bifidobacterium	FALSE	BIF	-82.6	g:Bifidobacterium	826	99.129	459	s:catenulatum	826	99.129	470	BIF=NT
Zotu225	g:Bifidobacterium	FALSE	BIF	-81.5	g:Bifidobacterium	815	98.693	459	s:catenulatum	815	98.693	470	BIF=NT
Zotu241	g:Bifidobacterium	FALSE	BIF	-84.1	g:Bifidobacterium	841	99.566	461	s:catenulatum	841	99.566	471	BIF=NT
Zotu248	g:Bifidobacterium	FALSE	BIF	-83.5	g:Bifidobacterium	835	99.349	461	s:catenulatum	835	99.349	471	BIF=NT
Zotu256	g:Bifidobacterium	FALSE	BIF	-83.5	g:Bifidobacterium	835	99.349	461	s:catenulatum	835	99.349	471	BIF=NT
Zotu257	g:Bifidobacterium	FALSE	BIF	-84.1	g:Bifidobacterium	841	99.566	461	s:catenulatum	841	99.566	471	BIF=NT
Zotu263	g:Bifidobacterium	FALSE	BIF	-82.4	g:Bifidobacterium	824	98.915	461	s:catenulatum	824	98.915	471	BIF=NT
Zotu294	g:Bifidobacterium	FALSE	BIF	-83	g:Bifidobacterium	830	99.132	461	s:catenulatum	830	99.132	471	BIF=NT
Zotu300	g:Bifidobacterium	FALSE	BIF	-82.6	g:Bifidobacterium	826	99.129	459	s:catenulatum	826	99.129	469	BIF=NT
Zotu320	g:Bifidobacterium	FALSE	BIF	-81.9	g:Bifidobacterium	819	98.698	461	s:catenulatum	819	98.698	471	BIF=NT
Zotu332	g:Bifidobacterium	FALSE	BIF	-81.5	g:Bifidobacterium	815	98.693	459	s:catenulatum	815	98.693	469	BIF=NT
Zotu349	g:Bifidobacterium	FALSE	BIF	-84.1	g:Bifidobacterium	841	99.566	461	s:catenulatum	841	99.566	471	BIF=NT
Zotu354	g:Bifidobacterium	FALSE	BIF	-82.1	g:Bifidobacterium	821	98.911	459	s:catenulatum	821	98.911	469	BIF=NT
Zotu373	g:Bifidobacterium	FALSE	BIF	-83.5	g:Bifidobacterium	835	99.349	461	s:catenulatum	835	99.349	471	BIF=NT
Zotu430	g:Bifidobacterium	FALSE	BIF	-82.4	g:Bifidobacterium	824	98.915	461	s:catenulatum	824	98.915	471	BIF=NT
Zotu473	g:Bifidobacterium	FALSE	BIF	-81.9	g:Bifidobacterium	819	98.698	461	s:catenulatum	819	98.698	471	BIF=NT
Zotu533	g:Bifidobacterium	FALSE	BIF	-80.9	g:Bifidobacterium	809	98.475	459	s:catenulatum	809	98.475	469	BIF=NT
Zotu547	g:Bifidobacterium	FALSE	BIF	-83	g:Bifidobacterium	830	99.132	461	s:catenulatum	830	99.132	471	BIF=NT
Zotu564	g:Bifidobacterium	FALSE	BIF	-81.9	g:Bifidobacterium	819	98.698	461	s:catenulatum	819	98.698	471	BIF=NT
Zotu1060	g:Bifidobacterium	FALSE	BIF	-81.3	g:Bifidobacterium	813	98.482	461	s:catenulatum	813	98.482	471	BIF=NT
Zotu4396	g:Bifidobacterium	FALSE	BIF	-72.3	g:Bifidobacterium	723	94.883	469	s:catenulatum	723	94.883	471	BIF=NT
Zotu4890	g:Bifidobacterium	FALSE	BIF	-79.8	g:Bifidobacterium	798	98.039	459	s:catenulatum	798	98.039	471	BIF=NT
Zotu5138	g:Bifidobacterium	FALSE	BIF	-72.8	g:Bifidobacterium	728	95.096	469	s:catenulatum	728	95.096	471	BIF=NT
Zotu6426	g:Bifidobacterium	FALSE	BIF	-73.4	g:Bifidobacterium	734	95.309	469	s:catenulatum	734	95.309	471	BIF=NT
Zotu6619	g:Bifidobacterium	FALSE	BIF	-72.3	g:Bifidobacterium	723	94.883	469	s:catenulatum	723	94.883	471	BIF=NT
Zotu6661	g:Bifidobacterium	FALSE	BIF	-80.4	g:Bifidobacterium	804	98.257	459	s:catenulatum	804	98.257	470	BIF=NT
Zotu7217	g:Bifidobacterium	FALSE	BIF	-80.9	g:Bifidobacterium	809	98.475	459	s:catenulatum	809	98.475	470	BIF=NT
Zotu7658	g:Bifidobacterium	FALSE	BIF	-76	g:Bifidobacterium	760	96.514	459	s:catenulatum	760	96.514	470	BIF=NT
Zotu7755	g:Bifidobacterium	FALSE	BIF	-80.9	g:Bifidobacterium	809	98.475	459	s:catenulatum	809	98.475	471	BIF=NT
Zotu8207	g:Bifidobacterium	FALSE	BIF	-80.4	g:Bifidobacterium	804	98.257	459	s:catenulatum	804	98.257	470	BIF=NT
Zotu8381	g:Bifidobacterium	FALSE	BIF	-80.2	g:Bifidobacterium	802	98.048	461	s:catenulatum	802	98.048	471	BIF=NT
Zotu4108	g:Bifidobacterium	FALSE	BIF	-82.1	g:Bifidobacterium	821	98.291	468	s:longum	821	98.291	468	BIF=NT
Zotu6100	g:Bifidobacterium	FALSE	BIF	-81.5	g:Bifidobacterium	815	98.077	468	s:longum	815	98.077	468	BIF=NT
Zotu6957	g:Bifidobacterium	FALSE	BIF	-81.5	g:Bifidobacterium	815	98.077	468	s:longum	815	98.077	468	BIF=NT
Zotu7229	g:Bifidobacterium	FALSE	BIF	-82.4	g:Bifidobacterium	824	98.298	470	s:longum	824	98.298	470	BIF=NT
Zotu8202	g:Bifidobacterium	FALSE	BIF	-70.6	g:Bifidobacterium	706	94.243	469	s:longum	706	94.243	469	BIF=NT
Zotu8366	g:Bifidobacterium	FALSE	BIF	-80.9	g:Bifidobacterium	809	97.863	468	s:longum	809	97.863	468	BIF=NT
Zotu1018	g:Bifidobacterium	FALSE	BIF	-79.7	g:Bifidobacterium	797	97.234	470	s:merycicum	797	97.831	470	BIF=NT
Zotu3759	g:Bifidobacterium	FALSE	BIF	342.9	g:Bifidobacterium	381	81.681	470	NA	0	NA	NA	BIF > NT
Zotu8300	g:Bifidobacterium	FALSE	BIF	339.3	g:Bifidobacterium	377	81.602	468	NA	0	NA	NA	BIF > NT
Zotu7487	s:choloepi	FALSE	BIF	337.5	s:choloepi	375	81.466	464	NA	0	NA	NA	BIF > NT
Zotu6332	g:Bifidobacterium	FALSE	BIF	337.5	g:Bifidobacterium	375	81.466	466	NA	0	NA	NA	BIF > NT
Zotu6567	g:Bifidobacterium	FALSE	BIF	337.5	g:Bifidobacterium	375	81.466	470	NA	0	NA	NA	BIF > NT
Zotu6568	g:Bifidobacterium	FALSE	BIF	337.5	g:Bifidobacterium	375	81.466	470	NA	0	NA	NA	BIF > NT
Zotu7560	g:Bifidobacterium	FALSE	BIF	337.5	g:Bifidobacterium	375	81.466	465	NA	0	NA	NA	BIF > NT
Zotu7897	g:Bifidobacterium	FALSE	BIF	337.5	g:Bifidobacterium	375	81.466	464	NA	0	NA	NA	BIF > NT
Zotu4410	s:choloepi	FALSE	BIF	333	s:choloepi	370	81.25	464	NA	0	NA	NA	BIF > NT
Zotu4514	g:Bifidobacterium	FALSE	BIF	333	g:Bifidobacterium	370	81.33	468	NA	0	NA	NA	BIF > NT
Zotu4688	g:Bifidobacterium	FALSE	BIF	333	g:Bifidobacterium	370	81.25	464	NA	0	NA	NA	BIF > NT
Zotu4769	g:Bifidobacterium	FALSE	BIF	333	g:Bifidobacterium	370	81.25	464	NA	0	NA	NA	BIF > NT
Zotu5253	g:Bifidobacterium	FALSE	BIF	333	g:Bifidobacterium	370	81.25	468	NA	0	NA	NA	BIF > NT
Zotu6549	g:Bifidobacterium	FALSE	BIF	333	g:Bifidobacterium	370	81.25	465	NA	0	NA	NA	BIF > NT
Zotu8298	g:Bifidobacterium	FALSE	BIF	333	g:Bifidobacterium	370	81.25	464	NA	0	NA	NA	BIF > NT
Zotu2971	s:crudilactis	FALSE	BIF	331.9	s:crudilactis	841	99.566	461	g:Bifidobacterium	425	83.406	471	BIF > NT
Zotu1305	s:crudilactis	FALSE	BIF	330.4	s:crudilactis	846	99.783	461	g:Bifidobacterium	431	83.624	471	BIF > NT
Zotu7878	g:Bifidobacterium	FALSE	BIF	329.4	g:Bifidobacterium	366	81.169	466	NA	0	NA	NA	BIF > NT
Zotu2104	s:choloepi	FALSE	BIF	327.6	s:choloepi	364	81.116	466	NA	0	NA	NA	BIF > NT
Zotu3287	s:choloepi	FALSE	BIF	327.6	s:choloepi	364	81.034	464	NA	0	NA	NA	BIF > NT
Zotu3565	s:choloepi	FALSE	BIF	327.6	s:choloepi	364	81.034	464	NA	0	NA	NA	BIF > NT
Zotu6892	s:choloepi	FALSE	BIF	327.6	s:choloepi	364	81.034	464	NA	0	NA	NA	BIF > NT
Zotu7723	s:choloepi	FALSE	BIF	327.6	s:choloepi	364	81.034	464	NA	0	NA	NA	BIF > NT
Zotu1860	g:Bifidobacterium	FALSE	BIF	327.6	g:Bifidobacterium	364	81.034	464	NA	0	NA	NA	BIF > NT
Zotu2642	g:Bifidobacterium	FALSE	BIF	327.6	g:Bifidobacterium	364	81.116	467	NA	0	NA	NA	BIF > NT
Zotu3477	g:Bifidobacterium	FALSE	BIF	327.6	g:Bifidobacterium	364	81.034	472	NA	0	NA	NA	BIF > NT
Zotu4537	g:Bifidobacterium	FALSE	BIF	327.6	g:Bifidobacterium	364	81.034	464	NA	0	NA	NA	BIF > NT
Zotu4767	g:Bifidobacterium	FALSE	BIF	327.6	g:Bifidobacterium	364	81.116	467	NA	0	NA	NA	BIF > NT
Zotu6243	g:Bifidobacterium	FALSE	BIF	327.6	g:Bifidobacterium	364	81.034	464	NA	0	NA	NA	BIF > NT
Zotu7024	g:Bifidobacterium	FALSE	BIF	327.6	g:Bifidobacterium	364	81.034	464	NA	0	NA	NA	BIF > NT
Zotu4179	g:Bifidobacterium	FALSE	BIF	324.9	g:Bifidobacterium	361	80.952	474	NA	0	NA	NA	BIF > NT
Zotu4536	g:Bifidobacterium	FALSE	BIF	324.9	g:Bifidobacterium	361	81.034	465	NA	0	NA	NA	BIF > NT
Zotu7018	g:Bifidobacterium	FALSE	BIF	324.9	g:Bifidobacterium	361	81.034	467	NA	0	NA	NA	BIF > NT
Zotu7737	g:Bifidobacterium	FALSE	BIF	324.9	g:Bifidobacterium	361	80.952	474	NA	0	NA	NA	BIF > NT
Zotu3748	s:crudilactis	FALSE	BIF	324.3	s:crudilactis	837	99.564	459	g:Bifidobacterium	429	83.478	473	BIF > NT
Zotu2275	s:crudilactis	FALSE	BIF	323.7	s:crudilactis	843	99.782	459	g:Bifidobacterium	435	83.696	473	BIF > NT
Zotu854	g:Bifidobacterium	FALSE	BIF	323.1	g:Bifidobacterium	359	80.901	466	NA	0	NA	NA	BIF > NT
Zotu1281	g:Bifidobacterium	FALSE	BIF	323.1	g:Bifidobacterium	359	80.901	466	NA	0	NA	NA	BIF > NT
Zotu1369	g:Bifidobacterium	FALSE	BIF	323.1	g:Bifidobacterium	359	80.819	464	NA	0	NA	NA	BIF > NT
Zotu1646	g:Bifidobacterium	FALSE	BIF	323.1	g:Bifidobacterium	359	80.819	464	NA	0	NA	NA	BIF > NT
Zotu2151	g:Bifidobacterium	FALSE	BIF	323.1	g:Bifidobacterium	359	80.901	466	NA	0	NA	NA	BIF > NT
Zotu2346	g:Bifidobacterium	FALSE	BIF	323.1	g:Bifidobacterium	359	80.942	468	NA	0	NA	NA	BIF > NT
Zotu3172	g:Bifidobacterium	FALSE	BIF	323.1	g:Bifidobacterium	359	80.819	464	NA	0	NA	NA	BIF > NT
Zotu3913	g:Bifidobacterium	FALSE	BIF	323.1	g:Bifidobacterium	359	80.819	464	NA	0	NA	NA	BIF > NT
Zotu4409	g:Bifidobacterium	FALSE	BIF	323.1	g:Bifidobacterium	359	80.819	473	NA	0	NA	NA	BIF > NT
Zotu4768	g:Bifidobacterium	FALSE	BIF	323.1	g:Bifidobacterium	359	80.819	472	NA	0	NA	NA	BIF > NT
Zotu5639	g:Bifidobacterium	FALSE	BIF	323.1	g:Bifidobacterium	359	80.819	468	NA	0	NA	NA	BIF > NT
Zotu6551	g:Bifidobacterium	FALSE	BIF	323.1	g:Bifidobacterium	359	80.901	471	NA	0	NA	NA	BIF > NT
Zotu6558	g:Bifidobacterium	FALSE	BIF	323.1	g:Bifidobacterium	359	80.819	472	NA	0	NA	NA	BIF > NT
Zotu7422	g:Bifidobacterium	FALSE	BIF	323.1	g:Bifidobacterium	359	80.901	466	NA	0	NA	NA	BIF > NT
Zotu7709	g:Bifidobacterium	FALSE	BIF	323.1	g:Bifidobacterium	359	80.819	472	NA	0	NA	NA	BIF > NT
Zotu7710	g:Bifidobacterium	FALSE	BIF	323.1	g:Bifidobacterium	359	80.819	472	NA	0	NA	NA	BIF > NT
Zotu8316	g:Bifidobacterium	FALSE	BIF	323.1	g:Bifidobacterium	359	80.901	466	NA	0	NA	NA	BIF > NT
Zotu2088	g:Bifidobacterium	FALSE	BIF	319.5	g:Bifidobacterium	355	80.819	465	NA	0	NA	NA	BIF > NT
Zotu3171	g:Bifidobacterium	FALSE	BIF	319.5	g:Bifidobacterium	355	80.819	467	NA	0	NA	NA	BIF > NT
Zotu3422	g:Bifidobacterium	FALSE	BIF	319.5	g:Bifidobacterium	355	80.736	475	NA	0	NA	NA	BIF > NT
Zotu3755	g:Bifidobacterium	FALSE	BIF	319.5	g:Bifidobacterium	355	80.736	474	NA	0	NA	NA	BIF > NT
Zotu5554	g:Bifidobacterium	FALSE	BIF	319.5	g:Bifidobacterium	355	80.819	467	NA	0	NA	NA	BIF > NT
Zotu6899	g:Bifidobacterium	FALSE	BIF	319.5	g:Bifidobacterium	355	80.86	468	NA	0	NA	NA	BIF > NT
Zotu7247	g:Bifidobacterium	FALSE	BIF	319.5	g:Bifidobacterium	355	80.736	474	NA	0	NA	NA	BIF > NT
Zotu7738	g:Bifidobacterium	FALSE	BIF	319.5	g:Bifidobacterium	355	80.736	474	NA	0	NA	NA	BIF > NT
Zotu5428	s:choloepi	FALSE	BIF	317.7	s:choloepi	353	80.687	466	NA	0	NA	NA	BIF > NT
Zotu6174	s:choloepi	FALSE	BIF	317.7	s:choloepi	353	80.687	466	NA	0	NA	NA	BIF > NT
Zotu1935	g:Bifidobacterium	FALSE	BIF	317.7	g:Bifidobacterium	353	80.973	473	NA	0	NA	NA	BIF > NT
Zotu3323	g:Bifidobacterium	FALSE	BIF	317.7	g:Bifidobacterium	353	80.687	466	NA	0	NA	NA	BIF > NT
Zotu3923	g:Bifidobacterium	FALSE	BIF	317.7	g:Bifidobacterium	353	80.603	464	NA	0	NA	NA	BIF > NT
Zotu4415	g:Bifidobacterium	FALSE	BIF	317.7	g:Bifidobacterium	353	80.973	473	NA	0	NA	NA	BIF > NT
Zotu5364	g:Bifidobacterium	FALSE	BIF	317.7	g:Bifidobacterium	353	80.687	470	NA	0	NA	NA	BIF > NT
Zotu5989	g:Bifidobacterium	FALSE	BIF	317.7	g:Bifidobacterium	353	80.687	466	NA	0	NA	NA	BIF > NT
Zotu6570	g:Bifidobacterium	FALSE	BIF	317.7	g:Bifidobacterium	353	80.687	468	NA	0	NA	NA	BIF > NT
Zotu6923	g:Bifidobacterium	FALSE	BIF	317.7	g:Bifidobacterium	353	80.687	466	NA	0	NA	NA	BIF > NT
Zotu7256	g:Bifidobacterium	FALSE	BIF	317.7	g:Bifidobacterium	353	80.769	472	NA	0	NA	NA	BIF > NT
Zotu7730	g:Bifidobacterium	FALSE	BIF	317.7	g:Bifidobacterium	353	80.687	468	NA	0	NA	NA	BIF > NT
Zotu7742	g:Bifidobacterium	FALSE	BIF	317.7	g:Bifidobacterium	353	80.81	473	NA	0	NA	NA	BIF > NT
Zotu8268	g:Bifidobacterium	FALSE	BIF	317.7	g:Bifidobacterium	353	80.603	473	NA	0	NA	NA	BIF > NT
Zotu8280	g:Bifidobacterium	FALSE	BIF	317.7	g:Bifidobacterium	353	80.728	467	NA	0	NA	NA	BIF > NT
Zotu8304	g:Bifidobacterium	FALSE	BIF	317.7	g:Bifidobacterium	353	80.687	466	NA	0	NA	NA	BIF > NT
Zotu8424	g:Bifidobacterium	FALSE	BIF	317.7	g:Bifidobacterium	353	80.81	469	NA	0	NA	NA	BIF > NT
Zotu6242	g:Bifidobacterium	FALSE	BIF	315	g:Bifidobacterium	350	80.562	464	NA	0	NA	NA	BIF > NT
Zotu6918	g:Bifidobacterium	FALSE	BIF	315	g:Bifidobacterium	350	80.603	467	NA	0	NA	NA	BIF > NT
Zotu8273	g:Bifidobacterium	FALSE	BIF	315	g:Bifidobacterium	350	80.603	467	NA	0	NA	NA	BIF > NT
Zotu2453	s:choloepi	FALSE	BIF	313.2	s:choloepi	348	80.472	466	NA	0	NA	NA	BIF > NT
Zotu2827	s:choloepi	FALSE	BIF	313.2	s:choloepi	348	80.514	467	NA	0	NA	NA	BIF > NT
Zotu5991	s:choloepi	FALSE	BIF	313.2	s:choloepi	348	80.514	467	NA	0	NA	NA	BIF > NT
Zotu6197	s:choloepi	FALSE	BIF	313.2	s:choloepi	348	80.472	466	NA	0	NA	NA	BIF > NT
Zotu674	g:Bifidobacterium	FALSE	BIF	313.2	g:Bifidobacterium	348	80.472	466	NA	0	NA	NA	BIF > NT
Zotu1693	g:Bifidobacterium	FALSE	BIF	313.2	g:Bifidobacterium	348	80.472	466	NA	0	NA	NA	BIF > NT
Zotu2109	g:Bifidobacterium	FALSE	BIF	313.2	g:Bifidobacterium	348	80.472	468	NA	0	NA	NA	BIF > NT
Zotu2303	g:Bifidobacterium	FALSE	BIF	313.2	g:Bifidobacterium	348	80.472	466	NA	0	NA	NA	BIF > NT
Zotu3030	g:Bifidobacterium	FALSE	BIF	313.2	g:Bifidobacterium	348	80.514	467	NA	0	NA	NA	BIF > NT
Zotu3175	g:Bifidobacterium	FALSE	BIF	313.2	g:Bifidobacterium	348	80.638	473	NA	0	NA	NA	BIF > NT
Zotu3428	g:Bifidobacterium	FALSE	BIF	313.2	g:Bifidobacterium	348	80.472	466	NA	0	NA	NA	BIF > NT
Zotu3561	g:Bifidobacterium	FALSE	BIF	313.2	g:Bifidobacterium	348	80.472	466	NA	0	NA	NA	BIF > NT
Zotu3618	g:Bifidobacterium	FALSE	BIF	313.2	g:Bifidobacterium	348	80.472	466	NA	0	NA	NA	BIF > NT
Zotu4413	g:Bifidobacterium	FALSE	BIF	313.2	g:Bifidobacterium	348	80.472	466	NA	0	NA	NA	BIF > NT
Zotu4774	g:Bifidobacterium	FALSE	BIF	313.2	g:Bifidobacterium	348	80.472	466	NA	0	NA	NA	BIF > NT
Zotu4781	g:Bifidobacterium	FALSE	BIF	313.2	g:Bifidobacterium	348	80.761	473	NA	0	NA	NA	BIF > NT
Zotu5045	g:Bifidobacterium	FALSE	BIF	313.2	g:Bifidobacterium	348	80.472	466	NA	0	NA	NA	BIF > NT
Zotu5056	g:Bifidobacterium	FALSE	BIF	313.2	g:Bifidobacterium	348	80.472	468	NA	0	NA	NA	BIF > NT
Zotu5094	g:Bifidobacterium	FALSE	BIF	313.2	g:Bifidobacterium	348	80.556	468	NA	0	NA	NA	BIF > NT
Zotu5200	g:Bifidobacterium	FALSE	BIF	313.2	g:Bifidobacterium	348	80.472	466	NA	0	NA	NA	BIF > NT
Zotu5571	g:Bifidobacterium	FALSE	BIF	313.2	g:Bifidobacterium	348	80.802	474	NA	0	NA	NA	BIF > NT
Zotu5841	g:Bifidobacterium	FALSE	BIF	313.2	g:Bifidobacterium	348	80.472	466	NA	0	NA	NA	BIF > NT
Zotu6008	g:Bifidobacterium	FALSE	BIF	313.2	g:Bifidobacterium	348	80.638	473	NA	0	NA	NA	BIF > NT
Zotu6019	g:Bifidobacterium	FALSE	BIF	313.2	g:Bifidobacterium	348	80.472	466	NA	0	NA	NA	BIF > NT
Zotu6917	g:Bifidobacterium	FALSE	BIF	313.2	g:Bifidobacterium	348	80.597	471	NA	0	NA	NA	BIF > NT
Zotu7285	g:Bifidobacterium	FALSE	BIF	313.2	g:Bifidobacterium	348	80.761	473	NA	0	NA	NA	BIF > NT
Zotu7894	g:Bifidobacterium	FALSE	BIF	313.2	g:Bifidobacterium	348	80.472	466	NA	0	NA	NA	BIF > NT
Zotu8261	g:Bifidobacterium	FALSE	BIF	313.2	g:Bifidobacterium	348	80.514	467	NA	0	NA	NA	BIF > NT
Zotu8266	g:Bifidobacterium	FALSE	BIF	313.2	g:Bifidobacterium	348	80.472	471	NA	0	NA	NA	BIF > NT
Zotu8309	g:Bifidobacterium	FALSE	BIF	313.2	g:Bifidobacterium	348	80.472	471	NA	0	NA	NA	BIF > NT
Zotu5363	s:choloepi	FALSE	BIF	309.6	s:choloepi	344	80.43	465	NA	0	NA	NA	BIF > NT
Zotu6673	s:choloepi	FALSE	BIF	309.6	s:choloepi	344	80.388	464	NA	0	NA	NA	BIF > NT
Zotu3564	g:Bifidobacterium	FALSE	BIF	309.6	g:Bifidobacterium	344	80.346	464	NA	0	NA	NA	BIF > NT
Zotu4183	g:Bifidobacterium	FALSE	BIF	309.6	g:Bifidobacterium	344	80.388	467	NA	0	NA	NA	BIF > NT
Zotu5042	g:Bifidobacterium	FALSE	BIF	309.6	g:Bifidobacterium	344	80.388	477	NA	0	NA	NA	BIF > NT
Zotu5378	g:Bifidobacterium	FALSE	BIF	309.6	g:Bifidobacterium	344	80.388	467	NA	0	NA	NA	BIF > NT
Zotu8301	g:Bifidobacterium	FALSE	BIF	309.6	g:Bifidobacterium	344	80.467	471	NA	0	NA	NA	BIF > NT
Zotu1897	s:magnum	FALSE	BIF	308.4	s:magnum	846	99.783	461	s:pseudolongum	453	84.498	470	BIF > NT
Zotu1626	s:magnum	FALSE	BIF	307.8	s:magnum	852	100	461	s:pseudolongum	459	84.716	471	BIF > NT
Zotu1513	s:choloepi	FALSE	BIF	307.8	s:choloepi	342	80.3	467	NA	0	NA	NA	BIF > NT
Zotu4895	s:choloepi	FALSE	BIF	307.8	s:choloepi	342	80.3	467	NA	0	NA	NA	BIF > NT
Zotu247	g:Bifidobacterium	FALSE	BIF	307.8	g:Bifidobacterium	342	80.55	473	NA	0	NA	NA	BIF > NT
Zotu273	g:Bifidobacterium	FALSE	BIF	307.8	g:Bifidobacterium	342	80.258	466	NA	0	NA	NA	BIF > NT
Zotu434	g:Bifidobacterium	FALSE	BIF	307.8	g:Bifidobacterium	342	80.55	473	NA	0	NA	NA	BIF > NT
Zotu617	g:Bifidobacterium	FALSE	BIF	307.8	g:Bifidobacterium	342	80.258	466	NA	0	NA	NA	BIF > NT
Zotu619	g:Bifidobacterium	FALSE	BIF	307.8	g:Bifidobacterium	342	80.467	471	NA	0	NA	NA	BIF > NT
Zotu645	g:Bifidobacterium	FALSE	BIF	307.8	g:Bifidobacterium	342	80.55	473	NA	0	NA	NA	BIF > NT
Zotu769	g:Bifidobacterium	FALSE	BIF	307.8	g:Bifidobacterium	342	80.258	466	NA	0	NA	NA	BIF > NT
Zotu861	g:Bifidobacterium	FALSE	BIF	307.8	g:Bifidobacterium	342	80.426	473	NA	0	NA	NA	BIF > NT
Zotu1105	g:Bifidobacterium	FALSE	BIF	307.8	g:Bifidobacterium	342	80.258	466	NA	0	NA	NA	BIF > NT
Zotu1407	g:Bifidobacterium	FALSE	BIF	307.8	g:Bifidobacterium	342	80.258	466	NA	0	NA	NA	BIF > NT
Zotu1443	g:Bifidobacterium	FALSE	BIF	307.8	g:Bifidobacterium	342	80.338	473	NA	0	NA	NA	BIF > NT
Zotu1529	g:Bifidobacterium	FALSE	BIF	307.8	g:Bifidobacterium	342	80.258	466	NA	0	NA	NA	BIF > NT
Zotu1617	g:Bifidobacterium	FALSE	BIF	307.8	g:Bifidobacterium	342	80.258	466	NA	0	NA	NA	BIF > NT
Zotu1766	g:Bifidobacterium	FALSE	BIF	307.8	g:Bifidobacterium	342	80.215	469	NA	0	NA	NA	BIF > NT
Zotu1779	g:Bifidobacterium	FALSE	BIF	307.8	g:Bifidobacterium	342	80.3	467	NA	0	NA	NA	BIF > NT
Zotu1792	g:Bifidobacterium	FALSE	BIF	307.8	g:Bifidobacterium	342	80.55	473	NA	0	NA	NA	BIF > NT
Zotu1802	g:Bifidobacterium	FALSE	BIF	307.8	g:Bifidobacterium	342	80.467	471	NA	0	NA	NA	BIF > NT
Zotu1814	g:Bifidobacterium	FALSE	BIF	307.8	g:Bifidobacterium	342	80.55	473	NA	0	NA	NA	BIF > NT
Zotu1931	g:Bifidobacterium	FALSE	BIF	307.8	g:Bifidobacterium	342	80.258	466	NA	0	NA	NA	BIF > NT
Zotu1972	g:Bifidobacterium	FALSE	BIF	307.8	g:Bifidobacterium	342	80.215	465	NA	0	NA	NA	BIF > NT
Zotu2150	g:Bifidobacterium	FALSE	BIF	307.8	g:Bifidobacterium	342	80.258	473	NA	0	NA	NA	BIF > NT
Zotu2271	g:Bifidobacterium	FALSE	BIF	307.8	g:Bifidobacterium	342	80.55	473	NA	0	NA	NA	BIF > NT
Zotu2324	g:Bifidobacterium	FALSE	BIF	307.8	g:Bifidobacterium	342	80.258	466	NA	0	NA	NA	BIF > NT
Zotu2631	g:Bifidobacterium	FALSE	BIF	307.8	g:Bifidobacterium	342	80.384	471	NA	0	NA	NA	BIF > NT
Zotu2799	g:Bifidobacterium	FALSE	BIF	307.8	g:Bifidobacterium	342	80.215	469	NA	0	NA	NA	BIF > NT
Zotu3442	g:Bifidobacterium	FALSE	BIF	307.8	g:Bifidobacterium	342	80.3	467	NA	0	NA	NA	BIF > NT
Zotu3617	g:Bifidobacterium	FALSE	BIF	307.8	g:Bifidobacterium	342	80.55	473	NA	0	NA	NA	BIF > NT
Zotu4096	g:Bifidobacterium	FALSE	BIF	307.8	g:Bifidobacterium	342	80.3	467	NA	0	NA	NA	BIF > NT
Zotu4405	g:Bifidobacterium	FALSE	BIF	307.8	g:Bifidobacterium	342	80.467	471	NA	0	NA	NA	BIF > NT
Zotu4642	g:Bifidobacterium	FALSE	BIF	307.8	g:Bifidobacterium	342	80.55	473	NA	0	NA	NA	BIF > NT
Zotu4649	g:Bifidobacterium	FALSE	BIF	307.8	g:Bifidobacterium	342	80.384	471	NA	0	NA	NA	BIF > NT
Zotu5055	g:Bifidobacterium	FALSE	BIF	307.8	g:Bifidobacterium	342	80.258	466	NA	0	NA	NA	BIF > NT
Zotu5210	g:Bifidobacterium	FALSE	BIF	307.8	g:Bifidobacterium	342	80.55	473	NA	0	NA	NA	BIF > NT
Zotu5380	g:Bifidobacterium	FALSE	BIF	307.8	g:Bifidobacterium	342	80.258	466	NA	0	NA	NA	BIF > NT
Zotu5558	g:Bifidobacterium	FALSE	BIF	307.8	g:Bifidobacterium	342	80.258	466	NA	0	NA	NA	BIF > NT
Zotu5783	g:Bifidobacterium	FALSE	BIF	307.8	g:Bifidobacterium	342	80.258	473	NA	0	NA	NA	BIF > NT
Zotu6254	g:Bifidobacterium	FALSE	BIF	307.8	g:Bifidobacterium	342	80.258	466	NA	0	NA	NA	BIF > NT
Zotu6461	g:Bifidobacterium	FALSE	BIF	307.8	g:Bifidobacterium	342	80.258	466	NA	0	NA	NA	BIF > NT
Zotu6920	g:Bifidobacterium	FALSE	BIF	307.8	g:Bifidobacterium	342	80.3	467	NA	0	NA	NA	BIF > NT
Zotu6921	g:Bifidobacterium	FALSE	BIF	307.8	g:Bifidobacterium	342	80.426	473	NA	0	NA	NA	BIF > NT
Zotu6922	g:Bifidobacterium	FALSE	BIF	307.8	g:Bifidobacterium	342	80.258	466	NA	0	NA	NA	BIF > NT
Zotu7275	g:Bifidobacterium	FALSE	BIF	307.8	g:Bifidobacterium	342	80.426	470	NA	0	NA	NA	BIF > NT
Zotu7720	g:Bifidobacterium	FALSE	BIF	307.8	g:Bifidobacterium	342	80.467	471	NA	0	NA	NA	BIF > NT
Zotu7732	g:Bifidobacterium	FALSE	BIF	307.8	g:Bifidobacterium	342	80.215	469	NA	0	NA	NA	BIF > NT
Zotu7739	g:Bifidobacterium	FALSE	BIF	307.8	g:Bifidobacterium	342	80.426	473	NA	0	NA	NA	BIF > NT
Zotu8307	g:Bifidobacterium	FALSE	BIF	307.8	g:Bifidobacterium	342	80.426	473	NA	0	NA	NA	BIF > NT
Zotu8315	g:Bifidobacterium	FALSE	BIF	307.8	g:Bifidobacterium	342	80.258	466	NA	0	NA	NA	BIF > NT
Zotu3922	s:choloepi	FALSE	BIF	305.1	s:choloepi	339	80.215	465	NA	0	NA	NA	BIF > NT
Zotu670	g:Bifidobacterium	FALSE	BIF	305.1	g:Bifidobacterium	339	80.172	475	NA	0	NA	NA	BIF > NT
Zotu726	g:Bifidobacterium	FALSE	BIF	305.1	g:Bifidobacterium	339	80.255	471	NA	0	NA	NA	BIF > NT
Zotu1055	g:Bifidobacterium	FALSE	BIF	305.1	g:Bifidobacterium	339	80.467	471	NA	0	NA	NA	BIF > NT
Zotu1063	g:Bifidobacterium	FALSE	BIF	305.1	g:Bifidobacterium	339	80.255	471	NA	0	NA	NA	BIF > NT
Zotu1847	g:Bifidobacterium	FALSE	BIF	305.1	g:Bifidobacterium	339	80.338	473	NA	0	NA	NA	BIF > NT
Zotu2869	g:Bifidobacterium	FALSE	BIF	305.1	g:Bifidobacterium	339	80.255	471	NA	0	NA	NA	BIF > NT
Zotu2870	g:Bifidobacterium	FALSE	BIF	305.1	g:Bifidobacterium	339	80.172	467	NA	0	NA	NA	BIF > NT
Zotu3318	g:Bifidobacterium	FALSE	BIF	305.1	g:Bifidobacterium	339	80.172	466	NA	0	NA	NA	BIF > NT
Zotu4181	g:Bifidobacterium	FALSE	BIF	305.1	g:Bifidobacterium	339	80.255	471	NA	0	NA	NA	BIF > NT
Zotu4416	g:Bifidobacterium	FALSE	BIF	305.1	g:Bifidobacterium	339	80.467	471	NA	0	NA	NA	BIF > NT
Zotu5372	g:Bifidobacterium	FALSE	BIF	305.1	g:Bifidobacterium	339	80.172	471	NA	0	NA	NA	BIF > NT
Zotu5570	g:Bifidobacterium	FALSE	BIF	305.1	g:Bifidobacterium	339	80.255	471	NA	0	NA	NA	BIF > NT
Zotu6015	g:Bifidobacterium	FALSE	BIF	305.1	g:Bifidobacterium	339	80.467	471	NA	0	NA	NA	BIF > NT
Zotu6548	g:Bifidobacterium	FALSE	BIF	305.1	g:Bifidobacterium	339	80.215	467	NA	0	NA	NA	BIF > NT
Zotu6893	g:Bifidobacterium	FALSE	BIF	305.1	g:Bifidobacterium	339	80.13	464	NA	0	NA	NA	BIF > NT
Zotu4406	s:choloepi	FALSE	BIF	303.3	s:choloepi	337	80.086	467	NA	0	NA	NA	BIF > NT
Zotu4896	s:choloepi	FALSE	BIF	303.3	s:choloepi	337	80.086	467	NA	0	NA	NA	BIF > NT
Zotu5192	s:choloepi	FALSE	BIF	303.3	s:choloepi	337	80.086	467	NA	0	NA	NA	BIF > NT
Zotu551	g:Bifidobacterium	FALSE	BIF	303.3	g:Bifidobacterium	337	80.043	473	NA	0	NA	NA	BIF > NT
Zotu766	g:Bifidobacterium	FALSE	BIF	303.3	g:Bifidobacterium	337	80.043	466	NA	0	NA	NA	BIF > NT
Zotu897	g:Bifidobacterium	FALSE	BIF	303.3	g:Bifidobacterium	337	80.043	466	NA	0	NA	NA	BIF > NT
Zotu1099	g:Bifidobacterium	FALSE	BIF	303.3	g:Bifidobacterium	337	80	469	NA	0	NA	NA	BIF > NT
Zotu1837	g:Bifidobacterium	FALSE	BIF	303.3	g:Bifidobacterium	337	80.043	471	NA	0	NA	NA	BIF > NT
Zotu2163	g:Bifidobacterium	FALSE	BIF	303.3	g:Bifidobacterium	337	80.043	466	NA	0	NA	NA	BIF > NT
Zotu2305	g:Bifidobacterium	FALSE	BIF	303.3	g:Bifidobacterium	337	80.338	473	NA	0	NA	NA	BIF > NT
Zotu2374	g:Bifidobacterium	FALSE	BIF	303.3	g:Bifidobacterium	337	80.043	473	NA	0	NA	NA	BIF > NT
Zotu2828	g:Bifidobacterium	FALSE	BIF	303.3	g:Bifidobacterium	337	80.338	473	NA	0	NA	NA	BIF > NT
Zotu3033	g:Bifidobacterium	FALSE	BIF	303.3	g:Bifidobacterium	337	80.213	473	NA	0	NA	NA	BIF > NT
Zotu3324	g:Bifidobacterium	FALSE	BIF	303.3	g:Bifidobacterium	337	80	469	NA	0	NA	NA	BIF > NT
Zotu3484	g:Bifidobacterium	FALSE	BIF	303.3	g:Bifidobacterium	337	80.043	466	NA	0	NA	NA	BIF > NT
Zotu3616	g:Bifidobacterium	FALSE	BIF	303.3	g:Bifidobacterium	337	80.043	471	NA	0	NA	NA	BIF > NT
Zotu3752	g:Bifidobacterium	FALSE	BIF	303.3	g:Bifidobacterium	337	80.255	472	NA	0	NA	NA	BIF > NT
Zotu4177	g:Bifidobacterium	FALSE	BIF	303.3	g:Bifidobacterium	337	80.213	471	NA	0	NA	NA	BIF > NT
Zotu4647	g:Bifidobacterium	FALSE	BIF	303.3	g:Bifidobacterium	337	80.086	467	NA	0	NA	NA	BIF > NT
Zotu4659	g:Bifidobacterium	FALSE	BIF	303.3	g:Bifidobacterium	337	80.043	466	NA	0	NA	NA	BIF > NT
Zotu4897	g:Bifidobacterium	FALSE	BIF	303.3	g:Bifidobacterium	337	80.042	471	NA	0	NA	NA	BIF > NT
Zotu5039	g:Bifidobacterium	FALSE	BIF	303.3	g:Bifidobacterium	337	80.213	471	NA	0	NA	NA	BIF > NT
Zotu5052	g:Bifidobacterium	FALSE	BIF	303.3	g:Bifidobacterium	337	80.043	466	NA	0	NA	NA	BIF > NT
Zotu5781	g:Bifidobacterium	FALSE	BIF	303.3	g:Bifidobacterium	337	80	469	NA	0	NA	NA	BIF > NT
Zotu5992	g:Bifidobacterium	FALSE	BIF	303.3	g:Bifidobacterium	337	80.128	471	NA	0	NA	NA	BIF > NT
Zotu6007	g:Bifidobacterium	FALSE	BIF	303.3	g:Bifidobacterium	337	80.043	469	NA	0	NA	NA	BIF > NT
Zotu6014	g:Bifidobacterium	FALSE	BIF	303.3	g:Bifidobacterium	337	80.086	467	NA	0	NA	NA	BIF > NT
Zotu6575	g:Bifidobacterium	FALSE	BIF	303.3	g:Bifidobacterium	337	80.338	473	NA	0	NA	NA	BIF > NT
Zotu7290	g:Bifidobacterium	FALSE	BIF	303.3	g:Bifidobacterium	337	80.128	468	NA	0	NA	NA	BIF > NT
Zotu7705	g:Bifidobacterium	FALSE	BIF	303.3	g:Bifidobacterium	337	80	469	NA	0	NA	NA	BIF > NT
Zotu8259	g:Bifidobacterium	FALSE	BIF	303.3	g:Bifidobacterium	337	80.255	471	NA	0	NA	NA	BIF > NT
Zotu8302	g:Bifidobacterium	FALSE	BIF	303.3	g:Bifidobacterium	337	80.086	467	NA	0	NA	NA	BIF > NT
Zotu3695	s:magnum	FALSE	BIF	301.7	s:magnum	843	99.782	459	s:pseudolongum	457	84.565	473	BIF > NT
Zotu2608	s:magnum	FALSE	BIF	301.2	s:magnum	848	100	459	s:pseudolongum	462	84.783	473	BIF > NT
Zotu413	g:Bifidobacterium	FALSE	BIF	299.7	g:Bifidobacterium	333	80.042	471	NA	0	NA	NA	BIF > NT
Zotu1341	g:Bifidobacterium	FALSE	BIF	299.7	g:Bifidobacterium	333	79.957	475	NA	0	NA	NA	BIF > NT
Zotu1444	g:Bifidobacterium	FALSE	BIF	299.7	g:Bifidobacterium	333	79.914	471	NA	0	NA	NA	BIF > NT
Zotu1907	g:Bifidobacterium	FALSE	BIF	299.7	g:Bifidobacterium	333	80.127	473	NA	0	NA	NA	BIF > NT
Zotu2015	g:Bifidobacterium	FALSE	BIF	299.7	g:Bifidobacterium	333	79.957	465	NA	0	NA	NA	BIF > NT
Zotu2493	g:Bifidobacterium	FALSE	BIF	299.7	g:Bifidobacterium	333	80.042	471	NA	0	NA	NA	BIF > NT
Zotu5628	g:Bifidobacterium	FALSE	BIF	299.7	g:Bifidobacterium	333	79.914	467	NA	0	NA	NA	BIF > NT
Zotu5745	g:Bifidobacterium	FALSE	BIF	299.7	g:Bifidobacterium	333	79.914	464	NA	0	NA	NA	BIF > NT
Zotu5782	g:Bifidobacterium	FALSE	BIF	299.7	g:Bifidobacterium	333	79.957	465	NA	0	NA	NA	BIF > NT
Zotu6547	g:Bifidobacterium	FALSE	BIF	299.7	g:Bifidobacterium	333	79.957	465	NA	0	NA	NA	BIF > NT
Zotu7724	g:Bifidobacterium	FALSE	BIF	299.7	g:Bifidobacterium	333	79.957	465	NA	0	NA	NA	BIF > NT
Zotu8305	g:Bifidobacterium	FALSE	BIF	299.7	g:Bifidobacterium	333	79.957	465	NA	0	NA	NA	BIF > NT
Zotu301	g:Bifidobacterium	FALSE	BIF	297.9	g:Bifidobacterium	331	79.828	466	NA	0	NA	NA	BIF > NT
Zotu995	g:Bifidobacterium	FALSE	BIF	297.9	g:Bifidobacterium	331	79.83	471	NA	0	NA	NA	BIF > NT
Zotu1230	g:Bifidobacterium	FALSE	BIF	297.9	g:Bifidobacterium	331	80	471	NA	0	NA	NA	BIF > NT
Zotu1492	g:Bifidobacterium	FALSE	BIF	297.9	g:Bifidobacterium	331	79.828	466	NA	0	NA	NA	BIF > NT
Zotu1580	g:Bifidobacterium	FALSE	BIF	297.9	g:Bifidobacterium	331	79.828	466	NA	0	NA	NA	BIF > NT
Zotu1689	g:Bifidobacterium	FALSE	BIF	297.9	g:Bifidobacterium	331	79.785	469	NA	0	NA	NA	BIF > NT
Zotu1869	g:Bifidobacterium	FALSE	BIF	297.9	g:Bifidobacterium	331	80	471	NA	0	NA	NA	BIF > NT
Zotu1969	g:Bifidobacterium	FALSE	BIF	297.9	g:Bifidobacterium	331	80.127	473	NA	0	NA	NA	BIF > NT
Zotu2341	g:Bifidobacterium	FALSE	BIF	297.9	g:Bifidobacterium	331	79.828	466	NA	0	NA	NA	BIF > NT
Zotu3325	g:Bifidobacterium	FALSE	BIF	297.9	g:Bifidobacterium	331	80.042	473	NA	0	NA	NA	BIF > NT
Zotu3373	g:Bifidobacterium	FALSE	BIF	297.9	g:Bifidobacterium	331	79.828	466	NA	0	NA	NA	BIF > NT
Zotu3481	g:Bifidobacterium	FALSE	BIF	297.9	g:Bifidobacterium	331	79.872	475	NA	0	NA	NA	BIF > NT
Zotu3563	g:Bifidobacterium	FALSE	BIF	297.9	g:Bifidobacterium	331	79.785	465	NA	0	NA	NA	BIF > NT
Zotu3753	g:Bifidobacterium	FALSE	BIF	297.9	g:Bifidobacterium	331	80.127	473	NA	0	NA	NA	BIF > NT
Zotu4101	g:Bifidobacterium	FALSE	BIF	297.9	g:Bifidobacterium	331	79.828	466	NA	0	NA	NA	BIF > NT
Zotu4182	g:Bifidobacterium	FALSE	BIF	297.9	g:Bifidobacterium	331	79.828	466	NA	0	NA	NA	BIF > NT
Zotu4533	g:Bifidobacterium	FALSE	BIF	297.9	g:Bifidobacterium	331	79.915	473	NA	0	NA	NA	BIF > NT
Zotu4771	g:Bifidobacterium	FALSE	BIF	297.9	g:Bifidobacterium	331	80	471	NA	0	NA	NA	BIF > NT
Zotu4777	g:Bifidobacterium	FALSE	BIF	297.9	g:Bifidobacterium	331	80.127	473	NA	0	NA	NA	BIF > NT
Zotu5377	g:Bifidobacterium	FALSE	BIF	297.9	g:Bifidobacterium	331	79.828	466	NA	0	NA	NA	BIF > NT
Zotu5568	g:Bifidobacterium	FALSE	BIF	297.9	g:Bifidobacterium	331	79.915	473	NA	0	NA	NA	BIF > NT
Zotu6005	g:Bifidobacterium	FALSE	BIF	297.9	g:Bifidobacterium	331	80.042	471	NA	0	NA	NA	BIF > NT
Zotu6011	g:Bifidobacterium	FALSE	BIF	297.9	g:Bifidobacterium	331	80	471	NA	0	NA	NA	BIF > NT
Zotu6256	g:Bifidobacterium	FALSE	BIF	297.9	g:Bifidobacterium	331	79.785	469	NA	0	NA	NA	BIF > NT
Zotu6550	g:Bifidobacterium	FALSE	BIF	297.9	g:Bifidobacterium	331	80.127	473	NA	0	NA	NA	BIF > NT
Zotu6569	g:Bifidobacterium	FALSE	BIF	297.9	g:Bifidobacterium	331	79.872	467	NA	0	NA	NA	BIF > NT
Zotu7289	g:Bifidobacterium	FALSE	BIF	297.9	g:Bifidobacterium	331	79.828	466	NA	0	NA	NA	BIF > NT
Zotu7735	g:Bifidobacterium	FALSE	BIF	297.9	g:Bifidobacterium	331	79.828	466	NA	0	NA	NA	BIF > NT
Zotu8294	g:Bifidobacterium	FALSE	BIF	297.9	g:Bifidobacterium	331	79.83	471	NA	0	NA	NA	BIF > NT
Zotu8303	g:Bifidobacterium	FALSE	BIF	297.9	g:Bifidobacterium	331	79.872	467	NA	0	NA	NA	BIF > NT
Zotu8306	g:Bifidobacterium	FALSE	BIF	297.9	g:Bifidobacterium	331	79.872	467	NA	0	NA	NA	BIF > NT
Zotu8311	g:Bifidobacterium	FALSE	BIF	297.9	g:Bifidobacterium	331	79.828	466	NA	0	NA	NA	BIF > NT
Zotu8313	g:Bifidobacterium	FALSE	BIF	297.9	g:Bifidobacterium	331	79.872	467	NA	0	NA	NA	BIF > NT
Zotu8317	g:Bifidobacterium	FALSE	BIF	297.9	g:Bifidobacterium	331	80.127	473	NA	0	NA	NA	BIF > NT
Zotu722	g:Bifidobacterium	FALSE	BIF	294.3	g:Bifidobacterium	327	79.83	471	NA	0	NA	NA	BIF > NT
Zotu1614	g:Bifidobacterium	FALSE	BIF	294.3	g:Bifidobacterium	327	79.785	473	NA	0	NA	NA	BIF > NT
Zotu3237	g:Bifidobacterium	FALSE	BIF	294.3	g:Bifidobacterium	327	79.915	469	NA	0	NA	NA	BIF > NT
Zotu3506	g:Bifidobacterium	FALSE	BIF	294.3	g:Bifidobacterium	327	79.698	471	NA	0	NA	NA	BIF > NT
Zotu4175	g:Bifidobacterium	FALSE	BIF	294.3	g:Bifidobacterium	327	79.741	466	NA	0	NA	NA	BIF > NT
Zotu5043	g:Bifidobacterium	FALSE	BIF	294.3	g:Bifidobacterium	327	79.698	471	NA	0	NA	NA	BIF > NT
Zotu5211	g:Bifidobacterium	FALSE	BIF	294.3	g:Bifidobacterium	327	79.741	465	NA	0	NA	NA	BIF > NT
Zotu5373	g:Bifidobacterium	FALSE	BIF	294.3	g:Bifidobacterium	327	79.915	469	NA	0	NA	NA	BIF > NT
Zotu5569	g:Bifidobacterium	FALSE	BIF	294.3	g:Bifidobacterium	327	80.042	471	NA	0	NA	NA	BIF > NT
Zotu6013	g:Bifidobacterium	FALSE	BIF	294.3	g:Bifidobacterium	327	79.915	469	NA	0	NA	NA	BIF > NT
Zotu6257	g:Bifidobacterium	FALSE	BIF	294.3	g:Bifidobacterium	327	79.698	467	NA	0	NA	NA	BIF > NT
Zotu6258	g:Bifidobacterium	FALSE	BIF	294.3	g:Bifidobacterium	327	79.698	467	NA	0	NA	NA	BIF > NT
Zotu6260	g:Bifidobacterium	FALSE	BIF	294.3	g:Bifidobacterium	327	79.698	468	NA	0	NA	NA	BIF > NT
Zotu7250	g:Bifidobacterium	FALSE	BIF	294.3	g:Bifidobacterium	327	79.698	471	NA	0	NA	NA	BIF > NT
Zotu7711	g:Bifidobacterium	FALSE	BIF	294.3	g:Bifidobacterium	327	79.698	471	NA	0	NA	NA	BIF > NT
Zotu8308	g:Bifidobacterium	FALSE	BIF	294.3	g:Bifidobacterium	327	79.83	471	NA	0	NA	NA	BIF > NT
Zotu148	g:Bifidobacterium	FALSE	BIF	293.4	g:Bifidobacterium	326	79.614	466	NA	0	NA	NA	BIF > NT
Zotu383	g:Bifidobacterium	FALSE	BIF	293.4	g:Bifidobacterium	326	79.787	471	NA	0	NA	NA	BIF > NT
Zotu931	g:Bifidobacterium	FALSE	BIF	293.4	g:Bifidobacterium	326	79.787	471	NA	0	NA	NA	BIF > NT
Zotu941	g:Bifidobacterium	FALSE	BIF	293.4	g:Bifidobacterium	326	79.614	466	NA	0	NA	NA	BIF > NT
Zotu948	g:Bifidobacterium	FALSE	BIF	293.4	g:Bifidobacterium	326	79.787	471	NA	0	NA	NA	BIF > NT
Zotu1578	g:Bifidobacterium	FALSE	BIF	293.4	g:Bifidobacterium	326	79.787	471	NA	0	NA	NA	BIF > NT
Zotu1701	g:Bifidobacterium	FALSE	BIF	293.4	g:Bifidobacterium	326	79.618	471	NA	0	NA	NA	BIF > NT
Zotu1803	g:Bifidobacterium	FALSE	BIF	293.4	g:Bifidobacterium	326	79.614	466	NA	0	NA	NA	BIF > NT
Zotu1848	g:Bifidobacterium	FALSE	BIF	293.4	g:Bifidobacterium	326	79.614	466	NA	0	NA	NA	BIF > NT
Zotu1930	g:Bifidobacterium	FALSE	BIF	293.4	g:Bifidobacterium	326	79.915	473	NA	0	NA	NA	BIF > NT
Zotu1959	g:Bifidobacterium	FALSE	BIF	293.4	g:Bifidobacterium	326	79.787	471	NA	0	NA	NA	BIF > NT
Zotu2032	g:Bifidobacterium	FALSE	BIF	293.4	g:Bifidobacterium	326	79.787	471	NA	0	NA	NA	BIF > NT
Zotu2117	g:Bifidobacterium	FALSE	BIF	293.4	g:Bifidobacterium	326	79.787	471	NA	0	NA	NA	BIF > NT
Zotu2184	g:Bifidobacterium	FALSE	BIF	293.4	g:Bifidobacterium	326	79.657	473	NA	0	NA	NA	BIF > NT
Zotu2218	g:Bifidobacterium	FALSE	BIF	293.4	g:Bifidobacterium	326	79.614	473	NA	0	NA	NA	BIF > NT
Zotu2340	g:Bifidobacterium	FALSE	BIF	293.4	g:Bifidobacterium	326	79.787	471	NA	0	NA	NA	BIF > NT
Zotu2603	g:Bifidobacterium	FALSE	BIF	293.4	g:Bifidobacterium	326	79.614	466	NA	0	NA	NA	BIF > NT
Zotu2672	g:Bifidobacterium	FALSE	BIF	293.4	g:Bifidobacterium	326	79.657	467	NA	0	NA	NA	BIF > NT
Zotu3479	g:Bifidobacterium	FALSE	BIF	293.4	g:Bifidobacterium	326	79.787	471	NA	0	NA	NA	BIF > NT
Zotu4102	g:Bifidobacterium	FALSE	BIF	293.4	g:Bifidobacterium	326	79.915	473	NA	0	NA	NA	BIF > NT
Zotu4408	g:Bifidobacterium	FALSE	BIF	293.4	g:Bifidobacterium	326	79.787	471	NA	0	NA	NA	BIF > NT
Zotu4538	g:Bifidobacterium	FALSE	BIF	293.4	g:Bifidobacterium	326	79.657	467	NA	0	NA	NA	BIF > NT
Zotu4653	g:Bifidobacterium	FALSE	BIF	293.4	g:Bifidobacterium	326	79.57	469	NA	0	NA	NA	BIF > NT
Zotu5050	g:Bifidobacterium	FALSE	BIF	293.4	g:Bifidobacterium	326	79.915	473	NA	0	NA	NA	BIF > NT
Zotu5315	g:Bifidobacterium	FALSE	BIF	293.4	g:Bifidobacterium	326	79.657	467	NA	0	NA	NA	BIF > NT
Zotu5572	g:Bifidobacterium	FALSE	BIF	293.4	g:Bifidobacterium	326	79.915	473	NA	0	NA	NA	BIF > NT
Zotu5770	g:Bifidobacterium	FALSE	BIF	293.4	g:Bifidobacterium	326	79.787	471	NA	0	NA	NA	BIF > NT
Zotu6006	g:Bifidobacterium	FALSE	BIF	293.4	g:Bifidobacterium	326	79.657	467	NA	0	NA	NA	BIF > NT
Zotu6009	g:Bifidobacterium	FALSE	BIF	293.4	g:Bifidobacterium	326	79.657	467	NA	0	NA	NA	BIF > NT
Zotu6572	g:Bifidobacterium	FALSE	BIF	293.4	g:Bifidobacterium	326	79.83	471	NA	0	NA	NA	BIF > NT
Zotu6579	g:Bifidobacterium	FALSE	BIF	293.4	g:Bifidobacterium	326	79.704	473	NA	0	NA	NA	BIF > NT
Zotu6914	g:Bifidobacterium	FALSE	BIF	293.4	g:Bifidobacterium	326	79.915	473	NA	0	NA	NA	BIF > NT
Zotu7282	g:Bifidobacterium	FALSE	BIF	293.4	g:Bifidobacterium	326	79.701	468	NA	0	NA	NA	BIF > NT
Zotu7671	g:Bifidobacterium	FALSE	BIF	293.4	g:Bifidobacterium	326	79.83	471	NA	0	NA	NA	BIF > NT
Zotu7704	g:Bifidobacterium	FALSE	BIF	293.4	g:Bifidobacterium	326	79.915	473	NA	0	NA	NA	BIF > NT
Zotu7740	g:Bifidobacterium	FALSE	BIF	293.4	g:Bifidobacterium	326	79.704	473	NA	0	NA	NA	BIF > NT
Zotu8264	g:Bifidobacterium	FALSE	BIF	293.4	g:Bifidobacterium	326	79.787	471	NA	0	NA	NA	BIF > NT
Zotu8314	g:Bifidobacterium	FALSE	BIF	293.4	g:Bifidobacterium	326	79.614	466	NA	0	NA	NA	BIF > NT
Zotu372	g:Bifidobacterium	FALSE	BIF	289.8	g:Bifidobacterium	322	79.526	465	NA	0	NA	NA	BIF > NT
Zotu1083	g:Bifidobacterium	FALSE	BIF	289.8	g:Bifidobacterium	322	79.701	469	NA	0	NA	NA	BIF > NT
Zotu2087	g:Bifidobacterium	FALSE	BIF	289.8	g:Bifidobacterium	322	79.618	471	NA	0	NA	NA	BIF > NT
Zotu2730	g:Bifidobacterium	FALSE	BIF	289.8	g:Bifidobacterium	322	79.701	469	NA	0	NA	NA	BIF > NT
Zotu4016	g:Bifidobacterium	FALSE	BIF	289.8	g:Bifidobacterium	322	79.57	467	NA	0	NA	NA	BIF > NT
Zotu4523	g:Bifidobacterium	FALSE	BIF	289.8	g:Bifidobacterium	322	79.701	469	NA	0	NA	NA	BIF > NT
Zotu4531	g:Bifidobacterium	FALSE	BIF	289.8	g:Bifidobacterium	322	79.701	469	NA	0	NA	NA	BIF > NT
Zotu4905	g:Bifidobacterium	FALSE	BIF	289.8	g:Bifidobacterium	322	79.526	475	NA	0	NA	NA	BIF > NT
Zotu4909	g:Bifidobacterium	FALSE	BIF	289.8	g:Bifidobacterium	322	79.701	469	NA	0	NA	NA	BIF > NT
Zotu6001	g:Bifidobacterium	FALSE	BIF	289.8	g:Bifidobacterium	322	79.57	475	NA	0	NA	NA	BIF > NT
Zotu6913	g:Bifidobacterium	FALSE	BIF	289.8	g:Bifidobacterium	322	79.83	471	NA	0	NA	NA	BIF > NT
Zotu7027	g:Bifidobacterium	FALSE	BIF	289.8	g:Bifidobacterium	322	79.57	467	NA	0	NA	NA	BIF > NT
Zotu3687	s:choloepi	FALSE	BIF	288	s:choloepi	320	79.399	466	NA	0	NA	NA	BIF > NT
Zotu4527	s:vansinderenii	FALSE	BIF	288	s:vansinderenii	320	79.399	466	NA	0	NA	NA	BIF > NT
Zotu5567	s:vansinderenii	FALSE	BIF	288	s:vansinderenii	320	79.443	467	NA	0	NA	NA	BIF > NT
Zotu740	g:Bifidobacterium	FALSE	BIF	288	g:Bifidobacterium	320	79.399	466	NA	0	NA	NA	BIF > NT
Zotu876	g:Bifidobacterium	FALSE	BIF	288	g:Bifidobacterium	320	79.574	471	NA	0	NA	NA	BIF > NT
Zotu1319	g:Bifidobacterium	FALSE	BIF	288	g:Bifidobacterium	320	79.574	471	NA	0	NA	NA	BIF > NT
Zotu1778	g:Bifidobacterium	FALSE	BIF	288	g:Bifidobacterium	320	79.399	466	NA	0	NA	NA	BIF > NT
Zotu1970	g:Bifidobacterium	FALSE	BIF	288	g:Bifidobacterium	320	79.399	466	NA	0	NA	NA	BIF > NT
Zotu2103	g:Bifidobacterium	FALSE	BIF	288	g:Bifidobacterium	320	79.574	471	NA	0	NA	NA	BIF > NT
Zotu3031	g:Bifidobacterium	FALSE	BIF	288	g:Bifidobacterium	320	79.574	471	NA	0	NA	NA	BIF > NT
Zotu3224	g:Bifidobacterium	FALSE	BIF	288	g:Bifidobacterium	320	79.399	466	NA	0	NA	NA	BIF > NT
Zotu3225	g:Bifidobacterium	FALSE	BIF	288	g:Bifidobacterium	320	79.399	466	NA	0	NA	NA	BIF > NT
Zotu3823	g:Bifidobacterium	FALSE	BIF	288	g:Bifidobacterium	320	79.399	466	NA	0	NA	NA	BIF > NT
Zotu4095	g:Bifidobacterium	FALSE	BIF	288	g:Bifidobacterium	320	79.399	466	NA	0	NA	NA	BIF > NT
Zotu4534	g:Bifidobacterium	FALSE	BIF	288	g:Bifidobacterium	320	79.574	471	NA	0	NA	NA	BIF > NT
Zotu4535	g:Bifidobacterium	FALSE	BIF	288	g:Bifidobacterium	320	79.574	471	NA	0	NA	NA	BIF > NT
Zotu4539	g:Bifidobacterium	FALSE	BIF	288	g:Bifidobacterium	320	79.443	467	NA	0	NA	NA	BIF > NT
Zotu4638	g:Bifidobacterium	FALSE	BIF	288	g:Bifidobacterium	320	79.399	466	NA	0	NA	NA	BIF > NT
Zotu4645	g:Bifidobacterium	FALSE	BIF	288	g:Bifidobacterium	320	79.574	471	NA	0	NA	NA	BIF > NT
Zotu5041	g:Bifidobacterium	FALSE	BIF	288	g:Bifidobacterium	320	79.399	466	NA	0	NA	NA	BIF > NT
Zotu5555	g:Bifidobacterium	FALSE	BIF	288	g:Bifidobacterium	320	79.574	471	NA	0	NA	NA	BIF > NT
Zotu5771	g:Bifidobacterium	FALSE	BIF	288	g:Bifidobacterium	320	79.574	471	NA	0	NA	NA	BIF > NT
Zotu6259	g:Bifidobacterium	FALSE	BIF	288	g:Bifidobacterium	320	79.443	471	NA	0	NA	NA	BIF > NT
Zotu6565	g:Bifidobacterium	FALSE	BIF	288	g:Bifidobacterium	320	79.399	466	NA	0	NA	NA	BIF > NT
Zotu6857	g:Bifidobacterium	FALSE	BIF	288	g:Bifidobacterium	320	79.487	471	NA	0	NA	NA	BIF > NT
Zotu6895	g:Bifidobacterium	FALSE	BIF	288	g:Bifidobacterium	320	79.574	471	NA	0	NA	NA	BIF > NT
Zotu7251	g:Bifidobacterium	FALSE	BIF	288	g:Bifidobacterium	320	79.399	466	NA	0	NA	NA	BIF > NT
Zotu7283	g:Bifidobacterium	FALSE	BIF	288	g:Bifidobacterium	320	79.443	467	NA	0	NA	NA	BIF > NT
Zotu6240	g:Bifidobacterium	FALSE	BIF	286.2	g:Bifidobacterium	318	79.449	477	NA	0	NA	NA	BIF > NT
Zotu8297	s:choloepi	FALSE	BIF	284.4	s:choloepi	316	79.31	464	NA	0	NA	NA	BIF > NT
Zotu1974	g:Bifidobacterium	FALSE	BIF	284.4	g:Bifidobacterium	316	79.31	465	NA	0	NA	NA	BIF > NT
Zotu3316	g:Bifidobacterium	FALSE	BIF	284.4	g:Bifidobacterium	316	79.487	469	NA	0	NA	NA	BIF > NT
Zotu4295	g:Bifidobacterium	FALSE	BIF	284.4	g:Bifidobacterium	316	79.355	467	NA	0	NA	NA	BIF > NT
Zotu5044	g:Bifidobacterium	FALSE	BIF	284.4	g:Bifidobacterium	316	79.487	469	NA	0	NA	NA	BIF > NT
Zotu5361	g:Bifidobacterium	FALSE	BIF	284.4	g:Bifidobacterium	316	79.487	469	NA	0	NA	NA	BIF > NT
Zotu6075	g:Bifidobacterium	FALSE	BIF	284.4	g:Bifidobacterium	316	79.31	466	NA	0	NA	NA	BIF > NT
Zotu6574	g:Bifidobacterium	FALSE	BIF	284.4	g:Bifidobacterium	316	79.487	469	NA	0	NA	NA	BIF > NT
Zotu6888	g:Bifidobacterium	FALSE	BIF	284.4	g:Bifidobacterium	316	79.31	466	NA	0	NA	NA	BIF > NT
Zotu6261	s:choloepi	FALSE	BIF	283.5	s:choloepi	315	79.185	466	NA	0	NA	NA	BIF > NT
Zotu6908	s:choloepi	FALSE	BIF	283.5	s:choloepi	315	79.185	466	NA	0	NA	NA	BIF > NT
Zotu7287	s:choloepi	FALSE	BIF	283.5	s:choloepi	315	79.185	466	NA	0	NA	NA	BIF > NT
Zotu724	g:Bifidobacterium	FALSE	BIF	283.5	g:Bifidobacterium	315	79.362	471	NA	0	NA	NA	BIF > NT
Zotu1318	g:Bifidobacterium	FALSE	BIF	283.5	g:Bifidobacterium	315	79.362	471	NA	0	NA	NA	BIF > NT
Zotu1456	g:Bifidobacterium	FALSE	BIF	283.5	g:Bifidobacterium	315	79.362	471	NA	0	NA	NA	BIF > NT
Zotu1813	g:Bifidobacterium	FALSE	BIF	283.5	g:Bifidobacterium	315	79.362	471	NA	0	NA	NA	BIF > NT
Zotu3317	g:Bifidobacterium	FALSE	BIF	283.5	g:Bifidobacterium	315	79.362	470	NA	0	NA	NA	BIF > NT
Zotu3560	g:Bifidobacterium	FALSE	BIF	283.5	g:Bifidobacterium	315	79.185	466	NA	0	NA	NA	BIF > NT
Zotu4292	g:Bifidobacterium	FALSE	BIF	283.5	g:Bifidobacterium	315	79.185	466	NA	0	NA	NA	BIF > NT
Zotu4520	g:Bifidobacterium	FALSE	BIF	283.5	g:Bifidobacterium	315	79.185	466	NA	0	NA	NA	BIF > NT
Zotu5199	g:Bifidobacterium	FALSE	BIF	283.5	g:Bifidobacterium	315	79.362	471	NA	0	NA	NA	BIF > NT
Zotu5369	g:Bifidobacterium	FALSE	BIF	283.5	g:Bifidobacterium	315	79.185	466	NA	0	NA	NA	BIF > NT
Zotu7731	g:Bifidobacterium	FALSE	BIF	283.5	g:Bifidobacterium	315	79.362	471	NA	0	NA	NA	BIF > NT
Zotu8263	g:Bifidobacterium	FALSE	BIF	283.5	g:Bifidobacterium	315	79.406	471	NA	0	NA	NA	BIF > NT
Zotu8267	g:Bifidobacterium	FALSE	BIF	283.5	g:Bifidobacterium	315	79.362	471	NA	0	NA	NA	BIF > NT
Zotu8269	g:Bifidobacterium	FALSE	BIF	283.5	g:Bifidobacterium	315	79.185	466	NA	0	NA	NA	BIF > NT
Zotu1734	g:Bifidobacterium	FALSE	BIF	279.9	g:Bifidobacterium	311	79.274	469	NA	0	NA	NA	BIF > NT
Zotu2867	g:Bifidobacterium	FALSE	BIF	279.9	g:Bifidobacterium	311	79.274	469	NA	0	NA	NA	BIF > NT
Zotu3423	g:Bifidobacterium	FALSE	BIF	279.9	g:Bifidobacterium	311	79.274	474	NA	0	NA	NA	BIF > NT
Zotu3821	g:Bifidobacterium	FALSE	BIF	279.9	g:Bifidobacterium	311	79.274	469	NA	0	NA	NA	BIF > NT
Zotu5374	g:Bifidobacterium	FALSE	BIF	279.9	g:Bifidobacterium	311	79.14	467	NA	0	NA	NA	BIF > NT
Zotu7729	g:Bifidobacterium	FALSE	BIF	279.9	g:Bifidobacterium	311	79.274	468	NA	0	NA	NA	BIF > NT
Zotu8265	g:Bifidobacterium	FALSE	BIF	279.9	g:Bifidobacterium	311	79.14	472	NA	0	NA	NA	BIF > NT
Zotu2521	g:Bifidobacterium	FALSE	BIF	278.1	g:Bifidobacterium	309	78.97	466	NA	0	NA	NA	BIF > NT
Zotu2523	g:Bifidobacterium	FALSE	BIF	278.1	g:Bifidobacterium	309	79.149	471	NA	0	NA	NA	BIF > NT
Zotu2988	g:Bifidobacterium	FALSE	BIF	278.1	g:Bifidobacterium	309	79.149	471	NA	0	NA	NA	BIF > NT
Zotu3226	g:Bifidobacterium	FALSE	BIF	278.1	g:Bifidobacterium	309	78.97	466	NA	0	NA	NA	BIF > NT
Zotu4522	g:Bifidobacterium	FALSE	BIF	278.1	g:Bifidobacterium	309	78.97	466	NA	0	NA	NA	BIF > NT
Zotu5375	g:Bifidobacterium	FALSE	BIF	278.1	g:Bifidobacterium	309	79.015	467	NA	0	NA	NA	BIF > NT
Zotu6003	g:Bifidobacterium	FALSE	BIF	278.1	g:Bifidobacterium	309	79.149	471	NA	0	NA	NA	BIF > NT
Zotu6076	g:Bifidobacterium	FALSE	BIF	278.1	g:Bifidobacterium	309	78.97	466	NA	0	NA	NA	BIF > NT
Zotu6915	g:Bifidobacterium	FALSE	BIF	278.1	g:Bifidobacterium	309	78.97	466	NA	0	NA	NA	BIF > NT
Zotu5193	g:Bifidobacterium	FALSE	BIF	274.5	g:Bifidobacterium	305	79.06	469	NA	0	NA	NA	BIF > NT
Zotu6910	g:Bifidobacterium	FALSE	BIF	274.5	g:Bifidobacterium	305	79.06	469	NA	0	NA	NA	BIF > NT
Zotu8318	g:Bifidobacterium	FALSE	BIF	274.5	g:Bifidobacterium	305	78.879	465	NA	0	NA	NA	BIF > NT
Zotu3758	g:Bifidobacterium	FALSE	BIF	272.7	g:Bifidobacterium	303	78.755	468	NA	0	NA	NA	BIF > NT
Zotu4178	g:Bifidobacterium	FALSE	BIF	272.7	g:Bifidobacterium	303	78.755	471	NA	0	NA	NA	BIF > NT
Zotu6010	g:Bifidobacterium	FALSE	BIF	270	g:Bifidobacterium	300	78.664	466	NA	0	NA	NA	BIF > NT
Zotu6566	g:Bifidobacterium	FALSE	BIF	268.2	g:Bifidobacterium	298	78.541	466	NA	0	NA	NA	BIF > NT
Zotu7744	g:Bifidobacterium	FALSE	BIF	268.2	g:Bifidobacterium	298	78.541	467	NA	0	NA	NA	BIF > NT
Zotu2737	g:Bifidobacterium	FALSE	BIF	264.6	g:Bifidobacterium	294	78.448	469	NA	0	NA	NA	BIF > NT
Zotu6519	s:mongoliense	FALSE	BIF	261.1	s:mongoliense	869	100	470	g:Bifidobacterium	521	86.752	479	BIF > NT
Zotu8323	g:Bifidobacterium	FALSE	BIF	254.7	g:Bifidobacterium	283	78.059	474	NA	0	NA	NA	BIF > NT
Zotu8221	s:mongoliense	FALSE	BIF	253.5	s:mongoliense	865	100	468	g:Bifidobacterium	525	86.809	481	BIF > NT
Zotu3686	g:Bifidobacterium	FALSE	BIF	251.1	g:Bifidobacterium	279	77.966	472	NA	0	NA	NA	BIF > NT
Zotu1079	g:Bifidobacterium	FALSE	BIF	250.2	g:Bifidobacterium	278	77.848	474	NA	0	NA	NA	BIF > NT
Zotu2325	g:Bifidobacterium	FALSE	BIF	250.2	g:Bifidobacterium	278	77.848	474	NA	0	NA	NA	BIF > NT
Zotu2800	g:Bifidobacterium	FALSE	BIF	250.2	g:Bifidobacterium	278	77.848	474	NA	0	NA	NA	BIF > NT
Zotu5183	s:mongoliense	FALSE	BIF	249.7	s:mongoliense	863	99.787	470	g:Bifidobacterium	527	86.966	479	BIF > NT
Zotu1200	g:Bifidobacterium	FALSE	BIF	248.4	g:Bifidobacterium	276	77.754	476	NA	0	NA	NA	BIF > NT
Zotu376	g:Bifidobacterium	FALSE	BIF	246.6	g:Bifidobacterium	274	77.754	477	NA	0	NA	NA	BIF > NT
Zotu950	g:Bifidobacterium	FALSE	BIF	246.6	g:Bifidobacterium	274	77.754	477	NA	0	NA	NA	BIF > NT
Zotu3272	g:Bifidobacterium	FALSE	BIF	244.8	g:Bifidobacterium	272	77.637	474	NA	0	NA	NA	BIF > NT
Zotu2673	g:Bifidobacterium	FALSE	BIF	243	g:Bifidobacterium	270	77.707	471	NA	0	NA	NA	BIF > NT
Zotu6916	g:Bifidobacterium	FALSE	BIF	243	g:Bifidobacterium	270	77.707	471	NA	0	NA	NA	BIF > NT
Zotu1330	g:Bifidobacterium	FALSE	BIF	241.2	g:Bifidobacterium	268	77.542	477	NA	0	NA	NA	BIF > NT
Zotu1342	g:Bifidobacterium	FALSE	BIF	241.2	g:Bifidobacterium	268	77.542	477	NA	0	NA	NA	BIF > NT
Zotu926	g:Bifidobacterium	FALSE	BIF	238.5	g:Bifidobacterium	265	77.495	471	NA	0	NA	NA	BIF > NT
Zotu2206	g:Bifidobacterium	FALSE	BIF	238.5	g:Bifidobacterium	265	77.495	471	NA	0	NA	NA	BIF > NT
Zotu2830	g:Bifidobacterium	FALSE	BIF	233.1	g:Bifidobacterium	259	77.282	471	NA	0	NA	NA	BIF > NT
Zotu8384	s:magnum	FALSE	BIF	232.5	s:magnum	795	97.826	460	s:pseudolongum subsp.globosum	483	85.621	471	BIF > NT
Zotu6576	g:Bifidobacterium	FALSE	BIF	229.5	g:Bifidobacterium	255	77.039	475	NA	0	NA	NA	BIF > NT
Zotu6924	s:moukalabense	FALSE	BIF	225	s:moukalabense	250	76.824	466	NA	0	NA	NA	BIF > NT
Zotu4908	g:Bifidobacterium	FALSE	BIF	225	g:Bifidobacterium	250	76.824	475	NA	0	NA	NA	BIF > NT
Zotu4953	g:Bifidobacterium	FALSE	BIF	225	g:Bifidobacterium	250	76.744	474	NA	0	NA	NA	BIF > NT
Zotu6443	g:Bifidobacterium	FALSE	BIF	219.6	g:Bifidobacterium	244	76.533	474	NA	0	NA	NA	BIF > NT
Zotu7805	g:Bifidobacterium	FALSE	BIF	219.6	g:Bifidobacterium	244	76.483	473	NA	0	NA	NA	BIF > NT
Zotu7986	g:Bifidobacterium	FALSE	BIF	211.5	g:Bifidobacterium	235	76.18	466	NA	0	NA	NA	BIF > NT
Zotu4616	s:magnum	FALSE	BIF	207.9	s:magnum	231	75.81	463	NA	0	NA	NA	BIF > NT
Zotu7860	g:Bifidobacterium	FALSE	BIF	207.9	g:Bifidobacterium	231	76.078	464	NA	0	NA	NA	BIF > NT
Zotu4389	s:magnum	FALSE	BIF	203.4	s:magnum	226	75.594	463	NA	0	NA	NA	BIF > NT
Zotu5610	s:magnum	FALSE	BIF	203.4	s:magnum	226	75.594	463	NA	0	NA	NA	BIF > NT
Zotu8156	s:magnum	FALSE	BIF	199.8	s:magnum	222	75.488	461	NA	0	NA	NA	BIF > NT
Zotu5877	s:mongoliense	FALSE	BIF	187.7	s:mongoliense	813	97.872	470	s:subtile	544	87.607	484	BIF > NT
Zotu6065	s:mongoliense	FALSE	BIF	181.1	s:mongoliense	809	97.863	468	s:subtile	547	87.66	486	BIF > NT
Zotu4542	s:mongoliense	FALSE	BIF	178.2	s:mongoliense	808	97.66	470	s:subtile	549	87.821	484	BIF > NT
Zotu6797	s:mongoliense	FALSE	BIF	170.6	s:mongoliense	804	97.65	468	s:subtile	553	87.872	486	BIF > NT
Zotu7637	g:Bifidobacterium	FALSE	BIF	87.5	g:Bifidobacterium	865	100	470	s:thermophilum	691	93.362	477	BIF > NT
Zotu3677	g:Bifidobacterium	FALSE	BIF	73.8	g:Bifidobacterium	832	98.718	470	s:thermophilum	675	92.719	475	BIF > NT
Zotu7641	g:Bifidobacterium	FALSE	BIF	73.5	g:Bifidobacterium	835	98.723	470	s:thermophilum	678	92.751	477	BIF > NT
Zotu8279	g:Bifidobacterium	FALSE	BIF	65.3	g:Bifidobacterium	797	97.234	470	s:thermophilum	652	91.863	477	BIF > NT
Zotu1536	g:Bifidobacterium	FALSE	BIF	64.9	g:Bifidobacterium	791	97.021	470	s:thermophilum	647	91.649	476	BIF > NT
Zotu3440	g:Bifidobacterium	FALSE	BIF	63.8	g:Bifidobacterium	802	97.447	470	s:thermophilum	658	92.077	478	BIF > NT
Zotu7804	g:Bifidobacterium	FALSE	BIF	31.8	g:Bifidobacterium	342	80.3	467	s:pseudolongum	276	77.682	475	BIF > NT
Zotu3909	g:Bifidobacterium	FALSE	BIF	30.7	g:Bifidobacterium	353	80.728	467	s:pseudolongum	287	78.112	475	BIF > NT
Zotu5054	s:pseudolongum	FALSE	BIF	18.4	s:pseudolongum	846	99.783	461	g:Bifidobacterium	743	95.861	472	BIF > NT
Zotu6563	s:pseudolongum	FALSE	BIF	17.8	s:pseudolongum	852	100	461	g:Bifidobacterium	749	96.078	472	BIF > NT
Zotu5446	g:Bifidobacterium	FALSE	BIF	11.6	g:Bifidobacterium	254	76.793	477	s:angulatum	217	75.527	474	BIF > NT
Zotu834	g:Bifidobacterium	FALSE	BIF	11.1	g:Bifidobacterium	259	77.004	474	s:angulatum	222	75.738	474	BIF > NT
Zotu5596	g:Bifidobacterium	TRUE	BIF	10.7	g:Bifidobacterium	353	80.597	469	g:Bifidobacterium	307	78.755	477	BIF > NT
Zotu632	g:Bifidobacterium	FALSE	BIF	10.5	g:Bifidobacterium	265	77.215	477	s:angulatum	228	75.949	474	BIF > NT
Zotu1205	g:Bifidobacterium	TRUE	BIF	7.6	g:Bifidobacterium	364	81.023	469	g:Bifidobacterium	320	79.318	477	BIF > NT
Zotu2793	g:Bifidobacterium	TRUE	BIF	7.2	g:Bifidobacterium	368	81.104	471	g:Bifidobacterium	324	79.406	475	BIF > NT
Zotu5457	g:Bifidobacterium	FALSE	BIF	5	g:Bifidobacterium	250	76.695	473	s:angulatum	220	75.63	476	BIF > NT
Zotu6312	g:Bifidobacterium	FALSE	BIF	4.4	g:Bifidobacterium	276	77.634	465	o:Actinobacteria	244	76.407	468	BIF > NT
Zotu363	g:Bifidobacterium	FALSE	BIF	3.9	g:Bifidobacterium	261	77.119	473	s:angulatum	231	76.05	476	BIF > NT
Zotu4817	g:Bifidobacterium	FALSE	BIF	3.9	g:Bifidobacterium	261	77.07	473	s:angulatum	231	76	475	BIF > NT
Zotu502	g:Bifidobacterium	FALSE	BIF	3.5	g:Bifidobacterium	255	76.907	473	s:angulatum	226	75.84	476	BIF > NT
Zotu3037	g:Bifidobacterium	FALSE	BIF	2.9	g:Bifidobacterium	281	77.849	465	o:Actinobacteria	250	76.623	468	BIF > NT
Zotu5805	g:Bifidobacterium	FALSE	BIF	0.7	g:Bifidobacterium	303	78.801	470	s:pseudolongum	272	77.586	477	BIF > NT
Zotu1711	g:Bifidobacterium	FALSE	BIF	0.5	g:Bifidobacterium	315	79.229	470	s:pseudolongum	283	78.017	477	BIF > NT
Zotu549	g:Bifidobacterium	FALSE	BIF	-75.2	g:Bifidobacterium	802	97.447	470	s:merycicum	797	97.831	470	BIF > NT
Zotu826	g:Bifidobacterium	FALSE	BIF	-78.8	g:Bifidobacterium	798	97.634	468	s:merycicum	797	97.831	471	BIF > NT
Zotu5116	g:Bifidobacterium	FALSE	BIF	-74.8	g:Bifidobacterium	798	98.039	461	s:pseudocatenulatum	793	97.821	470	BIF > NT
Zotu3487	g:Bifidobacterium	FALSE	BIF	-75.5	g:Bifidobacterium	815	98.693	461	s:pseudocatenulatum	809	98.475	470	BIF > NT
Zotu6276	g:Bifidobacterium	FALSE	BIF	-75.9	g:Bifidobacterium	809	98.475	461	s:pseudocatenulatum	804	98.257	470	BIF > NT
Zotu3744	g:Bifidobacterium	FALSE	BIF	-79.4	g:Bifidobacterium	854	100	462	s:thermophilum	848	99.359	476	BIF > NT
Zotu2181	g:Bifidobacterium	FALSE	BIF	-80.3	g:Bifidobacterium	863	99.787	470	s:thermophilum	857	99.574	478	BIF > NT
Zotu3836	g:Bifidobacterium	FALSE	BIF	-80.7	g:Bifidobacterium	857	99.574	470	s:thermophilum	852	99.362	478	BIF > NT
Zotu1523	g:Bifidobacterium	FALSE	BIF	-80.9	g:Bifidobacterium	859	100	465	s:thermophilum	854	99.573	476	BIF > NT
Zotu6831	f:Propionibacteriaceae	FALSE	NT	-19.2	s:choloepi	322	79.437	462	f:Propionibacteriaceae	309	79.039	474	BIF > NT
Zotu2399	f:Propionibacteriaceae	FALSE	NT	-30.6	s:choloepi	316	79.221	462	f:Propionibacteriaceae	315	79.258	474	BIF > NT
Zotu6325	g:Bifidobacterium	FALSE	NT	-46.5	s:pullorum	725	94.468	470	g:Bifidobacterium	699	93.59	471	BIF > NT
Zotu3335	g:Bifidobacterium	FALSE	NT	-49.5	s:pullorum	725	94.468	470	g:Bifidobacterium	702	93.617	470	BIF > NT
Zotu6074	g:Bifidobacterium	FALSE	NT	-49.9	s:pullorum	719	94.255	470	g:Bifidobacterium	697	93.404	470	BIF > NT
Zotu7156	g:Bifidobacterium	FALSE	NT	-52.2	s:adolescentis	802	98.048	461	g:Bifidobacterium	774	96.963	470	BIF > NT
Zotu5450	g:Bifidobacterium	FALSE	NT	-52.8	s:adolescentis	808	98.265	461	g:Bifidobacterium	780	97.18	470	BIF > NT
Zotu6298	g:Bifidobacterium	FALSE	NT	-64.5	s:adolescentis	815	98.693	459	g:Bifidobacterium	798	98.039	471	BIF > NT
Zotu4251	g:Bifidobacterium	FALSE	NT	-65.1	s:adolescentis	821	98.911	459	g:Bifidobacterium	804	98.257	471	BIF > NT
Zotu1218	g:Bifidobacterium	FALSE	NT	-68.4	s:longum	854	99.573	468	g:Bifidobacterium	837	98.932	468	BIF > NT
Zotu1603	g:Bifidobacterium	FALSE	NT	-68.4	s:longum	854	99.573	468	g:Bifidobacterium	837	98.932	468	BIF > NT
Zotu1203	g:Bifidobacterium	FALSE	NT	-69.3	s:longum	863	99.787	470	g:Bifidobacterium	846	99.149	470	BIF > NT
Zotu1557	g:Bifidobacterium	FALSE	NT	-69.3	s:longum	863	99.787	470	g:Bifidobacterium	846	99.149	470	BIF > NT
Zotu1793	g:Bifidobacterium	FALSE	NT	-69.7	s:longum	857	99.574	470	g:Bifidobacterium	841	98.936	470	BIF > NT
Zotu2991	g:Bifidobacterium	FALSE	NT	-69.7	s:longum	857	99.574	470	g:Bifidobacterium	841	98.936	470	BIF > NT
Zotu684	g:Bifidobacterium	FALSE	NT	-69.9	s:longum	859	99.786	468	g:Bifidobacterium	843	99.145	468	BIF > NT
Zotu709	g:Bifidobacterium	FALSE	NT	-69.9	s:longum	859	99.786	468	g:Bifidobacterium	843	99.145	468	BIF > NT
Zotu6027	g:Bifidobacterium	FALSE	NT	-75.2	s:pseudocatenulatum	802	98.048	461	g:Bifidobacterium	797	97.831	471	BIF > NT
Zotu4133	g:Bifidobacterium	FALSE	NT	-78.3	s:pseudocatenulatum	843	99.782	459	g:Bifidobacterium	837	99.564	470	BIF > NT
Zotu5755	g:Bifidobacterium	FALSE	NT	-78.3	s:pseudocatenulatum	843	99.782	459	g:Bifidobacterium	837	99.564	470	BIF > NT
Zotu7340	o:Actinobacteria	FALSE	NT	-1.5	g:Bifidobacterium	235	76.759	475	o:Actinobacteria	213	75.61	468	BIF > NT
Zotu6629	o:Actinobacteria	FALSE	NT	-3.8	g:Bifidobacterium	278	77.754	464	o:Actinobacteria	254	76.724	468	BIF > NT
Zotu4680	o:Actinobacteria	FALSE	NT	-5	g:Bifidobacterium	270	77.419	468	o:Actinobacteria	248	76.509	468	BIF > NT
Zotu1909	o:Actinobacteria	FALSE	NT	-5.6	g:Bifidobacterium	276	77.634	465	o:Actinobacteria	254	76.724	468	BIF > NT
Zotu4115	o:Actinobacteria	FALSE	NT	-9.2	g:Bifidobacterium	272	77.538	464	o:Actinobacteria	254	76.724	468	BIF > NT
Zotu4793	o:Actinobacteria	FALSE	NT	-10.7	g:Bifidobacterium	237	76.94	475	o:Actinobacteria	224	76.053	468	BIF > NT
Zotu7745	o:Actinobacteria	FALSE	NT	-12	s:pullorum	230	76.05	476	o:Actinobacteria	219	75.862	468	BIF > NT
Zotu7736	o:Actinobacteria	FALSE	NT	-12	g:Bifidobacterium	230	75.949	474	o:Actinobacteria	219	75.758	468	BIF > NT
Zotu2964	o:Actinobacteria	FALSE	NT	-12.1	s:pullorum	231	76.059	472	o:Actinobacteria	220	75.87	470	BIF > NT
Zotu1691	o:Actinobacteria	FALSE	NT	-12.5	s:pullorum	235	76.16	474	o:Actinobacteria	224	75.974	468	BIF > NT
Zotu5563	o:Actinobacteria	FALSE	NT	-12.5	s:pullorum	235	76.16	474	o:Actinobacteria	224	75.974	468	BIF > NT
Zotu2990	o:Actinobacteria	FALSE	NT	-12.5	g:Bifidobacterium	235	76.546	476	o:Actinobacteria	224	76.078	468	BIF > NT
Zotu7288	o:Actinobacteria	FALSE	NT	-12.5	g:Bifidobacterium	235	76.333	476	o:Actinobacteria	224	76.078	468	BIF > NT
Zotu1284	o:Actinobacteria	FALSE	NT	-12.7	g:Bifidobacterium	237	76.271	474	o:Actinobacteria	226	76.087	474	BIF > NT
Zotu7263	o:Actinobacteria	FALSE	NT	-12.7	g:Bifidobacterium	237	76.271	474	o:Actinobacteria	226	76.087	474	BIF > NT
Zotu673	o:Actinobacteria	FALSE	NT	-13.1	g:Bifidobacterium	241	76.509	474	o:Actinobacteria	230	76.19	468	BIF > NT
Zotu3268	o:Actinobacteria	FALSE	NT	-13.1	g:Bifidobacterium	241	76.546	474	o:Actinobacteria	230	76.19	468	BIF > NT
Zotu7806	o:Actinobacteria	FALSE	NT	-16.6	s:pullorum	226	75.693	469	o:Actinobacteria	220	75.745	470	BIF > NT
Zotu3330	o:Actinobacteria	FALSE	NT	-17	s:pullorum	230	75.796	471	o:Actinobacteria	224	75.817	468	BIF > NT
Zotu6296	o:Actinobacteria	FALSE	NT	-17.4	g:Bifidobacterium	224	75.584	471	o:Actinobacteria	219	75.599	468	BIF > NT
Zotu7293	o:Actinobacteria	FALSE	NT	-18.1	g:Bifidobacterium	231	76.16	474	o:Actinobacteria	226	75.974	474	BIF > NT

## Sheet: S Table 3
Supplementary Table 3. Demographic information and environmental factors of worldwide samples extracted from curatedMetagenomicData.
SampleID	Study Name	PMID	Disease	Age	Sex	BMI	Antibiotics Current Use	Continent	Country	Location	Location (Capital)	Latitude#	Longitude#
NLF007	QinJ_2012	23023125	Healthy	39	Female	20.57	NA	ASia	CHN	NA	Bei Jing	35.8617	104.195
NLF009	QinJ_2012	23023125	Healthy	27	Female	18.99	NA	ASia	CHN	NA	Bei Jing	35.8617	104.195
NLF012	QinJ_2012	23023125	Healthy	27	Female	19.53	NA	ASia	CHN	NA	Bei Jing	35.8617	104.195
NLM001	QinJ_2012	23023125	Healthy	32	Male	19.14	NA	ASia	CHN	NA	Bei Jing	35.8617	104.195
NLM005	QinJ_2012	23023125	Healthy	42	Male	19.13	NA	ASia	CHN	NA	Bei Jing	35.8617	104.195
NLM007	QinJ_2012	23023125	Healthy	22	Male	19.92	NA	ASia	CHN	NA	Bei Jing	35.8617	104.195
NLM015	QinJ_2012	23023125	Healthy	23	Male	18.07	NA	ASia	CHN	NA	Bei Jing	35.8617	104.195
NLM016	QinJ_2012	23023125	Healthy	23	Male	19.47	NA	ASia	CHN	NA	Bei Jing	35.8617	104.195
NLM017	QinJ_2012	23023125	Healthy	23	Male	19.16	NA	ASia	CHN	NA	Bei Jing	35.8617	104.195
NLM021	QinJ_2012	23023125	Healthy	25	Male	18.59	NA	ASia	CHN	NA	Bei Jing	35.8617	104.195
NLM024	QinJ_2012	23023125	Healthy	23	Male	19.38	NA	ASia	CHN	NA	Bei Jing	35.8617	104.195
NLM031	QinJ_2012	23023125	Healthy	33	Male	20.31	NA	ASia	CHN	NA	Bei Jing	35.8617	104.195
NOF005	QinJ_2012	23023125	Healthy	32	Female	25.39	NA	ASia	CHN	NA	Bei Jing	35.8617	104.195
NOF008	QinJ_2012	23023125	Healthy	30	Female	26.71	NA	ASia	CHN	NA	Bei Jing	35.8617	104.195
NOF009	QinJ_2012	23023125	Healthy	26	Female	25.24	NA	ASia	CHN	NA	Bei Jing	35.8617	104.195
NOF014	QinJ_2012	23023125	Healthy	42	Female	25.59	NA	ASia	CHN	NA	Bei Jing	35.8617	104.195
NOM004	QinJ_2012	23023125	Healthy	32	Male	29.06	NA	ASia	CHN	NA	Bei Jing	35.8617	104.195
NOM008	QinJ_2012	23023125	Healthy	54	Male	26.57	NA	ASia	CHN	NA	Bei Jing	35.8617	104.195
NOM010	QinJ_2012	23023125	Healthy	30	Male	25.71	NA	ASia	CHN	NA	Bei Jing	35.8617	104.195
NOM012	QinJ_2012	23023125	Healthy	32	Male	25.71	NA	ASia	CHN	NA	Bei Jing	35.8617	104.195
NOM013	QinJ_2012	23023125	Healthy	42	Male	26.22	NA	ASia	CHN	NA	Bei Jing	35.8617	104.195
NOM015	QinJ_2012	23023125	Healthy	32	Male	25.73	NA	ASia	CHN	NA	Bei Jing	35.8617	104.195
NOM016	QinJ_2012	23023125	Healthy	37	Male	24.77	NA	ASia	CHN	NA	Bei Jing	35.8617	104.195
NLF001	QinJ_2012	23023125	Healthy	31	Female	17.94	NA	ASia	CHN	NA	Bei Jing	35.8617	104.195
NLF002	QinJ_2012	23023125	Healthy	34	Female	17.97	NA	ASia	CHN	NA	Bei Jing	35.8617	104.195
NLF005	QinJ_2012	23023125	Healthy	44	Female	19.33	NA	ASia	CHN	NA	Bei Jing	35.8617	104.195
NLF008	QinJ_2012	23023125	Healthy	26	Female	18.03	NA	ASia	CHN	NA	Bei Jing	35.8617	104.195
NLF010	QinJ_2012	23023125	Healthy	35	Female	20.17	NA	ASia	CHN	NA	Bei Jing	35.8617	104.195
NLF011	QinJ_2012	23023125	Healthy	25	Female	18.52	NA	ASia	CHN	NA	Bei Jing	35.8617	104.195
NLF013	QinJ_2012	23023125	Healthy	32	Female	18.2	NA	ASia	CHN	NA	Bei Jing	35.8617	104.195
NLF014	QinJ_2012	23023125	Healthy	37	Female	18.67	NA	ASia	CHN	NA	Bei Jing	35.8617	104.195
NLM003	QinJ_2012	23023125	Healthy	23	Male	19.49	NA	ASia	CHN	NA	Bei Jing	35.8617	104.195
NLM006	QinJ_2012	23023125	Healthy	24	Male	19.03	NA	ASia	CHN	NA	Bei Jing	35.8617	104.195
NLM008	QinJ_2012	23023125	Healthy	22	Male	19.57	NA	ASia	CHN	NA	Bei Jing	35.8617	104.195
NLM009	QinJ_2012	23023125	Healthy	24	Male	18.37	NA	ASia	CHN	NA	Bei Jing	35.8617	104.195
NLM010	QinJ_2012	23023125	Healthy	23	Male	19.96	NA	ASia	CHN	NA	Bei Jing	35.8617	104.195
NLM023	QinJ_2012	23023125	Healthy	38	Male	19.38	NA	ASia	CHN	NA	Bei Jing	35.8617	104.195
NLM025	QinJ_2012	23023125	Healthy	19	Male	17.29	NA	ASia	CHN	NA	Bei Jing	35.8617	104.195
NLM028	QinJ_2012	23023125	Healthy	21	Male	19.05	NA	ASia	CHN	NA	Bei Jing	35.8617	104.195
NLM029	QinJ_2012	23023125	Healthy	25	Male	19.44	NA	ASia	CHN	NA	Bei Jing	35.8617	104.195
NOF002	QinJ_2012	23023125	Healthy	51	Female	26.56	NA	ASia	CHN	NA	Bei Jing	35.8617	104.195
NOF006	QinJ_2012	23023125	Healthy	35	Female	26.13	NA	ASia	CHN	NA	Bei Jing	35.8617	104.195
NOF007	QinJ_2012	23023125	Healthy	32	Female	24.89	NA	ASia	CHN	NA	Bei Jing	35.8617	104.195
NOF011	QinJ_2012	23023125	Healthy	30	Female	25.39	NA	ASia	CHN	NA	Bei Jing	35.8617	104.195
NOF012	QinJ_2012	23023125	Healthy	38	Female	25.81	NA	ASia	CHN	NA	Bei Jing	35.8617	104.195
NOF013	QinJ_2012	23023125	Healthy	41	Female	25.48	NA	ASia	CHN	NA	Bei Jing	35.8617	104.195
NOM002	QinJ_2012	23023125	Healthy	68	Male	28.3	NA	ASia	CHN	NA	Bei Jing	35.8617	104.195
NOM005	QinJ_2012	23023125	Healthy	46	Male	25.4	NA	ASia	CHN	NA	Bei Jing	35.8617	104.195
NOM007	QinJ_2012	23023125	Healthy	72	Male	23.66	NA	ASia	CHN	NA	Bei Jing	35.8617	104.195
NOM009	QinJ_2012	23023125	Healthy	33	Male	25.18	NA	ASia	CHN	NA	Bei Jing	35.8617	104.195
NOM014	QinJ_2012	23023125	Healthy	41	Male	25.1	NA	ASia	CHN	NA	Bei Jing	35.8617	104.195
NOM018	QinJ_2012	23023125	Healthy	43	Male	25	NA	ASia	CHN	NA	Bei Jing	35.8617	104.195
NOM022	QinJ_2012	23023125	Healthy	23	Male	26.73	NA	ASia	CHN	NA	Bei Jing	35.8617	104.195
NOM023	QinJ_2012	23023125	Healthy	46	Male	27.12	NA	ASia	CHN	NA	Bei Jing	35.8617	104.195
NOM025	QinJ_2012	23023125	Healthy	28	Male	25.59	NA	ASia	CHN	NA	Bei Jing	35.8617	104.195
NOM027	QinJ_2012	23023125	Healthy	38	Male	25.71	NA	ASia	CHN	NA	Bei Jing	35.8617	104.195
NOM028	QinJ_2012	23023125	Healthy	47	Male	26.57	NA	ASia	CHN	NA	Bei Jing	35.8617	104.195
NOM029	QinJ_2012	23023125	Healthy	14	Male	32.58	NA	ASia	CHN	NA	Bei Jing	35.8617	104.195
SAMEA104142087	JieZ_2017	29018189	Healthy	62	Male	23.18	no	ASia	CHN	NA	Bei Jing	35.8617	104.195
SAMEA104142111	JieZ_2017	29018189	Healthy	65	Male	18.82	no	ASia	CHN	NA	Bei Jing	35.8617	104.195
SAMEA104142113	JieZ_2017	29018189	Healthy	61	Male	26.3	no	ASia	CHN	NA	Bei Jing	35.8617	104.195
SAMEA104142132	JieZ_2017	29018189	Healthy	63	Female	20	no	ASia	CHN	NA	Bei Jing	35.8617	104.195
SAMEA104142138	JieZ_2017	29018189	Healthy	58	Female	27.43	no	ASia	CHN	NA	Bei Jing	35.8617	104.195
SAMEA104142221	JieZ_2017	29018189	Healthy	71	Male	21.88	no	ASia	CHN	NA	Bei Jing	35.8617	104.195
SAMEA104142222	JieZ_2017	29018189	Healthy	74	Male	21.72	no	ASia	CHN	NA	Bei Jing	35.8617	104.195
SAMEA104142223	JieZ_2017	29018189	Healthy	68	Male	24.01	no	ASia	CHN	NA	Bei Jing	35.8617	104.195
SAMEA104142225	JieZ_2017	29018189	Healthy	65	Male	26.81	no	ASia	CHN	NA	Bei Jing	35.8617	104.195
SAMEA104142231	JieZ_2017	29018189	Healthy	74	Female	22.86	no	ASia	CHN	NA	Bei Jing	35.8617	104.195
SAMEA104142328	JieZ_2017	29018189	Healthy	57	Male	24.62	no	ASia	CHN	NA	Bei Jing	35.8617	104.195
SAMEA104142359	JieZ_2017	29018189	Healthy	40	Male	31.4	no	ASia	CHN	NA	Bei Jing	35.8617	104.195
SAMEA104142365	JieZ_2017	29018189	Healthy	56	Female	19.23	no	ASia	CHN	NA	Bei Jing	35.8617	104.195
SAMEA104142368	JieZ_2017	29018189	Healthy	69	Male	20.76	no	ASia	CHN	NA	Bei Jing	35.8617	104.195
SAMEA104142370	JieZ_2017	29018189	Healthy	53	Female	26.67	no	ASia	CHN	NA	Bei Jing	35.8617	104.195
SAMEA104142378	JieZ_2017	29018189	Healthy	51	Female	NA	no	ASia	CHN	NA	Bei Jing	35.8617	104.195
SAMEA104142379	JieZ_2017	29018189	Healthy	61	Female	NA	no	ASia	CHN	NA	Bei Jing	35.8617	104.195
SAMEA104142383	JieZ_2017	29018189	Healthy	60	Male	19.487	no	ASia	CHN	NA	Bei Jing	35.8617	104.195
SAMEA104142400	JieZ_2017	29018189	Healthy	55	Female	18.0802	no	ASia	CHN	NA	Bei Jing	35.8617	104.195
NLF006	QinJ_2012	23023125	Healthy	27	Female	17.8	NA	ASia	CHN	NA	Bei Jing	35.8617	104.195
NLF015	QinJ_2012	23023125	Healthy	59	Female	19.15	NA	ASia	CHN	NA	Bei Jing	35.8617	104.195
NLM002	QinJ_2012	23023125	Healthy	23	Male	18.72	NA	ASia	CHN	NA	Bei Jing	35.8617	104.195
NLM022	QinJ_2012	23023125	Healthy	29	Male	19.84	NA	ASia	CHN	NA	Bei Jing	35.8617	104.195
NLM026	QinJ_2012	23023125	Healthy	24	Male	20.66	NA	ASia	CHN	NA	Bei Jing	35.8617	104.195
NLM027	QinJ_2012	23023125	Healthy	22	Male	19.36	NA	ASia	CHN	NA	Bei Jing	35.8617	104.195
NLM032	QinJ_2012	23023125	Healthy	39	Male	19.49	NA	ASia	CHN	NA	Bei Jing	35.8617	104.195
NOF004	QinJ_2012	23023125	Healthy	33	Female	25.07	NA	ASia	CHN	NA	Bei Jing	35.8617	104.195
NOF010	QinJ_2012	23023125	Healthy	40	Female	24.89	NA	ASia	CHN	NA	Bei Jing	35.8617	104.195
NOM019	QinJ_2012	23023125	Healthy	26	Male	25.47	NA	ASia	CHN	NA	Bei Jing	35.8617	104.195
NOM020	QinJ_2012	23023125	Healthy	24	Male	25.21	NA	ASia	CHN	NA	Bei Jing	35.8617	104.195
NOM026	QinJ_2012	23023125	Healthy	52	Male	25.71	NA	ASia	CHN	NA	Bei Jing	35.8617	104.195
SAMEA104142076	JieZ_2017	29018189	Healthy	62	Male	24.8	no	ASia	CHN	NA	Bei Jing	35.8617	104.195
SAMEA104142078	JieZ_2017	29018189	Healthy	107	Male	23.03	no	ASia	CHN	NA	Bei Jing	35.8617	104.195
SAMEA104142088	JieZ_2017	29018189	Healthy	60	Female	21.93	no	ASia	CHN	NA	Bei Jing	35.8617	104.195
SAMEA104142097	JieZ_2017	29018189	Healthy	62	Female	21.21	no	ASia	CHN	NA	Bei Jing	35.8617	104.195
SAMEA104142099	JieZ_2017	29018189	Healthy	59	Female	20.31	no	ASia	CHN	NA	Bei Jing	35.8617	104.195
SAMEA104142102	JieZ_2017	29018189	Healthy	56	Female	20	no	ASia	CHN	NA	Bei Jing	35.8617	104.195
SAMEA104142104	JieZ_2017	29018189	Healthy	61	Male	19.36	no	ASia	CHN	NA	Bei Jing	35.8617	104.195
SAMEA104142110	JieZ_2017	29018189	Healthy	56	Female	17.63	no	ASia	CHN	NA	Bei Jing	35.8617	104.195
SAMEA104142116	JieZ_2017	29018189	Healthy	62	Female	27.06	no	ASia	CHN	NA	Bei Jing	35.8617	104.195
SAMEA104142119	JieZ_2017	29018189	Healthy	62	Female	21.08	no	ASia	CHN	NA	Bei Jing	35.8617	104.195
SAMEA104142121	JieZ_2017	29018189	Healthy	61	Female	17.9	no	ASia	CHN	NA	Bei Jing	35.8617	104.195
SAMEA104142122	JieZ_2017	29018189	Healthy	59	Male	28.08	no	ASia	CHN	NA	Bei Jing	35.8617	104.195
SAMEA104142123	JieZ_2017	29018189	Healthy	107	Female	25.39	no	ASia	CHN	NA	Bei Jing	35.8617	104.195
SAMEA104142125	JieZ_2017	29018189	Healthy	55	Female	22.68	no	ASia	CHN	NA	Bei Jing	35.8617	104.195
SAMEA104142129	JieZ_2017	29018189	Healthy	61	Female	23.42	no	ASia	CHN	NA	Bei Jing	35.8617	104.195
SAMEA104142130	JieZ_2017	29018189	Healthy	67	Female	16.82	no	ASia	CHN	NA	Bei Jing	35.8617	104.195
SAMEA104142131	JieZ_2017	29018189	Healthy	62	Male	22.41	no	ASia	CHN	NA	Bei Jing	35.8617	104.195
SAMEA104142134	JieZ_2017	29018189	Healthy	69	Male	22.76	no	ASia	CHN	NA	Bei Jing	35.8617	104.195
SAMEA104142135	JieZ_2017	29018189	Healthy	58	Female	26.96	no	ASia	CHN	NA	Bei Jing	35.8617	104.195
SAMEA104142136	JieZ_2017	29018189	Healthy	58	Male	27.55	no	ASia	CHN	NA	Bei Jing	35.8617	104.195
SAMEA104142139	JieZ_2017	29018189	Healthy	57	Female	23.65	no	ASia	CHN	NA	Bei Jing	35.8617	104.195
SAMEA104142140	JieZ_2017	29018189	Healthy	66	Male	20.8	no	ASia	CHN	NA	Bei Jing	35.8617	104.195
SAMEA104142144	JieZ_2017	29018189	Healthy	58	Male	23.99	no	ASia	CHN	NA	Bei Jing	35.8617	104.195
SAMEA104142149	JieZ_2017	29018189	Healthy	57	Male	32.03	no	ASia	CHN	NA	Bei Jing	35.8617	104.195
SAMEA104142150	JieZ_2017	29018189	Healthy	65	Male	24.39	no	ASia	CHN	NA	Bei Jing	35.8617	104.195
SAMEA104142152	JieZ_2017	29018189	Healthy	56	Female	32.05	no	ASia	CHN	NA	Bei Jing	35.8617	104.195
SAMEA104142153	JieZ_2017	29018189	Healthy	63	Female	20.96	no	ASia	CHN	NA	Bei Jing	35.8617	104.195
SAMEA104142214	JieZ_2017	29018189	Healthy	66	Male	30.12	no	ASia	CHN	NA	Bei Jing	35.8617	104.195
SAMEA104142215	JieZ_2017	29018189	Healthy	65	Female	24.97	no	ASia	CHN	NA	Bei Jing	35.8617	104.195
SAMEA104142216	JieZ_2017	29018189	Healthy	80	Female	27.06	no	ASia	CHN	NA	Bei Jing	35.8617	104.195
SAMEA104142217	JieZ_2017	29018189	Healthy	74	Male	23.88	no	ASia	CHN	NA	Bei Jing	35.8617	104.195
SAMEA104142219	JieZ_2017	29018189	Healthy	66	Female	24.12	no	ASia	CHN	NA	Bei Jing	35.8617	104.195
SAMEA104142220	JieZ_2017	29018189	Healthy	79	Female	32.05	no	ASia	CHN	NA	Bei Jing	35.8617	104.195
SAMEA104142227	JieZ_2017	29018189	Healthy	65	Female	25.78	no	ASia	CHN	NA	Bei Jing	35.8617	104.195
SAMEA104142228	JieZ_2017	29018189	Healthy	67	Male	23.88	no	ASia	CHN	NA	Bei Jing	35.8617	104.195
SAMEA104142235	JieZ_2017	29018189	Healthy	72	Female	21.08	no	ASia	CHN	NA	Bei Jing	35.8617	104.195
SAMEA104142326	JieZ_2017	29018189	Healthy	60	Female	21.33	no	ASia	CHN	NA	Bei Jing	35.8617	104.195
SAMEA104142327	JieZ_2017	29018189	Healthy	57	Male	29.38	no	ASia	CHN	NA	Bei Jing	35.8617	104.195
SAMEA104142329	JieZ_2017	29018189	Healthy	50	Male	25.6	no	ASia	CHN	NA	Bei Jing	35.8617	104.195
SAMEA104142330	JieZ_2017	29018189	Healthy	54	Male	23.36	no	ASia	CHN	NA	Bei Jing	35.8617	104.195
SAMEA104142331	JieZ_2017	29018189	Healthy	52	Female	24.84	no	ASia	CHN	NA	Bei Jing	35.8617	104.195
SAMEA104142333	JieZ_2017	29018189	Healthy	62	Male	23.43	no	ASia	CHN	NA	Bei Jing	35.8617	104.195
SAMEA104142334	JieZ_2017	29018189	Healthy	55	Male	23.36	no	ASia	CHN	NA	Bei Jing	35.8617	104.195
SAMEA104142336	JieZ_2017	29018189	Healthy	61	Female	23.73	no	ASia	CHN	NA	Bei Jing	35.8617	104.195
SAMEA104142337	JieZ_2017	29018189	Healthy	56	Female	20.81	no	ASia	CHN	NA	Bei Jing	35.8617	104.195
SAMEA104142338	JieZ_2017	29018189	Healthy	46	Female	29.64	no	ASia	CHN	NA	Bei Jing	35.8617	104.195
SAMEA104142339	JieZ_2017	29018189	Healthy	59	Male	20.45	no	ASia	CHN	NA	Bei Jing	35.8617	104.195
SAMEA104142340	JieZ_2017	29018189	Healthy	60	Female	20.2	no	ASia	CHN	NA	Bei Jing	35.8617	104.195
SAMEA104142341	JieZ_2017	29018189	Healthy	53	Male	26.77	no	ASia	CHN	NA	Bei Jing	35.8617	104.195
SAMEA104142342	JieZ_2017	29018189	Healthy	70	Male	24.46	no	ASia	CHN	NA	Bei Jing	35.8617	104.195
SAMEA104142344	JieZ_2017	29018189	Healthy	56	Female	26.99	no	ASia	CHN	NA	Bei Jing	35.8617	104.195
SAMEA104142345	JieZ_2017	29018189	Healthy	50	Male	24.22	no	ASia	CHN	NA	Bei Jing	35.8617	104.195
SAMEA104142346	JieZ_2017	29018189	Healthy	55	Female	25.64	no	ASia	CHN	NA	Bei Jing	35.8617	104.195
SAMEA104142347	JieZ_2017	29018189	Healthy	47	Male	24.68	no	ASia	CHN	NA	Bei Jing	35.8617	104.195
SAMEA104142348	JieZ_2017	29018189	Healthy	52	Female	23.81	no	ASia	CHN	NA	Bei Jing	35.8617	104.195
SAMEA104142349	JieZ_2017	29018189	Healthy	55	Male	21.55	no	ASia	CHN	NA	Bei Jing	35.8617	104.195
SAMEA104142350	JieZ_2017	29018189	Healthy	52	Female	26	no	ASia	CHN	NA	Bei Jing	35.8617	104.195
SAMEA104142351	JieZ_2017	29018189	Healthy	53	Female	26.67	no	ASia	CHN	NA	Bei Jing	35.8617	104.195
SAMEA104142352	JieZ_2017	29018189	Healthy	56	Male	23.88	no	ASia	CHN	NA	Bei Jing	35.8617	104.195
SAMEA104142353	JieZ_2017	29018189	Healthy	45	Female	21.08	no	ASia	CHN	NA	Bei Jing	35.8617	104.195
SAMEA104142354	JieZ_2017	29018189	Healthy	38	Male	22.68	no	ASia	CHN	NA	Bei Jing	35.8617	104.195
SAMEA104142356	JieZ_2017	29018189	Healthy	67	Female	24.34	no	ASia	CHN	NA	Bei Jing	35.8617	104.195
SAMEA104142357	JieZ_2017	29018189	Healthy	54	Female	22.22	no	ASia	CHN	NA	Bei Jing	35.8617	104.195
SAMEA104142358	JieZ_2017	29018189	Healthy	55	Female	21.56	no	ASia	CHN	NA	Bei Jing	35.8617	104.195
SAMEA104142362	JieZ_2017	29018189	Healthy	55	Female	25.39	no	ASia	CHN	NA	Bei Jing	35.8617	104.195
SAMEA104142369	JieZ_2017	29018189	Healthy	60	Male	22.34	no	ASia	CHN	NA	Bei Jing	35.8617	104.195
SAMEA104142371	JieZ_2017	29018189	Healthy	53	Female	23.03	no	ASia	CHN	NA	Bei Jing	35.8617	104.195
SAMEA104142372	JieZ_2017	29018189	Healthy	48	Male	25.4	no	ASia	CHN	NA	Bei Jing	35.8617	104.195
SAMEA104142373	JieZ_2017	29018189	Healthy	53	Male	24.61	no	ASia	CHN	NA	Bei Jing	35.8617	104.195
SAMEA104142374	JieZ_2017	29018189	Healthy	32	Male	23.88	no	ASia	CHN	NA	Bei Jing	35.8617	104.195
SAMEA104142375	JieZ_2017	29018189	Healthy	51	Female	NA	no	ASia	CHN	NA	Bei Jing	35.8617	104.195
SAMEA104142377	JieZ_2017	29018189	Healthy	53	Male	24.2424	no	ASia	CHN	NA	Bei Jing	35.8617	104.195
SAMEA104142381	JieZ_2017	29018189	Healthy	62	Female	18.2222	no	ASia	CHN	NA	Bei Jing	35.8617	104.195
SAMEA104142384	JieZ_2017	29018189	Healthy	58	Male	17.7462	no	ASia	CHN	NA	Bei Jing	35.8617	104.195
SAMEA104142385	JieZ_2017	29018189	Healthy	70	Male	27.0716	no	ASia	CHN	NA	Bei Jing	35.8617	104.195
SAMEA104142387	JieZ_2017	29018189	Healthy	57	Female	59.5825	no	ASia	CHN	NA	Bei Jing	35.8617	104.195
SAMEA104142390	JieZ_2017	29018189	Healthy	56	Male	23.7118	no	ASia	CHN	NA	Bei Jing	35.8617	104.195
SAMEA104142398	JieZ_2017	29018189	Healthy	57	Male	27.6817	no	ASia	CHN	NA	Bei Jing	35.8617	104.195
SAMEA104142406	JieZ_2017	29018189	Healthy	59	Female	23.8054	no	ASia	CHN	NA	Bei Jing	35.8617	104.195
SAMEA104142407	JieZ_2017	29018189	Healthy	62	Female	21.4903	no	ASia	CHN	NA	Bei Jing	35.8617	104.195
SAMEA104142408	JieZ_2017	29018189	Healthy	53	Male	NA	no	ASia	CHN	NA	Bei Jing	35.8617	104.195
SAMEA104142409	JieZ_2017	29018189	Healthy	61	Male	NA	no	ASia	CHN	NA	Bei Jing	35.8617	104.195
SAMEA104142451	JieZ_2017	29018189	Healthy	57	Female	65.7462	no	ASia	CHN	NA	Bei Jing	35.8617	104.195
SAMEA104142452	JieZ_2017	29018189	Healthy	53	Female	23.634	no	ASia	CHN	NA	Bei Jing	35.8617	104.195
NLM004	QinJ_2012	23023125	Healthy	24	Male	19.35	NA	ASia	CHN	NA	Bei Jing	35.8617	104.195
NOF001	QinJ_2012	23023125	Healthy	45	Female	25.51	NA	ASia	CHN	NA	Bei Jing	35.8617	104.195
NOM001	QinJ_2012	23023125	Healthy	48	Male	26.45	NA	ASia	CHN	NA	Bei Jing	35.8617	104.195
NOM017	QinJ_2012	23023125	Healthy	39	Male	27.24	NA	ASia	CHN	NA	Bei Jing	35.8617	104.195
SAMEA104142075	JieZ_2017	29018189	Healthy	107	Male	28.89	no	ASia	CHN	NA	Bei Jing	35.8617	104.195
SAMEA104142089	JieZ_2017	29018189	Healthy	63	Female	22.21	no	ASia	CHN	NA	Bei Jing	35.8617	104.195
SAMEA104142098	JieZ_2017	29018189	Healthy	54	Female	27.24	no	ASia	CHN	NA	Bei Jing	35.8617	104.195
SAMEA104142100	JieZ_2017	29018189	Healthy	55	Female	26.04	no	ASia	CHN	NA	Bei Jing	35.8617	104.195
SAMEA104142103	JieZ_2017	29018189	Healthy	59	Female	22.41	no	ASia	CHN	NA	Bei Jing	35.8617	104.195
SAMEA104142105	JieZ_2017	29018189	Healthy	57	Female	50.321	no	ASia	CHN	NA	Bei Jing	35.8617	104.195
SAMEA104142106	JieZ_2017	29018189	Healthy	60	Female	28.07	no	ASia	CHN	NA	Bei Jing	35.8617	104.195
SAMEA104142107	JieZ_2017	29018189	Healthy	58	Female	22.19	no	ASia	CHN	NA	Bei Jing	35.8617	104.195
SAMEA104142114	JieZ_2017	29018189	Healthy	62	Female	26.04	no	ASia	CHN	NA	Bei Jing	35.8617	104.195
SAMEA104142115	JieZ_2017	29018189	Healthy	63	Male	21.01	no	ASia	CHN	NA	Bei Jing	35.8617	104.195
SAMEA104142117	JieZ_2017	29018189	Healthy	61	Male	21.48	no	ASia	CHN	NA	Bei Jing	35.8617	104.195
SAMEA104142118	JieZ_2017	29018189	Healthy	61	Female	18.79	no	ASia	CHN	NA	Bei Jing	35.8617	104.195
SAMEA104142120	JieZ_2017	29018189	Healthy	57	Female	27.34	no	ASia	CHN	NA	Bei Jing	35.8617	104.195
SAMEA104142124	JieZ_2017	29018189	Healthy	56	Female	21.26	no	ASia	CHN	NA	Bei Jing	35.8617	104.195
SAMEA104142126	JieZ_2017	29018189	Healthy	61	Female	62.883	no	ASia	CHN	NA	Bei Jing	35.8617	104.195
SAMEA104142127	JieZ_2017	29018189	Healthy	56	Female	25.39	no	ASia	CHN	NA	Bei Jing	35.8617	104.195
SAMEA104142128	JieZ_2017	29018189	Healthy	55	Male	25.95	no	ASia	CHN	NA	Bei Jing	35.8617	104.195
SAMEA104142133	JieZ_2017	29018189	Healthy	68	Female	22.15	no	ASia	CHN	NA	Bei Jing	35.8617	104.195
SAMEA104142137	JieZ_2017	29018189	Healthy	57	Female	21.1	no	ASia	CHN	NA	Bei Jing	35.8617	104.195
SAMEA104142141	JieZ_2017	29018189	Healthy	66	Male	22.5	no	ASia	CHN	NA	Bei Jing	35.8617	104.195
SAMEA104142142	JieZ_2017	29018189	Healthy	56	Female	19.48	no	ASia	CHN	NA	Bei Jing	35.8617	104.195
SAMEA104142143	JieZ_2017	29018189	Healthy	51	Male	24.39	no	ASia	CHN	NA	Bei Jing	35.8617	104.195
SAMEA104142145	JieZ_2017	29018189	Healthy	56	Female	22.04	no	ASia	CHN	NA	Bei Jing	35.8617	104.195
SAMEA104142146	JieZ_2017	29018189	Healthy	54	Male	25.71	no	ASia	CHN	NA	Bei Jing	35.8617	104.195
SAMEA104142151	JieZ_2017	29018189	Healthy	58	Female	43.56	no	ASia	CHN	NA	Bei Jing	35.8617	104.195
SAMEA104142210	JieZ_2017	29018189	Healthy	69	Female	20.7	no	ASia	CHN	NA	Bei Jing	35.8617	104.195
SAMEA104142211	JieZ_2017	29018189	Healthy	79	Male	20	no	ASia	CHN	NA	Bei Jing	35.8617	104.195
SAMEA104142213	JieZ_2017	29018189	Healthy	70	Female	19.56	no	ASia	CHN	NA	Bei Jing	35.8617	104.195
SAMEA104142218	JieZ_2017	29018189	Healthy	74	Female	16.61	no	ASia	CHN	NA	Bei Jing	35.8617	104.195
SAMEA104142226	JieZ_2017	29018189	Healthy	67	Male	25.01	no	ASia	CHN	NA	Bei Jing	35.8617	104.195
SAMEA104142229	JieZ_2017	29018189	Healthy	65	Female	19.56	no	ASia	CHN	NA	Bei Jing	35.8617	104.195
SAMEA104142230	JieZ_2017	29018189	Healthy	69	Female	28.76	no	ASia	CHN	NA	Bei Jing	35.8617	104.195
SAMEA104142232	JieZ_2017	29018189	Healthy	84	Male	21.48	no	ASia	CHN	NA	Bei Jing	35.8617	104.195
SAMEA104142233	JieZ_2017	29018189	Healthy	77	Female	25.63	no	ASia	CHN	NA	Bei Jing	35.8617	104.195
SAMEA104142234	JieZ_2017	29018189	Healthy	65	Male	25.39	no	ASia	CHN	NA	Bei Jing	35.8617	104.195
SAMEA104142236	JieZ_2017	29018189	Healthy	73	Female	25.3	no	ASia	CHN	NA	Bei Jing	35.8617	104.195
SAMEA104142325	JieZ_2017	29018189	Healthy	40	Male	20.02	no	ASia	CHN	NA	Bei Jing	35.8617	104.195
SAMEA104142332	JieZ_2017	29018189	Healthy	43	Female	16.65	no	ASia	CHN	NA	Bei Jing	35.8617	104.195
SAMEA104142335	JieZ_2017	29018189	Healthy	50	Female	18.31	no	ASia	CHN	NA	Bei Jing	35.8617	104.195
SAMEA104142343	JieZ_2017	29018189	Healthy	58	Female	22.06	no	ASia	CHN	NA	Bei Jing	35.8617	104.195
SAMEA104142355	JieZ_2017	29018189	Healthy	67	Male	24.02	no	ASia	CHN	NA	Bei Jing	35.8617	104.195
SAMEA104142361	JieZ_2017	29018189	Healthy	50	Female	21.08	no	ASia	CHN	NA	Bei Jing	35.8617	104.195
SAMEA104142363	JieZ_2017	29018189	Healthy	41	Female	17.4	no	ASia	CHN	NA	Bei Jing	35.8617	104.195
SAMEA104142364	JieZ_2017	29018189	Healthy	54	Female	19.48	no	ASia	CHN	NA	Bei Jing	35.8617	104.195
SAMEA104142366	JieZ_2017	29018189	Healthy	44	Female	24.97	no	ASia	CHN	NA	Bei Jing	35.8617	104.195
SAMEA104142367	JieZ_2017	29018189	Healthy	61	Female	25.07	no	ASia	CHN	NA	Bei Jing	35.8617	104.195
SAMEA104142380	JieZ_2017	29018189	Healthy	59	Female	16.0156	no	ASia	CHN	NA	Bei Jing	35.8617	104.195
SAMEA104142382	JieZ_2017	29018189	Healthy	58	Female	NA	no	ASia	CHN	NA	Bei Jing	35.8617	104.195
SAMEA104142386	JieZ_2017	29018189	Healthy	66	Female	21.7778	no	ASia	CHN	NA	Bei Jing	35.8617	104.195
SAMEA104142388	JieZ_2017	29018189	Healthy	56	Female	20.8117	no	ASia	CHN	NA	Bei Jing	35.8617	104.195
SAMEA104142391	JieZ_2017	29018189	Healthy	59	Male	22.8374	no	ASia	CHN	NA	Bei Jing	35.8617	104.195
SAMEA104142395	JieZ_2017	29018189	Healthy	69	Female	21.3333	no	ASia	CHN	NA	Bei Jing	35.8617	104.195
SAMEA104142397	JieZ_2017	29018189	Healthy	58	Female	22.5895	no	ASia	CHN	NA	Bei Jing	35.8617	104.195
SAMEA104142401	JieZ_2017	29018189	Healthy	59	Male	21.2585	no	ASia	CHN	NA	Bei Jing	35.8617	104.195
SAMEA104142402	JieZ_2017	29018189	Healthy	63	Male	20.202	no	ASia	CHN	NA	Bei Jing	35.8617	104.195
SAMEA104142404	JieZ_2017	29018189	Healthy	59	Female	22.2656	no	ASia	CHN	NA	Bei Jing	35.8617	104.195
SAMEA104142448	JieZ_2017	29018189	Healthy	61	Female	23.2602	no	ASia	CHN	NA	Bei Jing	35.8617	104.195
SAMEA104142472	JieZ_2017	29018189	Healthy	61	Male	NA	no	ASia	CHN	NA	Bei Jing	35.8617	104.195
SAMEA104142212	JieZ_2017	29018189	Healthy	65	Male	22.86	no	ASia	CHN	NA	Bei Jing	35.8617	104.195
SAMEA104142405	JieZ_2017	29018189	Healthy	64	Male	21.6128	no	ASia	CHN	NA	Bei Jing	35.8617	104.195
YSZC12003_37223	XieH_2016	27818083	Healthy	56	Female	27	NA	Europe	GBR	Worcestershire	London	52.1945	-2.21128
YSZC12003_37135	XieH_2016	27818083	Healthy	38	Female	23	NA	Europe	GBR	Wiltshire	London	52.1945	-2.21128
YSZC12003_36473	XieH_2016	27818083	Healthy	36	Female	24	NA	Europe	GBR	Wiltshire	London	52.1945	-2.21128
YSZC12003_37298R1	XieH_2016	27818083	Healthy	57	Female	23	NA	Europe	GBR	Wiltshire	London	52.1945	-2.21128
YSZC12003_37201	XieH_2016	27818083	Healthy	46	Female	33	NA	Europe	GBR	West_Yorkshire	London	53.657	-1.79651
YSZC12003_36440	XieH_2016	27818083	Healthy	72	Female	27	NA	Europe	GBR	West_Yorkshire	London	53.657	-1.79651
YSZC12003_37461	XieH_2016	27818083	Healthy	79	Female	24	NA	Europe	GBR	West_Sussex	London	55.1018	-2.86927
YSZC12003_35990	XieH_2016	27818083	Healthy	50	Female	21	NA	Europe	GBR	West_Sussex	London	55.1018	-2.86927
YSZC12003_37138	XieH_2016	27818083	Healthy	51	Female	24	NA	Europe	GBR	West_Sussex	London	55.1018	-2.86927
YSZC12003_37195	XieH_2016	27818083	Healthy	60	Female	29	NA	Europe	GBR	West_Sussex	London	55.1018	-2.86927
YSZC12003_37196	XieH_2016	27818083	Healthy	60	Female	26	NA	Europe	GBR	West_Sussex	London	55.1018	-2.86927
YSZC12003_37545	XieH_2016	27818083	Healthy	66	Female	31	NA	Europe	GBR	West_Sussex	London	55.1018	-2.86927
YSZC12003_37255	XieH_2016	27818083	Healthy	67	Female	23	NA	Europe	GBR	West_Sussex	London	55.1018	-2.86927
YSZC12003_37393	XieH_2016	27818083	Healthy	67	Female	23	NA	Europe	GBR	West_Sussex	London	55.1018	-2.86927
YSZC12003_37191R1	XieH_2016	27818083	Healthy	61	Female	32	NA	Europe	GBR	West_Glamorgan	London	55.1018	-2.86927
YSZC12003_36588	XieH_2016	27818083	Healthy	62	Female	20	NA	Europe	GBR	Warwickshire	London	55.1018	-2.86927
YSZC12003_36474	XieH_2016	27818083	Healthy	36	Female	19	NA	Europe	GBR	Warwickshire	London	55.1018	-2.86927
W2.1	BritoIL_2016	27409808	Healthy	40	Female	NA	NA	Oceania	FJI	village_5	Suva	-17.7559	177.998
W2.11	BritoIL_2016	27409808	Healthy	65	Male	NA	NA	Oceania	FJI	village_5	Suva	-17.7559	177.998
W2.15	BritoIL_2016	27409808	Healthy	25	Male	NA	NA	Oceania	FJI	village_5	Suva	-17.7559	177.998
W2.17	BritoIL_2016	27409808	Healthy	75	Male	NA	NA	Oceania	FJI	village_5	Suva	-17.7559	177.998
W2.19	BritoIL_2016	27409808	Healthy	30	Male	NA	NA	Oceania	FJI	village_5	Suva	-17.7559	177.998
W2.21	BritoIL_2016	27409808	Healthy	60	Female	NA	NA	Oceania	FJI	village_5	Suva	-17.7559	177.998
W2.35	BritoIL_2016	27409808	Healthy	65	Female	NA	NA	Oceania	FJI	village_5	Suva	-17.7559	177.998
W2.39	BritoIL_2016	27409808	Healthy	65	Male	NA	NA	Oceania	FJI	village_5	Suva	-17.7559	177.998
W2.40	BritoIL_2016	27409808	Healthy	30	Male	NA	NA	Oceania	FJI	village_5	Suva	-17.7559	177.998
W2.41	BritoIL_2016	27409808	Healthy	55	Female	NA	NA	Oceania	FJI	village_5	Suva	-17.7559	177.998
W2.46	BritoIL_2016	27409808	Healthy	45	Female	NA	NA	Oceania	FJI	village_5	Suva	-17.7559	177.998
W2.48	BritoIL_2016	27409808	Healthy	40	Female	NA	NA	Oceania	FJI	village_5	Suva	-17.7559	177.998
W2.53	BritoIL_2016	27409808	Healthy	20	Female	NA	NA	Oceania	FJI	village_5	Suva	-17.7559	177.998
W2.56	BritoIL_2016	27409808	Healthy	55	Female	NA	NA	Oceania	FJI	village_5	Suva	-17.7559	177.998
W2.6	BritoIL_2016	27409808	Healthy	50	Female	NA	NA	Oceania	FJI	village_5	Suva	-17.7559	177.998
W2.61	BritoIL_2016	27409808	Healthy	65	Male	NA	NA	Oceania	FJI	village_5	Suva	-17.7559	177.998
W2.65	BritoIL_2016	27409808	Healthy	50	Female	NA	NA	Oceania	FJI	village_5	Suva	-17.7559	177.998
W2.67	BritoIL_2016	27409808	Healthy	55	Male	NA	NA	Oceania	FJI	village_5	Suva	-17.7559	177.998
W2.68	BritoIL_2016	27409808	Healthy	60	Female	NA	NA	Oceania	FJI	village_5	Suva	-17.7559	177.998
W2.69	BritoIL_2016	27409808	Healthy	60	Female	NA	NA	Oceania	FJI	village_5	Suva	-17.7559	177.998
W2.7	BritoIL_2016	27409808	Healthy	60	Female	NA	NA	Oceania	FJI	village_5	Suva	-17.7559	177.998
W2.9	BritoIL_2016	27409808	Healthy	80	Female	NA	NA	Oceania	FJI	village_5	Suva	-17.7559	177.998
W3.1	BritoIL_2016	27409808	Healthy	30	Male	NA	NA	Oceania	FJI	village_5	Suva	-17.7559	177.998
W3.16	BritoIL_2016	27409808	Healthy	50	Female	NA	NA	Oceania	FJI	village_5	Suva	-17.7559	177.998
W3.17	BritoIL_2016	27409808	Healthy	80	Male	NA	NA	Oceania	FJI	village_5	Suva	-17.7559	177.998
W3.18	BritoIL_2016	27409808	Healthy	70	Female	NA	NA	Oceania	FJI	village_5	Suva	-17.7559	177.998
W3.19	BritoIL_2016	27409808	Healthy	65	Male	NA	NA	Oceania	FJI	village_5	Suva	-17.7559	177.998
W3.20	BritoIL_2016	27409808	Healthy	40	Male	NA	NA	Oceania	FJI	village_5	Suva	-17.7559	177.998
W3.21	BritoIL_2016	27409808	Healthy	25	Female	NA	NA	Oceania	FJI	village_5	Suva	-17.7559	177.998
W3.22	BritoIL_2016	27409808	Healthy	75	Male	NA	NA	Oceania	FJI	village_5	Suva	-17.7559	177.998
W3.23	BritoIL_2016	27409808	Healthy	60	Male	NA	NA	Oceania	FJI	village_5	Suva	-17.7559	177.998
W2.13	BritoIL_2016	27409808	Healthy	45	Female	NA	NA	Oceania	FJI	village_5	Suva	-17.7559	177.998
W2.33	BritoIL_2016	27409808	Healthy	55	Male	NA	NA	Oceania	FJI	village_5	Suva	-17.7559	177.998
W2.4	BritoIL_2016	27409808	Healthy	50	Male	NA	NA	Oceania	FJI	village_5	Suva	-17.7559	177.998
W2.42	BritoIL_2016	27409808	Healthy	25	Female	NA	NA	Oceania	FJI	village_5	Suva	-17.7559	177.998
W2.44	BritoIL_2016	27409808	Healthy	40	Female	NA	NA	Oceania	FJI	village_5	Suva	-17.7559	177.998
W2.45	BritoIL_2016	27409808	Healthy	60	Female	NA	NA	Oceania	FJI	village_5	Suva	-17.7559	177.998
W2.47	BritoIL_2016	27409808	Healthy	55	Female	NA	NA	Oceania	FJI	village_5	Suva	-17.7559	177.998
W2.49	BritoIL_2016	27409808	Healthy	35	Female	NA	NA	Oceania	FJI	village_5	Suva	-17.7559	177.998
W2.5	BritoIL_2016	27409808	Healthy	50	Female	NA	NA	Oceania	FJI	village_5	Suva	-17.7559	177.998
W2.52	BritoIL_2016	27409808	Healthy	20	Female	NA	NA	Oceania	FJI	village_5	Suva	-17.7559	177.998
W2.54	BritoIL_2016	27409808	Healthy	15	Male	NA	NA	Oceania	FJI	village_5	Suva	-17.7559	177.998
W2.59	BritoIL_2016	27409808	Healthy	55	Male	NA	NA	Oceania	FJI	village_5	Suva	-17.7559	177.998
W2.62	BritoIL_2016	27409808	Healthy	30	Male	NA	NA	Oceania	FJI	village_5	Suva	-17.7559	177.998
W2.63	BritoIL_2016	27409808	Healthy	70	Male	NA	NA	Oceania	FJI	village_5	Suva	-17.7559	177.998
W2.8	BritoIL_2016	27409808	Healthy	60	Male	NA	NA	Oceania	FJI	village_5	Suva	-17.7559	177.998
W2.23	BritoIL_2016	27409808	Healthy	60	Male	NA	NA	Oceania	FJI	village_5	Suva	-17.7559	177.998
W2.25	BritoIL_2016	27409808	Healthy	40	Male	NA	NA	Oceania	FJI	village_5	Suva	-17.7559	177.998
W2.26	BritoIL_2016	27409808	Healthy	65	Male	NA	NA	Oceania	FJI	village_5	Suva	-17.7559	177.998
W2.34	BritoIL_2016	27409808	Healthy	40	Female	NA	NA	Oceania	FJI	village_5	Suva	-17.7559	177.998
W2.36	BritoIL_2016	27409808	Healthy	75	Male	NA	NA	Oceania	FJI	village_5	Suva	-17.7559	177.998
W2.43	BritoIL_2016	27409808	Healthy	25	Female	NA	NA	Oceania	FJI	village_5	Suva	-17.7559	177.998
W1.38	BritoIL_2016	27409808	Healthy	30	Female	NA	NA	Oceania	FJI	village_4	Suva	-17.7559	177.998
W1.40	BritoIL_2016	27409808	Healthy	45	Male	NA	NA	Oceania	FJI	village_4	Suva	-17.7559	177.998
W1.41	BritoIL_2016	27409808	Healthy	40	Female	NA	NA	Oceania	FJI	village_4	Suva	-17.7559	177.998
W1.42	BritoIL_2016	27409808	Healthy	25	Female	NA	NA	Oceania	FJI	village_4	Suva	-17.7559	177.998
W1.34	BritoIL_2016	27409808	Healthy	20	Male	NA	NA	Oceania	FJI	village_4	Suva	-17.7559	177.998
W1.36	BritoIL_2016	27409808	Healthy	40	Male	NA	NA	Oceania	FJI	village_4	Suva	-17.7559	177.998
W1.37	BritoIL_2016	27409808	Healthy	40	Female	NA	NA	Oceania	FJI	village_4	Suva	-17.7559	177.998
W1.39	BritoIL_2016	27409808	Healthy	25	Male	NA	NA	Oceania	FJI	village_4	Suva	-17.7559	177.998
W1.44	BritoIL_2016	27409808	Healthy	25	Male	NA	NA	Oceania	FJI	village_4	Suva	-17.7559	177.998
W1.1	BritoIL_2016	27409808	Healthy	60	Male	NA	NA	Oceania	FJI	village_3	Suva	-17.7559	177.998
W1.11	BritoIL_2016	27409808	Healthy	55	Female	NA	NA	Oceania	FJI	village_3	Suva	-17.7559	177.998
W1.14	BritoIL_2016	27409808	Healthy	25	Female	NA	NA	Oceania	FJI	village_3	Suva	-17.7559	177.998
W1.18	BritoIL_2016	27409808	Healthy	40	Female	NA	NA	Oceania	FJI	village_3	Suva	-17.7559	177.998
W1.2	BritoIL_2016	27409808	Healthy	75	Male	NA	NA	Oceania	FJI	village_3	Suva	-17.7559	177.998
W1.21	BritoIL_2016	27409808	Healthy	40	Female	NA	NA	Oceania	FJI	village_3	Suva	-17.7559	177.998
W1.22	BritoIL_2016	27409808	Healthy	65	Male	NA	NA	Oceania	FJI	village_3	Suva	-17.7559	177.998
W1.26	BritoIL_2016	27409808	Healthy	30	Female	NA	NA	Oceania	FJI	village_3	Suva	-17.7559	177.998
W1.3	BritoIL_2016	27409808	Healthy	35	Female	NA	NA	Oceania	FJI	village_3	Suva	-17.7559	177.998
W1.31	BritoIL_2016	27409808	Healthy	60	Female	NA	NA	Oceania	FJI	village_3	Suva	-17.7559	177.998
W1.33	BritoIL_2016	27409808	Healthy	55	Female	NA	NA	Oceania	FJI	village_3	Suva	-17.7559	177.998
W1.4	BritoIL_2016	27409808	Healthy	70	Male	NA	NA	Oceania	FJI	village_3	Suva	-17.7559	177.998
W1.5	BritoIL_2016	27409808	Healthy	60	Male	NA	NA	Oceania	FJI	village_3	Suva	-17.7559	177.998
W1.51	BritoIL_2016	27409808	Healthy	25	Male	NA	NA	Oceania	FJI	village_3	Suva	-17.7559	177.998
W1.54	BritoIL_2016	27409808	Healthy	25	Female	NA	NA	Oceania	FJI	village_3	Suva	-17.7559	177.998
W1.55	BritoIL_2016	27409808	Healthy	20	Female	NA	NA	Oceania	FJI	village_3	Suva	-17.7559	177.998
W1.8	BritoIL_2016	27409808	Healthy	35	Female	NA	NA	Oceania	FJI	village_3	Suva	-17.7559	177.998
W1.9	BritoIL_2016	27409808	Healthy	25	Male	NA	NA	Oceania	FJI	village_3	Suva	-17.7559	177.998
W1.13	BritoIL_2016	27409808	Healthy	65	Female	NA	NA	Oceania	FJI	village_3	Suva	-17.7559	177.998
W1.15	BritoIL_2016	27409808	Healthy	60	Female	NA	NA	Oceania	FJI	village_3	Suva	-17.7559	177.998
W1.20	BritoIL_2016	27409808	Healthy	50	Female	NA	NA	Oceania	FJI	village_3	Suva	-17.7559	177.998
W1.27	BritoIL_2016	27409808	Healthy	55	Female	NA	NA	Oceania	FJI	village_3	Suva	-17.7559	177.998
W1.53	BritoIL_2016	27409808	Healthy	25	Female	NA	NA	Oceania	FJI	village_3	Suva	-17.7559	177.998
W1.6	BritoIL_2016	27409808	Healthy	60	Female	NA	NA	Oceania	FJI	village_3	Suva	-17.7559	177.998
WL.1	BritoIL_2016	27409808	Healthy	55	Female	NA	NA	Oceania	FJI	village_2	Suva	-17.7559	177.998
WL.10	BritoIL_2016	27409808	Healthy	50	Male	NA	NA	Oceania	FJI	village_2	Suva	-17.7559	177.998
WL.11	BritoIL_2016	27409808	Healthy	60	Male	NA	NA	Oceania	FJI	village_2	Suva	-17.7559	177.998
WL.13	BritoIL_2016	27409808	Healthy	80	Female	NA	NA	Oceania	FJI	village_2	Suva	-17.7559	177.998
WL.25	BritoIL_2016	27409808	Healthy	60	Male	NA	NA	Oceania	FJI	village_2	Suva	-17.7559	177.998
WL.28	BritoIL_2016	27409808	Healthy	50	Male	NA	NA	Oceania	FJI	village_2	Suva	-17.7559	177.998
WL.32	BritoIL_2016	27409808	Healthy	15	Male	NA	NA	Oceania	FJI	village_2	Suva	-17.7559	177.998
WL.34	BritoIL_2016	27409808	Healthy	15	Male	NA	NA	Oceania	FJI	village_2	Suva	-17.7559	177.998
WL.35	BritoIL_2016	27409808	Healthy	15	Male	NA	NA	Oceania	FJI	village_2	Suva	-17.7559	177.998
WL.43	BritoIL_2016	27409808	Healthy	10	Female	NA	NA	Oceania	FJI	village_2	Suva	-17.7559	177.998
WL.5	BritoIL_2016	27409808	Healthy	55	Female	NA	NA	Oceania	FJI	village_2	Suva	-17.7559	177.998
WL.7	BritoIL_2016	27409808	Healthy	55	Male	NA	NA	Oceania	FJI	village_2	Suva	-17.7559	177.998
WL.12	BritoIL_2016	27409808	Healthy	50	Female	NA	NA	Oceania	FJI	village_2	Suva	-17.7559	177.998
WL.14	BritoIL_2016	27409808	Healthy	40	Female	NA	NA	Oceania	FJI	village_2	Suva	-17.7559	177.998
WL.15	BritoIL_2016	27409808	Healthy	50	Female	NA	NA	Oceania	FJI	village_2	Suva	-17.7559	177.998
WL.2	BritoIL_2016	27409808	Healthy	55	Male	NA	NA	Oceania	FJI	village_2	Suva	-17.7559	177.998
WL.20	BritoIL_2016	27409808	Healthy	50	Male	NA	NA	Oceania	FJI	village_2	Suva	-17.7559	177.998
WL.26	BritoIL_2016	27409808	Healthy	55	Female	NA	NA	Oceania	FJI	village_2	Suva	-17.7559	177.998
WL.30	BritoIL_2016	27409808	Healthy	10	Male	NA	NA	Oceania	FJI	village_2	Suva	-17.7559	177.998
WL.33	BritoIL_2016	27409808	Healthy	15	Female	NA	NA	Oceania	FJI	village_2	Suva	-17.7559	177.998
WL.37	BritoIL_2016	27409808	Healthy	20	Female	NA	NA	Oceania	FJI	village_2	Suva	-17.7559	177.998
WL.45	BritoIL_2016	27409808	Healthy	10	Male	NA	NA	Oceania	FJI	village_2	Suva	-17.7559	177.998
WL.8	BritoIL_2016	27409808	Healthy	15	Male	NA	NA	Oceania	FJI	village_2	Suva	-17.7559	177.998
WL.9	BritoIL_2016	27409808	Healthy	45	Female	NA	NA	Oceania	FJI	village_2	Suva	-17.7559	177.998
WL.17	BritoIL_2016	27409808	Healthy	55	Female	NA	NA	Oceania	FJI	village_2	Suva	-17.7559	177.998
WL.3	BritoIL_2016	27409808	Healthy	25	Female	NA	NA	Oceania	FJI	village_2	Suva	-17.7559	177.998
WL.36	BritoIL_2016	27409808	Healthy	35	Female	NA	NA	Oceania	FJI	village_2	Suva	-17.7559	177.998
WL.39	BritoIL_2016	27409808	Healthy	15	Female	NA	NA	Oceania	FJI	village_2	Suva	-17.7559	177.998
WL.44	BritoIL_2016	27409808	Healthy	10	Male	NA	NA	Oceania	FJI	village_2	Suva	-17.7559	177.998
M1.1	BritoIL_2016	27409808	Healthy	40	Female	NA	NA	Oceania	FJI	village_1	Suva	-17.7559	177.998
M1.15	BritoIL_2016	27409808	Healthy	50	Male	NA	NA	Oceania	FJI	village_1	Suva	-17.7559	177.998
M1.20	BritoIL_2016	27409808	Healthy	45	Male	NA	NA	Oceania	FJI	village_1	Suva	-17.7559	177.998
M1.24	BritoIL_2016	27409808	Healthy	60	Male	NA	NA	Oceania	FJI	village_1	Suva	-17.7559	177.998
M1.29	BritoIL_2016	27409808	Healthy	30	Male	NA	NA	Oceania	FJI	village_1	Suva	-17.7559	177.998
M1.3	BritoIL_2016	27409808	Healthy	50	Male	NA	NA	Oceania	FJI	village_1	Suva	-17.7559	177.998
M1.35	BritoIL_2016	27409808	Healthy	45	Male	NA	NA	Oceania	FJI	village_1	Suva	-17.7559	177.998
M1.4	BritoIL_2016	27409808	Healthy	55	Female	NA	NA	Oceania	FJI	village_1	Suva	-17.7559	177.998
M1.44	BritoIL_2016	27409808	Healthy	65	Female	NA	NA	Oceania	FJI	village_1	Suva	-17.7559	177.998
M1.48	BritoIL_2016	27409808	Healthy	50	Male	NA	NA	Oceania	FJI	village_1	Suva	-17.7559	177.998
M1.59	BritoIL_2016	27409808	Healthy	40	Male	NA	NA	Oceania	FJI	village_1	Suva	-17.7559	177.998
M1.63	BritoIL_2016	27409808	Healthy	50	Male	NA	NA	Oceania	FJI	village_1	Suva	-17.7559	177.998
M1.65	BritoIL_2016	27409808	Healthy	20	Male	NA	NA	Oceania	FJI	village_1	Suva	-17.7559	177.998
M1.8	BritoIL_2016	27409808	Healthy	10	Female	NA	NA	Oceania	FJI	village_1	Suva	-17.7559	177.998
M2.32	BritoIL_2016	27409808	Healthy	50	Male	NA	NA	Oceania	FJI	village_1	Suva	-17.7559	177.998
M2.33	BritoIL_2016	27409808	Healthy	30	Female	NA	NA	Oceania	FJI	village_1	Suva	-17.7559	177.998
M2.39	BritoIL_2016	27409808	Healthy	55	Female	NA	NA	Oceania	FJI	village_1	Suva	-17.7559	177.998
M2.46	BritoIL_2016	27409808	Healthy	30	Female	NA	NA	Oceania	FJI	village_1	Suva	-17.7559	177.998
M2.5	BritoIL_2016	27409808	Healthy	15	Male	NA	NA	Oceania	FJI	village_1	Suva	-17.7559	177.998
M2.52	BritoIL_2016	27409808	Healthy	50	Male	NA	NA	Oceania	FJI	village_1	Suva	-17.7559	177.998
M2.57	BritoIL_2016	27409808	Healthy	70	Female	NA	NA	Oceania	FJI	village_1	Suva	-17.7559	177.998
M2.60	BritoIL_2016	27409808	Healthy	45	Female	NA	NA	Oceania	FJI	village_1	Suva	-17.7559	177.998
M1.10	BritoIL_2016	27409808	Healthy	25	Female	NA	NA	Oceania	FJI	village_1	Suva	-17.7559	177.998
M1.16	BritoIL_2016	27409808	Healthy	50	Female	NA	NA	Oceania	FJI	village_1	Suva	-17.7559	177.998
M1.26	BritoIL_2016	27409808	Healthy	35	Female	NA	NA	Oceania	FJI	village_1	Suva	-17.7559	177.998
M1.27	BritoIL_2016	27409808	Healthy	50	Female	NA	NA	Oceania	FJI	village_1	Suva	-17.7559	177.998
M1.37	BritoIL_2016	27409808	Healthy	45	Female	NA	NA	Oceania	FJI	village_1	Suva	-17.7559	177.998
M1.38	BritoIL_2016	27409808	Healthy	25	Female	NA	NA	Oceania	FJI	village_1	Suva	-17.7559	177.998
M1.42	BritoIL_2016	27409808	Healthy	65	Female	NA	NA	Oceania	FJI	village_1	Suva	-17.7559	177.998
M1.52	BritoIL_2016	27409808	Healthy	15	Male	NA	NA	Oceania	FJI	village_1	Suva	-17.7559	177.998
M1.57	BritoIL_2016	27409808	Healthy	40	Female	NA	NA	Oceania	FJI	village_1	Suva	-17.7559	177.998
M1.6	BritoIL_2016	27409808	Healthy	35	Female	NA	NA	Oceania	FJI	village_1	Suva	-17.7559	177.998
M1.61	BritoIL_2016	27409808	Healthy	55	Female	NA	NA	Oceania	FJI	village_1	Suva	-17.7559	177.998
M1.64	BritoIL_2016	27409808	Healthy	45	Female	NA	NA	Oceania	FJI	village_1	Suva	-17.7559	177.998
M1.7	BritoIL_2016	27409808	Healthy	35	Male	NA	NA	Oceania	FJI	village_1	Suva	-17.7559	177.998
M2.3	BritoIL_2016	27409808	Healthy	15	Male	NA	NA	Oceania	FJI	village_1	Suva	-17.7559	177.998
M2.31	BritoIL_2016	27409808	Healthy	20	Female	NA	NA	Oceania	FJI	village_1	Suva	-17.7559	177.998
M2.36	BritoIL_2016	27409808	Healthy	50	Male	NA	NA	Oceania	FJI	village_1	Suva	-17.7559	177.998
M2.40	BritoIL_2016	27409808	Healthy	40	Female	NA	NA	Oceania	FJI	village_1	Suva	-17.7559	177.998
M2.44	BritoIL_2016	27409808	Healthy	25	Female	NA	NA	Oceania	FJI	village_1	Suva	-17.7559	177.998
M2.50	BritoIL_2016	27409808	Healthy	35	Male	NA	NA	Oceania	FJI	village_1	Suva	-17.7559	177.998
M2.58	BritoIL_2016	27409808	Healthy	15	Female	NA	NA	Oceania	FJI	village_1	Suva	-17.7559	177.998
M1.22	BritoIL_2016	27409808	Healthy	25	Male	NA	NA	Oceania	FJI	village_1	Suva	-17.7559	177.998
M1.23	BritoIL_2016	27409808	Healthy	55	Male	NA	NA	Oceania	FJI	village_1	Suva	-17.7559	177.998
M1.25	BritoIL_2016	27409808	Healthy	40	Male	NA	NA	Oceania	FJI	village_1	Suva	-17.7559	177.998
M1.36	BritoIL_2016	27409808	Healthy	15	Female	NA	NA	Oceania	FJI	village_1	Suva	-17.7559	177.998
M1.5	BritoIL_2016	27409808	Healthy	20	Male	NA	NA	Oceania	FJI	village_1	Suva	-17.7559	177.998
M1.62	BritoIL_2016	27409808	Healthy	55	Male	NA	NA	Oceania	FJI	village_1	Suva	-17.7559	177.998
M2.11	BritoIL_2016	27409808	Healthy	15	Male	NA	NA	Oceania	FJI	village_1	Suva	-17.7559	177.998
M2.37	BritoIL_2016	27409808	Healthy	45	Female	NA	NA	Oceania	FJI	village_1	Suva	-17.7559	177.998
M2.38	BritoIL_2016	27409808	Healthy	25	Female	NA	NA	Oceania	FJI	village_1	Suva	-17.7559	177.998
M2.41	BritoIL_2016	27409808	Healthy	60	Female	NA	NA	Oceania	FJI	village_1	Suva	-17.7559	177.998
M2.45	BritoIL_2016	27409808	Healthy	35	Female	NA	NA	Oceania	FJI	village_1	Suva	-17.7559	177.998
M2.48	BritoIL_2016	27409808	Healthy	50	Male	NA	NA	Oceania	FJI	village_1	Suva	-17.7559	177.998
M2.49	BritoIL_2016	27409808	Healthy	50	Female	NA	NA	Oceania	FJI	village_1	Suva	-17.7559	177.998
M2.51	BritoIL_2016	27409808	Healthy	35	Female	NA	NA	Oceania	FJI	village_1	Suva	-17.7559	177.998
M2.56	BritoIL_2016	27409808	Healthy	40	Female	NA	NA	Oceania	FJI	village_1	Suva	-17.7559	177.998
M2.63	BritoIL_2016	27409808	Healthy	40	Male	NA	NA	Oceania	FJI	village_1	Suva	-17.7559	177.998
HCO67	Obregon-TitoAJ_2015	25807110	Healthy	26	Female	19.53	NA	South America	PER	Tunapuco	Lima	-10.2551	-75.7771
HCO02	Obregon-TitoAJ_2015	25807110	Healthy	9	Female	14.05	NA	South America	PER	Tunapuco	Lima	-10.2551	-75.7771
HCO07	Obregon-TitoAJ_2015	25807110	Healthy	3	Female	19.67	NA	South America	PER	Tunapuco	Lima	-10.2551	-75.7771
HCO11	Obregon-TitoAJ_2015	25807110	Healthy	36	Male	23.05	NA	South America	PER	Tunapuco	Lima	-10.2551	-75.7771
HCO12	Obregon-TitoAJ_2015	25807110	Healthy	35	Female	27.01	NA	South America	PER	Tunapuco	Lima	-10.2551	-75.7771
HCO53	Obregon-TitoAJ_2015	25807110	Healthy	44	Female	29.52	NA	South America	PER	Tunapuco	Lima	-10.2551	-75.7771
HCO61	Obregon-TitoAJ_2015	25807110	Healthy	20	Female	NA	NA	South America	PER	Tunapuco	Lima	-10.2551	-75.7771
HCO70	Obregon-TitoAJ_2015	25807110	Healthy	40	Female	NA	NA	South America	PER	Tunapuco	Lima	-10.2551	-75.7771
HCO72	Obregon-TitoAJ_2015	25807110	Healthy	5	Female	20.36	NA	South America	PER	Tunapuco	Lima	-10.2551	-75.7771
HCO74	Obregon-TitoAJ_2015	25807110	Healthy	36	Female	31.53	NA	South America	PER	Tunapuco	Lima	-10.2551	-75.7771
YSZC12003_35740	XieH_2016	27818083	Healthy	68	Female	24	NA	Europe	GBR	Surrey	London	55.1018	-2.86927
YSZC12003_36794	XieH_2016	27818083	Healthy	56	Female	28	NA	Europe	GBR	Surrey	London	55.1018	-2.86927
YSZC12003_36158	XieH_2016	27818083	Healthy	80	Female	27	NA	Europe	GBR	Surrey	London	55.1018	-2.86927
YSZC12003_36390	XieH_2016	27818083	Healthy	61	Female	25	NA	Europe	GBR	Surrey	London	55.1018	-2.86927
YSZC12003_36521	XieH_2016	27818083	Healthy	73	Female	28	NA	Europe	GBR	Surrey	London	55.1018	-2.86927
YSZC12003_36522	XieH_2016	27818083	Healthy	73	Female	27	NA	Europe	GBR	Surrey	London	55.1018	-2.86927
YSZC12003_37305R1	XieH_2016	27818083	Healthy	64	Female	28	NA	Europe	GBR	Surrey	London	55.1018	-2.86927
YSZC12003_37314	XieH_2016	27818083	Healthy	69	Female	17	NA	Europe	GBR	Surrey	London	55.1018	-2.86927
YSZC12003_37546	XieH_2016	27818083	Healthy	66	Female	29	NA	Europe	GBR	Surrey	London	55.1018	-2.86927
YSZC12003_37583	XieH_2016	27818083	Healthy	73	Female	22	NA	Europe	GBR	Surrey	London	55.1018	-2.86927
YSZC12003_35512	XieH_2016	27818083	Healthy	67	Female	27	NA	Europe	GBR	Surrey	London	55.1018	-2.86927
YSZC12003_36157	XieH_2016	27818083	Healthy	80	Female	30	NA	Europe	GBR	Surrey	London	55.1018	-2.86927
YSZC12003_35734	XieH_2016	27818083	Healthy	68	Female	25	NA	Europe	GBR	Suffolk	London	55.1018	-2.86927
YSZC12003_36674	XieH_2016	27818083	Healthy	78	Female	27	NA	Europe	GBR	Suffolk	London	55.1018	-2.86927
YSZC12003_37126	XieH_2016	27818083	Healthy	47	Female	21	NA	Europe	GBR	Suffolk	London	55.1018	-2.86927
YSZC12003_37309R1	XieH_2016	27818083	Healthy	62	Female	19	NA	Europe	GBR	Suffolk	London	55.1018	-2.86927
YSZC12003_37877	XieH_2016	27818083	Healthy	47	Female	20	NA	Europe	GBR	Suffolk	London	55.1018	-2.86927
YSZC12003_36526	XieH_2016	27818083	Healthy	65	Female	24	NA	Europe	GBR	Staffordshire	London	52.83	-2.09417
YSZC12003_36020	XieH_2016	27818083	Healthy	70	Female	21	NA	Europe	GBR	South_Yorkshire	London	55.1018	-2.86927
YSZC12003_37173	XieH_2016	27818083	Healthy	54	Female	24	NA	Europe	GBR	South_Yorkshire	London	55.1018	-2.86927
YSZC12003_37174	XieH_2016	27818083	Healthy	54	Female	33	NA	Europe	GBR	South_Yorkshire	London	55.1018	-2.86927
YSZC12003_36019	XieH_2016	27818083	Healthy	70	Female	28	NA	Europe	GBR	South_Yorkshire	London	55.1018	-2.86927
YSZC12003_35516	XieH_2016	27818083	Healthy	56	Female	31	NA	Europe	GBR	Somerset	London	53.6542	-1.49687
YSZC12003_36696	XieH_2016	27818083	Healthy	71	Female	26	NA	Europe	GBR	Somerset	London	53.6542	-1.49687
YSZC12003_37317	XieH_2016	27818083	Healthy	69	Female	24	NA	Europe	GBR	Somerset	London	53.6542	-1.49687
YSZC12003_37136	XieH_2016	27818083	Healthy	38	Female	26	NA	Europe	GBR	Somerset	London	53.6542	-1.49687
H21	RampelliS_2015	25981789	Healthy	43	Male	NA	NA	Africa	TZA	Sengele	Dodoma	34.7459	-6.41165
H22	RampelliS_2015	25981789	Healthy	38	Male	NA	NA	Africa	TZA	Sengele	Dodoma	34.7459	-6.41165
H23	RampelliS_2015	25981789	Healthy	24	Male	NA	NA	Africa	TZA	Sengele	Dodoma	34.7459	-6.41165
H24	RampelliS_2015	25981789	Healthy	65	Male	NA	NA	Africa	TZA	Sengele	Dodoma	34.7459	-6.41165
H25	RampelliS_2015	25981789	Healthy	40	Male	NA	NA	Africa	TZA	Sengele	Dodoma	34.7459	-6.41165
H26	RampelliS_2015	25981789	Healthy	48	Male	NA	NA	Africa	TZA	Sengele	Dodoma	34.7459	-6.41165
H27	RampelliS_2015	25981789	Healthy	29	Female	NA	NA	Africa	TZA	Sengele	Dodoma	34.7459	-6.41165
TZ_42864	SmitsSA_2017	28839072	Healthy	35	Male	NA	no	Africa	TZA	sengele	Dodoma	34.7459	-6.41165
TZ_60579	SmitsSA_2017	28839072	Healthy	35	Male	NA	no	Africa	TZA	sengele	Dodoma	34.7459	-6.41165
TZ_65172	SmitsSA_2017	28839072	Healthy	9	Male	NA	no	Africa	TZA	sengele	Dodoma	34.7459	-6.41165
TZ_70090	SmitsSA_2017	28839072	Healthy	55	Female	NA	no	Africa	TZA	sengele	Dodoma	34.7459	-6.41165
TZ_81781	SmitsSA_2017	28839072	Healthy	40	Female	NA	no	Africa	TZA	sengele	Dodoma	34.7459	-6.41165
TZ_83627	SmitsSA_2017	28839072	Healthy	55	Female	NA	no	Africa	TZA	sengele	Dodoma	34.7459	-6.41165
YSZC12003_36525	XieH_2016	27818083	Healthy	65	Female	23	NA	Europe	GBR	salop	London	55.1018	-2.86927
YSZC12003_36981	XieH_2016	27818083	Healthy	50	Female	32	NA	Europe	GBR	salop	London	55.1018	-2.86927
YSZC12003_35653	XieH_2016	27818083	Healthy	54	Female	21	NA	Europe	GBR	salop	London	55.1018	-2.86927
YSZC12003_37315	XieH_2016	27818083	Healthy	69	Female	18	NA	Europe	GBR	Ross_and_Cromarty	London	55.1018	-2.86927
YSZC12003_37197R1	XieH_2016	27818083	Healthy	58	Female	22	NA	Europe	GBR	Oxfordshire	London	51.748	-1.26743
YSZC12003_35989	XieH_2016	27818083	Healthy	50	Female	25	NA	Europe	GBR	Oxfordshire	London	51.748	-1.26743
CA18	SankaranarayananK_2015	26671671	Healthy	69	Male	36.3	yes	North America	USA	Oklahoma	Washington D.C.	35.7444	-97.851
CA13	SankaranarayananK_2015	26671671	Healthy	20	Female	27.3	yes	North America	USA	Oklahoma	Washington D.C.	35.7444	-97.851
CA19	SankaranarayananK_2015	26671671	Healthy	68	Female	40.3	no	North America	USA	Oklahoma	Washington D.C.	35.7444	-97.851
CA29	SankaranarayananK_2015	26671671	Healthy	45	Female	24.9	yes	North America	USA	Oklahoma	Washington D.C.	35.7444	-97.851
CA38	SankaranarayananK_2015	26671671	Healthy	29	Female	47.4	no	North America	USA	Oklahoma	Washington D.C.	35.7444	-97.851
CA39	SankaranarayananK_2015	26671671	Healthy	29	Female	31.9	yes	North America	USA	Oklahoma	Washington D.C.	35.7444	-97.851
CA01	SankaranarayananK_2015	26671671	Healthy	55	Male	31	yes	North America	USA	Oklahoma	Washington D.C.	35.7444	-97.851
CA04	SankaranarayananK_2015	26671671	Healthy	30	Male	33.1	no	North America	USA	Oklahoma	Washington D.C.	35.7444	-97.851
CA06	SankaranarayananK_2015	26671671	Healthy	51	Female	44.2	no	North America	USA	Oklahoma	Washington D.C.	35.7444	-97.851
CA14	SankaranarayananK_2015	26671671	Healthy	21	Male	25.2	no	North America	USA	Oklahoma	Washington D.C.	35.7444	-97.851
CA20	SankaranarayananK_2015	26671671	Healthy	54	Female	26.1	no	North America	USA	Oklahoma	Washington D.C.	35.7444	-97.851
CA24	SankaranarayananK_2015	26671671	Healthy	55	Male	31.8	yes	North America	USA	Oklahoma	Washington D.C.	35.7444	-97.851
CA31	SankaranarayananK_2015	26671671	Healthy	62	Male	30	yes	North America	USA	Oklahoma	Washington D.C.	35.7444	-97.851
CA34	SankaranarayananK_2015	26671671	Healthy	44	Female	33.4	yes	North America	USA	Oklahoma	Washington D.C.	35.7444	-97.851
CA35	SankaranarayananK_2015	26671671	Healthy	49	Female	28	yes	North America	USA	Oklahoma	Washington D.C.	35.7444	-97.851
CA41	SankaranarayananK_2015	26671671	Healthy	55	Female	36.1	no	North America	USA	Oklahoma	Washington D.C.	35.7444	-97.851
CA03	SankaranarayananK_2015	26671671	Healthy	27	Female	35	no	North America	USA	Oklahoma	Washington D.C.	35.7444	-97.851
CA08	SankaranarayananK_2015	26671671	Healthy	33	Female	38	no	North America	USA	Oklahoma	Washington D.C.	35.7444	-97.851
YSZC12003_35549	XieH_2016	27818083	Healthy	73	Female	24	NA	Europe	GBR	Nottinghamshire	London	52.9597	-1.12088
YSZC12003_35550	XieH_2016	27818083	Healthy	73	Female	25	NA	Europe	GBR	Nottinghamshire	London	52.9597	-1.12088
YSZC12003_37283	XieH_2016	27818083	Healthy	62	Female	30	NA	Europe	GBR	Northamptonshire	London	52.9597	-1.12088
YSZC12003_35578	XieH_2016	27818083	Healthy	59	Female	31	NA	Europe	GBR	Northamptonshire	London	52.9597	-1.12088
NO01	Obregon-TitoAJ_2015	25807110	Healthy	23	Male	21.69	NA	North America	USA	Norman	Washington D.C.	35.2251	-97.441
NO06	Obregon-TitoAJ_2015	25807110	Healthy	28	Male	23.49	NA	North America	USA	Norman	Washington D.C.	35.2251	-97.441
NO09	Obregon-TitoAJ_2015	25807110	Healthy	34	Female	23.77	NA	North America	USA	Norman	Washington D.C.	35.2251	-97.441
NO11	Obregon-TitoAJ_2015	25807110	Healthy	26	Male	23.93	NA	North America	USA	Norman	Washington D.C.	35.2251	-97.441
NO15	Obregon-TitoAJ_2015	25807110	Healthy	50	Female	25.92	NA	North America	USA	Norman	Washington D.C.	35.2251	-97.441
NO16	Obregon-TitoAJ_2015	25807110	Healthy	47	Male	30.86	NA	North America	USA	Norman	Washington D.C.	35.2251	-97.441
NO17	Obregon-TitoAJ_2015	25807110	Healthy	10	Male	21.53	NA	North America	USA	Norman	Washington D.C.	35.2251	-97.441
NO19	Obregon-TitoAJ_2015	25807110	Healthy	32	Female	19.3	NA	North America	USA	Norman	Washington D.C.	35.2251	-97.441
NO23	Obregon-TitoAJ_2015	25807110	Healthy	26	Female	26.53	NA	North America	USA	Norman	Washington D.C.	35.2251	-97.441
NO02	Obregon-TitoAJ_2015	25807110	Healthy	37	Female	20.52	NA	North America	USA	Norman	Washington D.C.	35.2251	-97.441
NO03	Obregon-TitoAJ_2015	25807110	Healthy	40	Male	23.37	NA	North America	USA	Norman	Washington D.C.	35.2251	-97.441
NO04	Obregon-TitoAJ_2015	25807110	Healthy	26	Male	24.16	NA	North America	USA	Norman	Washington D.C.	35.2251	-97.441
NO05	Obregon-TitoAJ_2015	25807110	Healthy	28	Male	22.19	NA	North America	USA	Norman	Washington D.C.	35.2251	-97.441
NO08	Obregon-TitoAJ_2015	25807110	Healthy	32	Female	20.01	NA	North America	USA	Norman	Washington D.C.	35.2251	-97.441
NO10	Obregon-TitoAJ_2015	25807110	Healthy	41	Male	26.58	NA	North America	USA	Norman	Washington D.C.	35.2251	-97.441
NO12	Obregon-TitoAJ_2015	25807110	Healthy	27	Female	28.62	NA	North America	USA	Norman	Washington D.C.	35.2251	-97.441
NO13	Obregon-TitoAJ_2015	25807110	Healthy	35	Male	20.34	NA	North America	USA	Norman	Washington D.C.	35.2251	-97.441
NO14	Obregon-TitoAJ_2015	25807110	Healthy	10	Female	14.97	NA	North America	USA	Norman	Washington D.C.	35.2251	-97.441
NO18	Obregon-TitoAJ_2015	25807110	Healthy	7	Male	17.31	NA	North America	USA	Norman	Washington D.C.	35.2251	-97.441
NO20	Obregon-TitoAJ_2015	25807110	Healthy	26	Male	27.86	NA	North America	USA	Norman	Washington D.C.	35.2251	-97.441
NO21	Obregon-TitoAJ_2015	25807110	Healthy	23	Male	24.78	NA	North America	USA	Norman	Washington D.C.	35.2251	-97.441
NO22	Obregon-TitoAJ_2015	25807110	Healthy	26	Male	30.22	NA	North America	USA	Norman	Washington D.C.	35.2251	-97.441
YSZC12003_37175	XieH_2016	27818083	Healthy	55	Female	26	NA	Europe	GBR	Norfolk	London	36.8525	-76.2952
YSZC12003_37176	XieH_2016	27818083	Healthy	55	Female	23	NA	Europe	GBR	Norfolk	London	36.8525	-76.2952
BAB29a	LokmerA_2019	30726303	Healthy	67	Female	22.49	NA	Africa	CMR	Ndtoua	Yaounde	3.05804	10.209
BAB30a	LokmerA_2019	30726303	Healthy	49	Male	22.31	NA	Africa	CMR	Ndtoua	Yaounde	5.73781	12.6323
SBJ34H	ThomasAM_2018b	30936548	Healthy	58	Female	20.3125	no	Europe	ITA	Milan	Roma	45.5638	9.19921
SBJ37H	ThomasAM_2018b	30936548	Healthy	58	Female	17.6898	no	Europe	ITA	Milan	Roma	45.5638	9.19921
SBJ60H	ThomasAM_2018b	30936548	Healthy	56	Male	23.4509	no	Europe	ITA	Milan	Roma	45.5638	9.19921
SBJ68H	ThomasAM_2018b	30936548	Healthy	60	Female	28.125	no	Europe	ITA	Milan	Roma	45.5638	9.19921
SBJ69H	ThomasAM_2018b	30936548	Healthy	62	Male	28.6927	no	Europe	ITA	Milan	Roma	45.5638	9.19921
SBJ73H	ThomasAM_2018b	30936548	Healthy	61	Female	21.9671	no	Europe	ITA	Milan	Roma	45.5638	9.19921
SBJ82H	ThomasAM_2018b	30936548	Healthy	69	Female	28.6501	no	Europe	ITA	Milan	Roma	45.5638	9.19921
SBJ83H	ThomasAM_2018b	30936548	Healthy	47	Male	26.2976	no	Europe	ITA	Milan	Roma	45.5638	9.19921
SBJ03H	ThomasAM_2018b	30936548	Healthy	52	Male	23.7228	no	Europe	ITA	Milan	Roma	45.5638	9.19921
SBJ78H	ThomasAM_2018b	30936548	Healthy	54	Male	24.6914	no	Europe	ITA	Milan	Roma	45.5638	9.19921
SBJ79H	ThomasAM_2018b	30936548	Healthy	67	Male	26.3656	no	Europe	ITA	Milan	Roma	45.5638	9.19921
SBJ81H	ThomasAM_2018b	30936548	Healthy	60	Female	23.8751	no	Europe	ITA	Milan	Roma	45.5638	9.19921
SBJ84H	ThomasAM_2018b	30936548	Healthy	41	Male	24.1633	no	Europe	ITA	Milan	Roma	45.5638	9.19921
SBJ16H	ThomasAM_2018b	30936548	Healthy	56	Male	25.6896	no	Europe	ITA	Milan	Roma	45.5638	9.19921
SBJ17H	ThomasAM_2018b	30936548	Healthy	50	Male	23.597	no	Europe	ITA	Milan	Roma	45.5638	9.19921
SBJ18H	ThomasAM_2018b	30936548	Healthy	54	Male	25.1808	no	Europe	ITA	Milan	Roma	45.5638	9.19921
SBJ21H	ThomasAM_2018b	30936548	Healthy	67	Female	20.4382	no	Europe	ITA	Milan	Roma	45.5638	9.19921
SBJ24H	ThomasAM_2018b	30936548	Healthy	66	Male	19.7133	no	Europe	ITA	Milan	Roma	45.5638	9.19921
SBJ45H	ThomasAM_2018b	30936548	Healthy	54	Male	24.4898	no	Europe	ITA	Milan	Roma	45.5638	9.19921
SBJ46H	ThomasAM_2018b	30936548	Healthy	66	Male	21.7051	no	Europe	ITA	Milan	Roma	45.5638	9.19921
SBJ57H	ThomasAM_2018b	30936548	Healthy	66	Female	21.0938	no	Europe	ITA	Milan	Roma	45.5638	9.19921
SBJ65H	ThomasAM_2018b	30936548	Healthy	53	Male	32.45	no	Europe	ITA	Milan	Roma	45.5638	9.19921
SBJ67H	ThomasAM_2018b	30936548	Healthy	46	Male	34.5271	no	Europe	ITA	Milan	Roma	45.5638	9.19921
predict1_MTG_0031	AsnicarF_2021	33432175	Healthy	54	Female	28.4398	no	Europe	GBR	NA	London	55.1018	-2.86927
predict1_MTG_0074	AsnicarF_2021	33432175	Healthy	48	Female	27.3328	no	Europe	GBR	NA	London	55.1018	-2.86927
predict1_MTG_0107	AsnicarF_2021	33432175	Healthy	59	Female	29.0001	no	Europe	GBR	NA	London	55.1018	-2.86927
predict1_MTG_0113	AsnicarF_2021	33432175	Healthy	41	Female	18.5956	no	Europe	GBR	NA	London	55.1018	-2.86927
predict1_MTG_0156	AsnicarF_2021	33432175	Healthy	24	Female	19.8792	no	Europe	GBR	NA	London	55.1018	-2.86927
predict1_MTG_0181	AsnicarF_2021	33432175	Healthy	47	Female	30.9721	no	Europe	GBR	NA	London	55.1018	-2.86927
predict1_MTG_0183	AsnicarF_2021	33432175	Healthy	23	Male	21.7172	no	Europe	GBR	NA	London	55.1018	-2.86927
predict1_MTG_0184	AsnicarF_2021	33432175	Healthy	38	Male	23.0056	no	Europe	GBR	NA	London	55.1018	-2.86927
predict1_MTG_0216	AsnicarF_2021	33432175	Healthy	25	Female	22.3432	no	Europe	GBR	NA	London	55.1018	-2.86927
predict1_MTG_0234	AsnicarF_2021	33432175	Healthy	52	Female	25.3596	no	Europe	GBR	NA	London	55.1018	-2.86927
predict1_MTG_0285	AsnicarF_2021	33432175	Healthy	56	Male	25.2307	no	Europe	GBR	NA	London	55.1018	-2.86927
predict1_MTG_0299	AsnicarF_2021	33432175	Healthy	26	Male	26.2816	no	Europe	GBR	NA	London	55.1018	-2.86927
predict1_MTG_0316	AsnicarF_2021	33432175	Healthy	37	Male	21.874	no	Europe	GBR	NA	London	55.1018	-2.86927
predict1_MTG_0331	AsnicarF_2021	33432175	Healthy	40	Female	36.4686	no	Europe	GBR	NA	London	55.1018	-2.86927
predict1_MTG_0380	AsnicarF_2021	33432175	Healthy	56	Female	30.0161	no	Europe	GBR	NA	London	55.1018	-2.86927
predict1_MTG_0388	AsnicarF_2021	33432175	Healthy	46	Female	23.7197	no	Europe	GBR	NA	London	55.1018	-2.86927
predict1_MTG_0416	AsnicarF_2021	33432175	Healthy	48	Female	31.9585	no	Europe	GBR	NA	London	55.1018	-2.86927
predict1_MTG_0447	AsnicarF_2021	33432175	Healthy	38	Female	18.3007	no	Europe	GBR	NA	London	55.1018	-2.86927
predict1_MTG_0501	AsnicarF_2021	33432175	Healthy	56	Female	44.0598	no	Europe	GBR	NA	London	55.1018	-2.86927
predict1_MTG_0506	AsnicarF_2021	33432175	Healthy	32	Male	27.7006	no	Europe	GBR	NA	London	55.1018	-2.86927
predict1_MTG_0509	AsnicarF_2021	33432175	Healthy	43	Female	26.5523	no	Europe	GBR	NA	London	55.1018	-2.86927
predict1_MTG_0539	AsnicarF_2021	33432175	Healthy	64	Female	27.3587	no	Europe	GBR	NA	London	55.1018	-2.86927
predict1_MTG_0541	AsnicarF_2021	33432175	Healthy	46	Male	23.766	no	Europe	GBR	NA	London	55.1018	-2.86927
predict1_MTG_0564	AsnicarF_2021	33432175	Healthy	49	Male	21.1031	no	Europe	GBR	NA	London	55.1018	-2.86927
predict1_MTG_0588	AsnicarF_2021	33432175	Healthy	63	Female	21.5374	no	Europe	GBR	NA	London	55.1018	-2.86927
predict1_MTG_0593	AsnicarF_2021	33432175	Healthy	48	Male	42.6561	no	Europe	GBR	NA	London	55.1018	-2.86927
predict1_MTG_0601	AsnicarF_2021	33432175	Healthy	56	Male	28.4149	no	Europe	GBR	NA	London	55.1018	-2.86927
predict1_MTG_0622	AsnicarF_2021	33432175	Healthy	48	Female	23.4661	no	Europe	GBR	NA	London	55.1018	-2.86927
predict1_MTG_0633	AsnicarF_2021	33432175	Healthy	52	Female	29.3724	no	Europe	GBR	NA	London	55.1018	-2.86927
predict1_MTG_0647	AsnicarF_2021	33432175	Healthy	59	Male	26.2458	no	Europe	GBR	NA	London	55.1018	-2.86927
predict1_MTG_0695	AsnicarF_2021	33432175	Healthy	48	Female	29.0067	no	Europe	GBR	NA	London	55.1018	-2.86927
predict1_MTG_0705	AsnicarF_2021	33432175	Healthy	31	Female	17.4451	no	Europe	GBR	NA	London	55.1018	-2.86927
predict1_MTG_0721	AsnicarF_2021	33432175	Healthy	65	Female	27.8656	no	Europe	GBR	NA	London	55.1018	-2.86927
predict1_MTG_0758	AsnicarF_2021	33432175	Healthy	42	Female	31.3065	no	Europe	GBR	NA	London	55.1018	-2.86927
predict1_MTG_0803	AsnicarF_2021	33432175	Healthy	65	Female	27.2975	no	Europe	GBR	NA	London	55.1018	-2.86927
predict1_MTG_0805	AsnicarF_2021	33432175	Healthy	61	Female	24.1764	no	Europe	GBR	NA	London	55.1018	-2.86927
predict1_MTG_0887	AsnicarF_2021	33432175	Healthy	41	Female	31.294	no	Europe	GBR	NA	London	55.1018	-2.86927
predict1_MTG_0925	AsnicarF_2021	33432175	Healthy	41	Female	20.5593	no	Europe	GBR	NA	London	55.1018	-2.86927
predict1_MTG_0935	AsnicarF_2021	33432175	Healthy	49	Female	22.2857	no	Europe	GBR	NA	London	55.1018	-2.86927
predict1_MTG_0957	AsnicarF_2021	33432175	Healthy	41	Female	21.776	no	Europe	GBR	NA	London	55.1018	-2.86927
predict1_MTG_1002	AsnicarF_2021	33432175	Healthy	31	Female	23.9964	no	Europe	GBR	NA	London	55.1018	-2.86927
predict1_MTG_1012	AsnicarF_2021	33432175	Healthy	46	Female	27.7283	no	Europe	GBR	NA	London	55.1018	-2.86927
predict1_MTG_1029	AsnicarF_2021	33432175	Healthy	51	Female	22.9342	no	Europe	GBR	NA	London	55.1018	-2.86927
predict1_MTG_1047	AsnicarF_2021	33432175	Healthy	54	Female	20.7371	no	Europe	GBR	NA	London	55.1018	-2.86927
predict1_MTG_1056	AsnicarF_2021	33432175	Healthy	61	Female	20.409	no	Europe	GBR	NA	London	55.1018	-2.86927
predict1_MTG_1066	AsnicarF_2021	33432175	Healthy	47	Female	21.0271	no	Europe	GBR	NA	London	55.1018	-2.86927
subIJ_16R	IjazUZ_2017	28222161	Healthy	45	Male	NA	no	Europe	GBR	NA	London	55.1018	-2.86927
SBJ74H	ThomasAM_2018b	30936548	Healthy	69	Female	26.3656	no	Europe	ITA	Milan	Roma	45.5638	9.19921
SBJ75H	ThomasAM_2018b	30936548	Healthy	65	Female	23.3844	no	Europe	ITA	Milan	Roma	45.5638	9.19921
SBJ77H	ThomasAM_2018b	30936548	Healthy	64	Female	21.3251	no	Europe	ITA	Milan	Roma	45.5638	9.19921
SBJ80H	ThomasAM_2018b	30936548	Healthy	40	Male	26.1493	no	Europe	ITA	Milan	Roma	45.5638	9.19921
YSZC12003_37652	XieH_2016	27818083	Healthy	65	Female	23	NA	Europe	GBR	Midlothian	London	55.1018	-2.86927
predict1_MTG_0002	AsnicarF_2021	33432175	Healthy	24	Male	23.2686	no	Europe	GBR	NA	London	55.1018	-2.86927
predict1_MTG_0006	AsnicarF_2021	33432175	Healthy	29	Female	24.2934	no	Europe	GBR	NA	London	55.1018	-2.86927
predict1_MTG_0008	AsnicarF_2021	33432175	Healthy	46	Male	24.9789	no	Europe	GBR	NA	London	55.1018	-2.86927
predict1_MTG_0010	AsnicarF_2021	33432175	Healthy	47	Male	26.4176	no	Europe	GBR	NA	London	55.1018	-2.86927
predict1_MTG_0011	AsnicarF_2021	33432175	Healthy	36	Female	22.5972	no	Europe	GBR	NA	London	55.1018	-2.86927
predict1_MTG_0013	AsnicarF_2021	33432175	Healthy	25	Female	20.0768	no	Europe	GBR	NA	London	55.1018	-2.86927
predict1_MTG_0015	AsnicarF_2021	33432175	Healthy	29	Female	23.1752	no	Europe	GBR	NA	London	55.1018	-2.86927
predict1_MTG_0017	AsnicarF_2021	33432175	Healthy	60	Female	34.8482	no	Europe	GBR	NA	London	55.1018	-2.86927
predict1_MTG_0018	AsnicarF_2021	33432175	Healthy	53	Male	25.5536	no	Europe	GBR	NA	London	55.1018	-2.86927
predict1_MTG_0020	AsnicarF_2021	33432175	Healthy	45	Female	26.7735	no	Europe	GBR	NA	London	55.1018	-2.86927
predict1_MTG_0025	AsnicarF_2021	33432175	Healthy	46	Male	28.6976	no	Europe	GBR	NA	London	55.1018	-2.86927
predict1_MTG_0029	AsnicarF_2021	33432175	Healthy	40	Female	21.0715	no	Europe	GBR	NA	London	55.1018	-2.86927
predict1_MTG_0032	AsnicarF_2021	33432175	Healthy	59	Male	28.2993	no	Europe	GBR	NA	London	55.1018	-2.86927
predict1_MTG_0033	AsnicarF_2021	33432175	Healthy	38	Female	23.8914	no	Europe	GBR	NA	London	55.1018	-2.86927
predict1_MTG_0036	AsnicarF_2021	33432175	Healthy	54	Female	24.8066	no	Europe	GBR	NA	London	55.1018	-2.86927
predict1_MTG_0037	AsnicarF_2021	33432175	Healthy	48	Female	22.4866	no	Europe	GBR	NA	London	55.1018	-2.86927
predict1_MTG_0039	AsnicarF_2021	33432175	Healthy	47	Female	33.7339	no	Europe	GBR	NA	London	55.1018	-2.86927
predict1_MTG_0040	AsnicarF_2021	33432175	Healthy	50	Female	23.614	no	Europe	GBR	NA	London	55.1018	-2.86927
predict1_MTG_0049	AsnicarF_2021	33432175	Healthy	27	Male	19.4815	no	Europe	GBR	NA	London	55.1018	-2.86927
predict1_MTG_0050	AsnicarF_2021	33432175	Healthy	53	Female	24.2726	no	Europe	GBR	NA	London	55.1018	-2.86927
predict1_MTG_0051	AsnicarF_2021	33432175	Healthy	46	Female	24.6133	no	Europe	GBR	NA	London	55.1018	-2.86927
predict1_MTG_0054	AsnicarF_2021	33432175	Healthy	39	Female	24.0651	no	Europe	GBR	NA	London	55.1018	-2.86927
predict1_MTG_0055	AsnicarF_2021	33432175	Healthy	58	Female	24.9679	no	Europe	GBR	NA	London	55.1018	-2.86927
predict1_MTG_0056	AsnicarF_2021	33432175	Healthy	21	Male	29.3403	no	Europe	GBR	NA	London	55.1018	-2.86927
predict1_MTG_0062	AsnicarF_2021	33432175	Healthy	63	Male	26.7942	no	Europe	GBR	NA	London	55.1018	-2.86927
predict1_MTG_0065	AsnicarF_2021	33432175	Healthy	46	Male	22.9138	no	Europe	GBR	NA	London	55.1018	-2.86927
predict1_MTG_0066	AsnicarF_2021	33432175	Healthy	55	Female	30.5567	no	Europe	GBR	NA	London	55.1018	-2.86927
predict1_MTG_0067	AsnicarF_2021	33432175	Healthy	54	Female	30.4688	no	Europe	GBR	NA	London	55.1018	-2.86927
predict1_MTG_0068	AsnicarF_2021	33432175	Healthy	23	Female	23.5431	no	Europe	GBR	NA	London	55.1018	-2.86927
predict1_MTG_0076	AsnicarF_2021	33432175	Healthy	50	Female	24.4369	no	Europe	GBR	NA	London	55.1018	-2.86927
predict1_MTG_0078	AsnicarF_2021	33432175	Healthy	40	Female	37.9799	no	Europe	GBR	NA	London	55.1018	-2.86927
predict1_MTG_0079	AsnicarF_2021	33432175	Healthy	48	Female	23.6152	no	Europe	GBR	NA	London	55.1018	-2.86927
predict1_MTG_0080	AsnicarF_2021	33432175	Healthy	50	Male	26.5689	no	Europe	GBR	NA	London	55.1018	-2.86927
predict1_MTG_0082	AsnicarF_2021	33432175	Healthy	28	Male	18.3691	no	Europe	GBR	NA	London	55.1018	-2.86927
predict1_MTG_0087	AsnicarF_2021	33432175	Healthy	35	Female	25.6473	no	Europe	GBR	NA	London	55.1018	-2.86927
predict1_MTG_0089	AsnicarF_2021	33432175	Healthy	51	Female	26.0003	no	Europe	GBR	NA	London	55.1018	-2.86927
predict1_MTG_0091	AsnicarF_2021	33432175	Healthy	31	Male	25.3843	no	Europe	GBR	NA	London	55.1018	-2.86927
predict1_MTG_0104	AsnicarF_2021	33432175	Healthy	44	Female	45.6328	no	Europe	GBR	NA	London	55.1018	-2.86927
predict1_MTG_0106	AsnicarF_2021	33432175	Healthy	56	Female	33.7305	no	Europe	GBR	NA	London	55.1018	-2.86927
predict1_MTG_0111	AsnicarF_2021	33432175	Healthy	44	Male	27.3765	no	Europe	GBR	NA	London	55.1018	-2.86927
predict1_MTG_0115	AsnicarF_2021	33432175	Healthy	43	Female	38.6896	no	Europe	GBR	NA	London	55.1018	-2.86927
predict1_MTG_0116	AsnicarF_2021	33432175	Healthy	43	Female	24.7426	no	Europe	GBR	NA	London	55.1018	-2.86927
predict1_MTG_0118	AsnicarF_2021	33432175	Healthy	26	Female	19.8728	no	Europe	GBR	NA	London	55.1018	-2.86927
predict1_MTG_0120	AsnicarF_2021	33432175	Healthy	33	Male	28.1131	no	Europe	GBR	NA	London	55.1018	-2.86927
predict1_MTG_0136	AsnicarF_2021	33432175	Healthy	53	Female	20.2887	no	Europe	GBR	NA	London	55.1018	-2.86927
predict1_MTG_0138	AsnicarF_2021	33432175	Healthy	59	Male	28.8089	no	Europe	GBR	NA	London	55.1018	-2.86927
predict1_MTG_0142	AsnicarF_2021	33432175	Healthy	33	Female	17.2407	no	Europe	GBR	NA	London	55.1018	-2.86927
predict1_MTG_0145	AsnicarF_2021	33432175	Healthy	51	Female	27.8013	no	Europe	GBR	NA	London	55.1018	-2.86927
predict1_MTG_0146	AsnicarF_2021	33432175	Healthy	44	Female	23.5575	no	Europe	GBR	NA	London	55.1018	-2.86927
predict1_MTG_0147	AsnicarF_2021	33432175	Healthy	48	Female	28.5054	no	Europe	GBR	NA	London	55.1018	-2.86927
predict1_MTG_0153	AsnicarF_2021	33432175	Healthy	64	Female	25.1056	no	Europe	GBR	NA	London	55.1018	-2.86927
predict1_MTG_0154	AsnicarF_2021	33432175	Healthy	63	Female	24.3191	no	Europe	GBR	NA	London	55.1018	-2.86927
predict1_MTG_0155	AsnicarF_2021	33432175	Healthy	43	Female	27.5127	no	Europe	GBR	NA	London	55.1018	-2.86927
predict1_MTG_0157	AsnicarF_2021	33432175	Healthy	47	Female	34.1995	no	Europe	GBR	NA	London	55.1018	-2.86927
predict1_MTG_0159	AsnicarF_2021	33432175	Healthy	56	Female	29.9579	no	Europe	GBR	NA	London	55.1018	-2.86927
predict1_MTG_0162	AsnicarF_2021	33432175	Healthy	27	Female	19.3423	no	Europe	GBR	NA	London	55.1018	-2.86927
predict1_MTG_0164	AsnicarF_2021	33432175	Healthy	36	Female	20.1081	no	Europe	GBR	NA	London	55.1018	-2.86927
predict1_MTG_0166	AsnicarF_2021	33432175	Healthy	56	Female	25.5625	no	Europe	GBR	NA	London	55.1018	-2.86927
predict1_MTG_0168	AsnicarF_2021	33432175	Healthy	62	Female	25.3484	no	Europe	GBR	NA	London	55.1018	-2.86927
predict1_MTG_0170	AsnicarF_2021	33432175	Healthy	33	Male	28.6083	no	Europe	GBR	NA	London	55.1018	-2.86927
predict1_MTG_0174	AsnicarF_2021	33432175	Healthy	65	Male	25.9012	no	Europe	GBR	NA	London	55.1018	-2.86927
predict1_MTG_0185	AsnicarF_2021	33432175	Healthy	48	Female	27.3439	no	Europe	GBR	NA	London	55.1018	-2.86927
predict1_MTG_0190	AsnicarF_2021	33432175	Healthy	43	Female	21.0687	no	Europe	GBR	NA	London	55.1018	-2.86927
predict1_MTG_0191	AsnicarF_2021	33432175	Healthy	46	Female	23.5139	no	Europe	GBR	NA	London	55.1018	-2.86927
predict1_MTG_0195	AsnicarF_2021	33432175	Healthy	58	Female	20.9751	no	Europe	GBR	NA	London	55.1018	-2.86927
predict1_MTG_0196	AsnicarF_2021	33432175	Healthy	54	Female	20.3293	no	Europe	GBR	NA	London	55.1018	-2.86927
predict1_MTG_0199	AsnicarF_2021	33432175	Healthy	50	Female	26.2217	no	Europe	GBR	NA	London	55.1018	-2.86927
predict1_MTG_0200	AsnicarF_2021	33432175	Healthy	48	Female	23.1445	no	Europe	GBR	NA	London	55.1018	-2.86927
predict1_MTG_0201	AsnicarF_2021	33432175	Healthy	27	Female	24.4969	no	Europe	GBR	NA	London	55.1018	-2.86927
predict1_MTG_0203	AsnicarF_2021	33432175	Healthy	49	Female	29.2419	no	Europe	GBR	NA	London	55.1018	-2.86927
predict1_MTG_0204	AsnicarF_2021	33432175	Healthy	50	Female	26.8894	no	Europe	GBR	NA	London	55.1018	-2.86927
predict1_MTG_0205	AsnicarF_2021	33432175	Healthy	51	Male	37.8001	no	Europe	GBR	NA	London	55.1018	-2.86927
predict1_MTG_0208	AsnicarF_2021	33432175	Healthy	60	Female	21.6237	no	Europe	GBR	NA	London	55.1018	-2.86927
predict1_MTG_0212	AsnicarF_2021	33432175	Healthy	47	Female	18.457	no	Europe	GBR	NA	London	55.1018	-2.86927
predict1_MTG_0213	AsnicarF_2021	33432175	Healthy	53	Female	30.5847	no	Europe	GBR	NA	London	55.1018	-2.86927
predict1_MTG_0219	AsnicarF_2021	33432175	Healthy	40	Female	19.3907	no	Europe	GBR	NA	London	55.1018	-2.86927
predict1_MTG_0223	AsnicarF_2021	33432175	Healthy	59	Female	30.5618	no	Europe	GBR	NA	London	55.1018	-2.86927
predict1_MTG_0224	AsnicarF_2021	33432175	Healthy	41	Male	28.7801	no	Europe	GBR	NA	London	55.1018	-2.86927
predict1_MTG_0225	AsnicarF_2021	33432175	Healthy	28	Male	24.0587	no	Europe	GBR	NA	London	55.1018	-2.86927
predict1_MTG_0227	AsnicarF_2021	33432175	Healthy	52	Female	27.1878	no	Europe	GBR	NA	London	55.1018	-2.86927
predict1_MTG_0228	AsnicarF_2021	33432175	Healthy	23	Female	34.1151	no	Europe	GBR	NA	London	55.1018	-2.86927
predict1_MTG_0232	AsnicarF_2021	33432175	Healthy	58	Female	25.2626	no	Europe	GBR	NA	London	55.1018	-2.86927
predict1_MTG_0240	AsnicarF_2021	33432175	Healthy	64	Female	41.5409	no	Europe	GBR	NA	London	55.1018	-2.86927
predict1_MTG_0243	AsnicarF_2021	33432175	Healthy	37	Male	27.258	no	Europe	GBR	NA	London	55.1018	-2.86927
predict1_MTG_0244	AsnicarF_2021	33432175	Healthy	64	Female	24.7503	no	Europe	GBR	NA	London	55.1018	-2.86927
predict1_MTG_0245	AsnicarF_2021	33432175	Healthy	49	Male	29.036	no	Europe	GBR	NA	London	55.1018	-2.86927
predict1_MTG_0249	AsnicarF_2021	33432175	Healthy	60	Female	28.4268	no	Europe	GBR	NA	London	55.1018	-2.86927
predict1_MTG_0256	AsnicarF_2021	33432175	Healthy	33	Female	29.537	no	Europe	GBR	NA	London	55.1018	-2.86927
predict1_MTG_0263	AsnicarF_2021	33432175	Healthy	48	Female	24.6422	no	Europe	GBR	NA	London	55.1018	-2.86927
predict1_MTG_0266	AsnicarF_2021	33432175	Healthy	24	Male	22.9469	no	Europe	GBR	NA	London	55.1018	-2.86927
predict1_MTG_0267	AsnicarF_2021	33432175	Healthy	37	Male	29.0547	no	Europe	GBR	NA	London	55.1018	-2.86927
predict1_MTG_0268	AsnicarF_2021	33432175	Healthy	63	Female	24.8567	no	Europe	GBR	NA	London	55.1018	-2.86927
predict1_MTG_0270	AsnicarF_2021	33432175	Healthy	31	Female	19.7355	no	Europe	GBR	NA	London	55.1018	-2.86927
predict1_MTG_0272	AsnicarF_2021	33432175	Healthy	57	Female	28.5813	no	Europe	GBR	NA	London	55.1018	-2.86927
predict1_MTG_0273	AsnicarF_2021	33432175	Healthy	30	Female	22.5482	no	Europe	GBR	NA	London	55.1018	-2.86927
predict1_MTG_0274	AsnicarF_2021	33432175	Healthy	52	Male	23.492	no	Europe	GBR	NA	London	55.1018	-2.86927
predict1_MTG_0276	AsnicarF_2021	33432175	Healthy	53	Female	25.5304	no	Europe	GBR	NA	London	55.1018	-2.86927
predict1_MTG_0282	AsnicarF_2021	33432175	Healthy	57	Male	26.2811	no	Europe	GBR	NA	London	55.1018	-2.86927
predict1_MTG_0286	AsnicarF_2021	33432175	Healthy	53	Female	39.0023	no	Europe	GBR	NA	London	55.1018	-2.86927
predict1_MTG_0302	AsnicarF_2021	33432175	Healthy	49	Male	26.5984	no	Europe	GBR	NA	London	55.1018	-2.86927
[truncated: 3,811 more rows]

## Sheet: S Table 4
Supplementary Table 4. Geographical and genomic information of B. adolescentis and B. pseudocatenulatum isolates in this study.
[truncated: 71 more rows]
